# Supplementary material for: Single-cell division tracing and transcriptomics reveal cell types and differentiation paths in the regenerating lung
Source: Nat Commun. 2024 Mar 12;15:2246. doi: 10.1038/s41467-024-46469-4 (PMC10933319; doi:10.1038/s41467-024-46469-4)
Supplement: Supplementary file 5 — Supplementary Data 2 [file 41467_2024_46469_MOESM5_ESM.xlsx]

## Sheet: Supp_data_2_markers_div
gene	myAUC	power	avg_logFC	pct.1	pct.2	cluster
Sftpc	0.995	0.99	4.28102	0.994	0.158	AT2_div
Napsa	0.994	0.988	2.79389	0.997	0.135	AT2_div
Sfta2	0.994	0.988	2.2848	0.999	0.268	AT2_div
Lamp3	0.99	0.98	2.023	0.994	0.284	AT2_div
Slc34a2	0.989	0.978	2.52226	0.993	0.153	AT2_div
Scd1	0.989	0.978	2.35116	0.994	0.518	AT2_div
Sftpd	0.989	0.978	2.34168	0.997	0.455	AT2_div
Sftpa1	0.988	0.976	2.56523	1	0.41	AT2_div
Npc2	0.987	0.974	2.04777	0.999	0.95	AT2_div
Lpcat1	0.979	0.958	1.59605	0.987	0.468	AT2_div
Lyz2	0.975	0.95	2.98053	0.99	0.205	AT2_div
Cd74	0.975	0.95	2.58695	0.996	0.2	AT2_div
H2-Aa	0.974	0.948	2.11804	0.989	0.146	AT2_div
Hc	0.974	0.948	1.62394	0.968	0.201	AT2_div
Egfl6	0.973	0.946	1.28106	0.965	0.14	AT2_div
Cd36	0.971	0.942	1.57728	0.993	0.349	AT2_div
Tmem243	0.971	0.942	1.40818	0.992	0.491	AT2_div
Ager	0.967	0.934	1.88484	0.997	0.378	AT2_div
H2-Ab1	0.966	0.932	1.78233	0.986	0.27	AT2_div
Fasn	0.962	0.924	1.31204	0.98	0.464	AT2_div
Bex4	0.958	0.916	1.25699	0.971	0.18	AT2_div
Ctsh	0.957	0.914	1.68155	0.999	0.595	AT2_div
H2-Eb1	0.957	0.914	1.43335	0.966	0.174	AT2_div
Chil1	0.956	0.912	2.10049	0.993	0.356	AT2_div
Cxcl15	0.956	0.912	2.05725	0.999	0.29	AT2_div
Sftpb	0.955	0.91	2.00029	0.999	0.674	AT2_div
Dram1	0.955	0.91	1.12958	0.986	0.545	AT2_div
Lcn2	0.951	0.902	2.17206	0.986	0.5	AT2_div
S100g	0.949	0.898	1.71724	0.983	0.426	AT2_div
Il33	0.949	0.898	1.70294	0.965	0.268	AT2_div
Ppp1r14c	0.948	0.896	1.15479	0.975	0.394	AT2_div
Fabp5	0.947	0.894	1.85344	0.972	0.383	AT2_div
Rgcc	0.943	0.886	1.43965	0.964	0.32	AT2_div
Irx1	0.939	0.878	1.06036	0.973	0.358	AT2_div
Abca3	0.939	0.878	1.05738	0.954	0.392	AT2_div
Ptgs1	0.934	0.868	1.13178	0.954	0.396	AT2_div
H2afj	0.934	0.868	0.977773	1	0.942	AT2_div
Lgi3	0.93	0.86	0.96322	0.906	0.192	AT2_div
Cldn18	0.928	0.856	1.13889	0.975	0.176	AT2_div
Lrg1	0.924	0.848	1.83774	0.947	0.299	AT2_div
Gclc	0.923	0.846	1.20905	0.987	0.617	AT2_div
Atp11a	0.923	0.846	0.924834	0.966	0.577	AT2_div
Mlc1	0.921	0.842	0.808175	0.867	0.104	AT2_div
Elovl1	0.917	0.834	1.25521	0.986	0.786	AT2_div
Etv5	0.916	0.832	0.914678	0.913	0.293	AT2_div
Pla2g1b	0.907	0.814	0.889274	0.909	0.21	AT2_div
Adgrf5	0.907	0.814	0.775066	0.908	0.255	AT2_div
Slpi	0.903	0.806	1.12849	0.926	0.349	AT2_div
Wbp5	0.903	0.806	0.786027	0.999	0.975	AT2_div
Lrp2	0.9	0.8	0.824575	0.828	0.085	AT2_div
Chia1	0.899	0.798	1.7299	0.92	0.273	AT2_div
H2-DMb1	0.899	0.798	0.795535	0.884	0.234	AT2_div
Mid1ip1	0.896	0.792	1.05948	0.979	0.727	AT2_div
Chchd10	0.896	0.792	0.880747	0.993	0.536	AT2_div
Car2	0.895	0.79	0.968771	0.945	0.344	AT2_div
Dbi	0.893	0.786	0.687111	1	0.995	AT2_div
Id2	0.891	0.782	1.07908	0.951	0.531	AT2_div
Ctsc	0.888	0.776	0.985419	0.992	0.844	AT2_div
Tmsb4x	0.888	0.776	0.745039	1	0.996	AT2_div
Atp8a1	0.887	0.774	0.753615	0.933	0.3	AT2_div
Acsl4	0.886	0.772	0.863991	0.971	0.622	AT2_div
Kcnj15	0.886	0.772	0.81224	0.885	0.288	AT2_div
Ank3	0.884	0.768	0.722771	0.889	0.281	AT2_div
Cadm1	0.884	0.768	0.717936	0.859	0.156	AT2_div
Nkd1	0.883	0.766	0.83226	0.878	0.261	AT2_div
Ptprf	0.881	0.762	0.832078	0.962	0.549	AT2_div
Tmem30a	0.878	0.756	0.754013	0.979	0.808	AT2_div
Acot7	0.876	0.752	0.89253	0.982	0.718	AT2_div
Npw	0.875	0.75	0.715196	0.825	0.189	AT2_div
Cystm1	0.873	0.746	0.875842	0.992	0.451	AT2_div
Lrrk2	0.871	0.742	0.781989	0.845	0.245	AT2_div
Tgoln1	0.869	0.738	0.792432	0.976	0.725	AT2_div
Tmem37	0.869	0.738	0.723307	0.867	0.32	AT2_div
Esam	0.865	0.73	0.672672	0.78	0.104	AT2_div
Slco4c1	0.864	0.728	0.615366	0.783	0.144	AT2_div
Hdc	0.859	0.718	0.846104	0.798	0.147	AT2_div
Acly	0.856	0.712	0.643105	0.926	0.541	AT2_div
Pi4k2b	0.855	0.71	0.701078	0.923	0.561	AT2_div
Prnp	0.855	0.71	0.672483	0.962	0.642	AT2_div
Matn4	0.853	0.706	0.650971	0.79	0.171	AT2_div
Nkx2-1	0.851	0.702	0.722144	0.936	0.419	AT2_div
Prr15l	0.85	0.7	0.650723	0.909	0.347	AT2_div
Prrg3	0.846	0.692	0.665533	0.826	0.272	AT2_div
Ngfrap1	0.846	0.692	0.633462	0.989	0.874	AT2_div
Slc26a4	0.843	0.686	0.8613	0.738	0.097	AT2_div
Snx7	0.842	0.684	0.647479	0.951	0.597	AT2_div
Ly6c1	0.841	0.682	0.796552	0.909	0.435	AT2_div
Serpinb6b	0.841	0.682	0.664139	0.898	0.388	AT2_div
Retnla	0.84	0.68	1.2849	0.989	0.775	AT2_div
Entpd1	0.84	0.68	0.577867	0.741	0.117	AT2_div
Etfb	0.839	0.678	0.548593	0.993	0.926	AT2_div
Tspan11	0.838	0.676	0.591757	0.861	0.32	AT2_div
Slc39a8	0.837	0.674	0.582139	0.786	0.227	AT2_div
Tfrc	0.836	0.672	0.734735	0.818	0.34	AT2_div
Zdhhc3	0.835	0.67	0.703334	0.936	0.628	AT2_div
Tmem213	0.834	0.668	0.74948	0.766	0.162	AT2_div
Muc1	0.831	0.662	0.67963	0.986	0.637	AT2_div
Iah1	0.829	0.658	0.598078	0.919	0.588	AT2_div
Car8	0.827	0.654	0.629769	0.938	0.473	AT2_div
Taok3	0.827	0.654	0.564331	0.868	0.405	AT2_div
Arg2	0.824	0.648	0.606227	0.782	0.216	AT2_div
Abcd3	0.822	0.644	0.579493	0.936	0.646	AT2_div
Alad	0.822	0.644	0.577803	0.926	0.612	AT2_div
Iqgap1	0.822	0.644	0.568643	0.985	0.874	AT2_div
Gpx4	0.822	0.644	0.433047	1	0.998	AT2_div
Dmkn	0.819	0.638	0.785886	0.783	0.221	AT2_div
H2-DMa	0.819	0.638	0.557002	0.707	0.138	AT2_div
Atp1b1	0.817	0.634	0.705093	0.992	0.561	AT2_div
Vamp8	0.817	0.634	0.595953	0.997	0.896	AT2_div
Areg	0.816	0.632	0.718155	0.835	0.272	AT2_div
Fdps	0.816	0.632	0.707717	0.971	0.768	AT2_div
Adssl1	0.816	0.632	0.525276	0.703	0.119	AT2_div
Cmtm8	0.811	0.622	0.54495	0.908	0.412	AT2_div
Cox6a2	0.81	0.62	0.654807	0.664	0.077	AT2_div
Cldn3	0.809	0.618	0.7535	0.996	0.531	AT2_div
Apoc1	0.807	0.614	0.718389	0.789	0.291	AT2_div
mt-Co1	0.807	0.614	0.472366	0.997	0.982	AT2_div
Siva1	0.804	0.608	0.638875	0.978	0.833	AT2_div
Cd200	0.804	0.608	0.536266	0.878	0.372	AT2_div
Bcam	0.802	0.604	0.611687	0.982	0.613	AT2_div
Scp2	0.802	0.604	0.566593	0.994	0.937	AT2_div
Ang	0.802	0.604	0.544179	0.755	0.261	AT2_div
Cox7a2	0.802	0.604	0.383784	0.996	0.996	AT2_div
Itih4	0.801	0.602	0.760242	0.647	0.095	AT2_div
Azin1	0.8	0.6	0.571338	0.917	0.68	AT2_div
Smim6	0.799	0.598	0.509475	0.909	0.477	AT2_div
Crb3	0.795	0.59	0.454606	0.923	0.457	AT2_div
Mal	0.795	0.59	0.422988	0.871	0.335	AT2_div
Scd2	0.793	0.586	0.607906	0.867	0.507	AT2_div
Mme	0.791	0.582	0.5022	0.758	0.254	AT2_div
Rnase4	0.79	0.58	0.621536	0.972	0.728	AT2_div
Acot1	0.79	0.58	0.478091	0.738	0.259	AT2_div
Ccz1	0.789	0.578	0.481077	0.889	0.608	AT2_div
Btg3	0.789	0.578	0.480772	0.95	0.658	AT2_div
Snx25	0.788	0.576	0.452279	0.679	0.192	AT2_div
Alcam	0.787	0.574	0.525029	0.985	0.809	AT2_div
Ccdc141	0.787	0.574	0.489967	0.731	0.279	AT2_div
Sgpp2	0.786	0.572	0.475179	0.601	0.058	AT2_div
Pmvk	0.785	0.57	0.799592	0.887	0.595	AT2_div
Rbpjl	0.785	0.57	0.470948	0.604	0.072	AT2_div
Slco2a1	0.785	0.57	0.416148	0.679	0.156	AT2_div
Atp5e	0.783	0.566	0.373542	1	0.995	AT2_div
Atp6v1g1	0.782	0.564	0.453145	0.997	0.975	AT2_div
Tmem256	0.78	0.56	0.470859	0.992	0.933	AT2_div
Sptlc2	0.78	0.56	0.434375	0.874	0.541	AT2_div
Xist	0.779	0.558	0.634497	0.971	0.698	AT2_div
Soat1	0.779	0.558	0.511899	0.761	0.354	AT2_div
Glrx	0.778	0.556	0.474773	0.885	0.534	AT2_div
Tuba4a	0.774	0.548	0.47461	0.896	0.532	AT2_div
Me1	0.773	0.546	0.478117	0.926	0.674	AT2_div
Stmn1	0.771	0.542	0.545208	0.993	0.93	AT2_div
Swt1	0.771	0.542	0.477486	0.812	0.444	AT2_div
Kcne2	0.769	0.538	0.486734	0.587	0.081	AT2_div
Avpi1	0.767	0.534	0.473531	0.982	0.703	AT2_div
Tmem50b	0.767	0.534	0.425553	0.791	0.401	AT2_div
Emc6	0.766	0.532	0.458271	0.962	0.782	AT2_div
Exosc7	0.765	0.53	0.465425	0.913	0.692	AT2_div
Spc24	0.764	0.528	0.4706	0.985	0.86	AT2_div
Pon3	0.764	0.528	0.427628	0.859	0.486	AT2_div
2210011C24Rik	0.759	0.518	0.460225	0.594	0.124	AT2_div
1110008P14Rik	0.759	0.518	0.43256	0.892	0.642	AT2_div
Mapk13	0.759	0.518	0.43149	0.888	0.505	AT2_div
Kcnc3	0.759	0.518	0.379381	0.578	0.086	AT2_div
Arf6	0.758	0.516	0.450283	0.975	0.899	AT2_div
Bex2	0.757	0.514	0.607685	0.661	0.214	AT2_div
Gja1	0.757	0.514	0.483625	0.779	0.362	AT2_div
Idi1	0.756	0.512	0.451147	0.873	0.563	AT2_div
Rab27b	0.755	0.51	0.397674	0.768	0.345	AT2_div
Irx3	0.752	0.504	0.423117	0.723	0.317	AT2_div
Cat	0.752	0.504	0.387174	0.854	0.547	AT2_div
Grb14	0.752	0.504	0.374111	0.683	0.241	AT2_div
Cpm	0.75	0.5	0.407289	0.622	0.171	AT2_div
Brd7	0.749	0.498	0.428115	0.867	0.621	AT2_div
Pcbd1	0.749	0.498	0.375972	0.622	0.196	AT2_div
Lyz1	0.748	0.496	2.38928	0.545	0.068	AT2_div
Adk	0.748	0.496	0.435794	0.888	0.644	AT2_div
Slc15a2	0.748	0.496	0.377199	0.782	0.362	AT2_div
Tmem163	0.748	0.496	0.365041	0.577	0.101	AT2_div
Clip4	0.747	0.494	0.427547	0.745	0.347	AT2_div
Creg1	0.747	0.494	0.370123	0.913	0.656	AT2_div
Lrrc8c	0.746	0.492	0.400653	0.707	0.311	AT2_div
Uhrf1bp1l	0.746	0.492	0.371773	0.714	0.329	AT2_div
Apoa1bp	0.745	0.49	0.39381	0.95	0.842	AT2_div
Secisbp2l	0.744	0.488	0.369721	0.706	0.329	AT2_div
Ahcyl2	0.743	0.486	0.415303	0.744	0.385	AT2_div
Rai14	0.743	0.486	0.363213	0.714	0.317	AT2_div
H2-K1	0.742	0.484	0.492158	0.992	0.921	AT2_div
mt-Nd2	0.742	0.484	0.421969	0.996	0.975	AT2_div
Mrpl14	0.742	0.484	0.39596	0.968	0.856	AT2_div
Plekhb2	0.741	0.482	0.346035	0.678	0.29	AT2_div
Tc2n	0.74	0.48	0.365239	0.609	0.191	AT2_div
Bri3	0.739	0.478	0.376645	0.98	0.899	AT2_div
Elovl5	0.738	0.476	0.380489	0.829	0.54	AT2_div
AcAT2_div	0.738	0.476	0.376784	0.744	0.408	AT2_div
Rnaset2a	0.738	0.476	0.369766	0.964	0.82	AT2_div
Unc119	0.738	0.476	0.357511	0.636	0.232	AT2_div
Dpp4	0.737	0.474	0.325285	0.539	0.099	AT2_div
Hsd17b10	0.736	0.472	0.450142	0.934	0.784	AT2_div
Lcp1	0.736	0.472	0.369966	0.681	0.273	AT2_div
Slc12a2	0.735	0.47	0.346701	0.856	0.484	AT2_div
Mbip	0.734	0.468	0.363818	0.786	0.459	AT2_div
Higd1a	0.734	0.468	0.34834	0.989	0.932	AT2_div
Abhd2	0.733	0.466	0.47585	0.772	0.435	AT2_div
Fgfr2	0.733	0.466	0.414938	0.727	0.392	AT2_div
Nsmce1	0.733	0.466	0.37966	0.972	0.862	AT2_div
Tinag	0.733	0.466	0.337627	0.483	0.029	AT2_div
Pdzk1ip1	0.732	0.464	0.368179	0.583	0.16	AT2_div
Pvrl1	0.732	0.464	0.366533	0.665	0.293	AT2_div
Cyb5b	0.731	0.462	0.377317	0.909	0.7	AT2_div
Ppp1r9a	0.731	0.462	0.354685	0.585	0.196	AT2_div
Enpep	0.731	0.462	0.314349	0.702	0.277	AT2_div
AU021092	0.73	0.46	0.294726	0.78	0.297	AT2_div
Errfi1	0.729	0.458	0.456148	0.913	0.658	AT2_div
Acsl5	0.729	0.458	0.399742	0.915	0.703	AT2_div
Tnfaip1	0.729	0.458	0.378849	0.882	0.673	AT2_div
Fkbp2	0.729	0.458	0.329075	0.993	0.951	AT2_div
Ndufb11	0.728	0.456	0.305978	0.992	0.96	AT2_div
Ramp1	0.726	0.452	0.377152	0.623	0.228	AT2_div
Nrp1	0.726	0.452	0.33273	0.929	0.511	AT2_div
Psme1	0.726	0.452	0.32473	0.975	0.892	AT2_div
Foxp1	0.724	0.448	0.384522	0.833	0.55	AT2_div
Pcnt	0.724	0.448	0.352166	0.732	0.412	AT2_div
Pgm2	0.724	0.448	0.335222	0.688	0.331	AT2_div
Ndufa2	0.724	0.448	0.266718	0.999	0.993	AT2_div
Ly6i	0.723	0.446	0.493508	0.549	0.137	AT2_div
Sgms1	0.723	0.446	0.353505	0.786	0.491	AT2_div
Eif4h	0.722	0.444	0.384186	0.976	0.915	AT2_div
Itga7	0.722	0.444	0.339336	0.56	0.155	AT2_div
Prdx4	0.721	0.442	0.397307	0.982	0.91	AT2_div
Irx2	0.721	0.442	0.366146	0.756	0.414	AT2_div
Atp5f1	0.721	0.442	0.294908	0.992	0.984	AT2_div
Wwc1	0.72	0.44	0.335792	0.731	0.371	AT2_div
Acoxl	0.719	0.438	0.365822	0.464	0.04	AT2_div
Ccnd1	0.716	0.432	0.363462	0.917	0.581	AT2_div
Hmgcr	0.716	0.432	0.362704	0.683	0.356	AT2_div
Ndufa3	0.716	0.432	0.288875	0.994	0.964	AT2_div
Foxa2	0.714	0.428	0.314872	0.619	0.214	AT2_div
Rrm2	0.712	0.424	0.454884	0.954	0.772	AT2_div
Tpp1	0.712	0.424	0.331211	0.826	0.59	AT2_div
Vsig2	0.711	0.422	0.343229	0.504	0.112	AT2_div
St6galnac2	0.711	0.422	0.3291	0.611	0.252	AT2_div
Afap1l1	0.711	0.422	0.288028	0.548	0.167	AT2_div
Dpp9	0.71	0.42	0.342275	0.746	0.491	AT2_div
Rab27a	0.709	0.418	0.301066	0.591	0.219	AT2_div
Ddt	0.709	0.418	0.285244	0.881	0.676	AT2_div
Cers2	0.708	0.416	0.317031	0.903	0.736	AT2_div
Mpc1	0.708	0.416	0.294014	0.983	0.91	AT2_div
Gsap	0.708	0.416	0.285745	0.55	0.18	AT2_div
Usp8	0.707	0.414	0.325705	0.675	0.378	AT2_div
Stard3nl	0.707	0.414	0.325371	0.856	0.633	AT2_div
Limd2	0.707	0.414	0.316773	0.765	0.462	AT2_div
Clic3	0.706	0.412	0.347357	0.609	0.218	AT2_div
Irx5	0.706	0.412	0.330938	0.671	0.331	AT2_div
Tmem164	0.706	0.412	0.317659	0.55	0.205	AT2_div
mt-Co3	0.706	0.412	0.295435	0.997	0.982	AT2_div
Acaca	0.705	0.41	0.305652	0.584	0.248	AT2_div
Adam19	0.703	0.406	0.27467	0.493	0.11	AT2_div
Lpin2	0.702	0.404	0.308574	0.682	0.374	AT2_div
Myo5c	0.702	0.404	0.293342	0.636	0.284	AT2_div
Ttll7	0.702	0.404	0.285656	0.566	0.203	AT2_div
Irf2bp2	0.701	0.402	0.324992	0.711	0.435	AT2_div
2610028H24Rik	0.701	0.402	0.308337	0.466	0.085	AT2_div
Hmgb2	0.956	0.912	0.949193	1	0.957	basal_1_div
Ptn	0.952	0.904	1.73243	0.942	0.084	basal_1_div
Perp	0.947	0.894	1.70196	0.952	0.454	basal_1_div
Krt15	0.941	0.882	2.69736	0.933	0.085	basal_1_div
Krt5	0.94	0.88	2.54231	0.904	0.098	basal_1_div
Aqp3	0.939	0.878	2.44552	0.923	0.091	basal_1_div
Fxyd3	0.934	0.868	1.8083	0.942	0.316	basal_1_div
Eef1a1	0.927	0.854	0.635884	1	0.999	basal_1_div
S100a16	0.922	0.844	1.04285	0.99	0.822	basal_1_div
Anxa8	0.918	0.836	1.50178	0.894	0.131	basal_1_div
Sfn	0.912	0.824	1.58469	0.971	0.714	basal_1_div
Dapl1	0.911	0.822	1.48868	0.856	0.046	basal_1_div
Gstm1	0.909	0.818	1.43545	0.981	0.648	basal_1_div
Wnt4	0.909	0.818	1.124	0.856	0.1	basal_1_div
Rpl3	0.909	0.818	0.580764	1	0.998	basal_1_div
Cd9	0.906	0.812	1.01317	1	0.863	basal_1_div
Krt17	0.904	0.808	2.21371	0.837	0.054	basal_1_div
Cav1	0.903	0.806	1.59985	0.904	0.277	basal_1_div
Sox2	0.903	0.806	1.00281	0.875	0.133	basal_1_div
Pabpc1	0.903	0.806	0.764092	1	0.955	basal_1_div
Hsp90ab1	0.902	0.804	0.68357	1	0.996	basal_1_div
Rps4x	0.901	0.802	0.583971	1	0.998	basal_1_div
Rps27	0.899	0.798	0.536166	1	1	basal_1_div
Ppia	0.899	0.798	0.450536	1	1	basal_1_div
S100a14	0.898	0.796	1.09339	0.933	0.488	basal_1_div
Hmgb1	0.895	0.79	0.532959	1	0.997	basal_1_div
Rpl37a	0.895	0.79	0.476966	1	1	basal_1_div
Rpl15	0.891	0.782	0.554361	1	0.998	basal_1_div
Rps5	0.891	0.782	0.522881	1	1	basal_1_div
Rpl35	0.891	0.782	0.516409	1	1	basal_1_div
Gpx2	0.89	0.78	1.25069	0.962	0.481	basal_1_div
Rpl13	0.889	0.778	0.492675	1	1	basal_1_div
Rplp0	0.887	0.774	0.564401	1	0.999	basal_1_div
Cyp2f2	0.884	0.768	1.3653	0.952	0.379	basal_1_div
F3	0.883	0.766	1.80814	0.894	0.435	basal_1_div
Ptma	0.883	0.766	0.504334	1	0.998	basal_1_div
Gsto1	0.882	0.764	1.09971	0.962	0.309	basal_1_div
Cotl1	0.88	0.76	0.850873	0.962	0.576	basal_1_div
Rpl10a	0.878	0.756	0.567605	1	0.999	basal_1_div
Rpl8	0.877	0.754	0.464201	1	0.998	basal_1_div
Serpinb5	0.876	0.752	0.989888	0.779	0.059	basal_1_div
Rplp2	0.876	0.752	0.425464	1	1	basal_1_div
Ckmt1	0.875	0.75	0.876022	0.894	0.463	basal_1_div
Npm1	0.875	0.75	0.76208	1	0.979	basal_1_div
Rps3a1	0.873	0.746	0.489258	1	1	basal_1_div
Gsta4	0.87	0.74	1.17116	0.952	0.708	basal_1_div
Rpl37	0.87	0.74	0.517078	1	1	basal_1_div
Lmo1	0.868	0.736	0.766268	0.779	0.09	basal_1_div
Itgb4	0.867	0.734	0.78968	0.769	0.094	basal_1_div
Gm2000	0.867	0.734	0.638279	1	0.949	basal_1_div
Rpl4	0.867	0.734	0.583328	1	1	basal_1_div
Rps11	0.867	0.734	0.468972	1	1	basal_1_div
Eno1	0.866	0.732	0.785218	0.971	0.765	basal_1_div
Rpl35a	0.864	0.728	0.384717	1	1	basal_1_div
Rpl7	0.863	0.726	0.500133	1	0.999	basal_1_div
Rps15a	0.863	0.726	0.478382	1	1	basal_1_div
Rpl29	0.863	0.726	0.463733	1	1	basal_1_div
Rpl6	0.863	0.726	0.455321	1	1	basal_1_div
Rps6	0.862	0.724	0.530088	1	1	basal_1_div
Epcam	0.861	0.722	0.973026	0.962	0.763	basal_1_div
Cdh13	0.86	0.72	0.719294	0.75	0.048	basal_1_div
Rpl23	0.86	0.72	0.476927	1	1	basal_1_div
Rps7	0.859	0.718	0.503908	1	0.999	basal_1_div
Pdpn	0.858	0.716	0.956873	0.894	0.368	basal_1_div
Tnfaip8	0.858	0.716	0.72981	0.856	0.308	basal_1_div
Sap30	0.858	0.716	0.68605	0.875	0.424	basal_1_div
Wdr89	0.858	0.716	0.644893	1	0.99	basal_1_div
Cct4	0.858	0.716	0.58809	0.99	0.875	basal_1_div
Slc25a5	0.858	0.716	0.487957	1	0.998	basal_1_div
Hmgn3	0.856	0.712	0.770793	0.894	0.432	basal_1_div
Rps29	0.856	0.712	0.342604	1	1	basal_1_div
Rps3	0.855	0.71	0.437069	1	1	basal_1_div
Rps16	0.855	0.71	0.410763	1	1	basal_1_div
Gm11808	0.854	0.708	0.610211	0.99	0.953	basal_1_div
Rps24	0.853	0.706	0.449377	1	1	basal_1_div
Tacstd2	0.852	0.704	1.09465	0.904	0.597	basal_1_div
Rps9	0.851	0.702	0.444277	1	1	basal_1_div
Rpl9	0.851	0.702	0.428978	1	0.999	basal_1_div
Btf3	0.85	0.7	0.473399	1	0.998	basal_1_div
Ncl	0.848	0.696	0.599005	0.99	0.97	basal_1_div
Rpl28	0.848	0.696	0.474113	1	1	basal_1_div
Rpl14	0.848	0.696	0.456846	1	0.999	basal_1_div
Rps20	0.848	0.696	0.45608	1	1	basal_1_div
Fam107b	0.847	0.694	0.749364	0.817	0.268	basal_1_div
S100a6	0.846	0.692	1.18347	0.981	0.823	basal_1_div
Eef2	0.845	0.69	0.541162	1	0.995	basal_1_div
Rpl39	0.845	0.69	0.443356	1	1	basal_1_div
Atp1a1	0.844	0.688	0.7061	0.962	0.883	basal_1_div
Rps18	0.844	0.688	0.491303	1	0.999	basal_1_div
Sprr2a3	0.843	0.686	1.44235	0.74	0.07	basal_1_div
Gclm	0.843	0.686	0.808991	0.923	0.682	basal_1_div
Snrpg	0.842	0.684	0.510325	1	0.99	basal_1_div
Anxa1	0.841	0.682	1.0561	1	0.937	basal_1_div
Adh7	0.841	0.682	1.01017	0.856	0.192	basal_1_div
Glul	0.841	0.682	0.981979	0.933	0.756	basal_1_div
Rpl17	0.841	0.682	0.438673	1	1	basal_1_div
H3f3a	0.841	0.682	0.411682	1	0.997	basal_1_div
Ctsl	0.84	0.68	0.931006	0.962	0.629	basal_1_div
Hnrnpf	0.84	0.68	0.571268	1	0.975	basal_1_div
Rpl5	0.84	0.68	0.504329	1	0.993	basal_1_div
Rps8	0.84	0.68	0.42841	1	1	basal_1_div
Krt19	0.838	0.676	1.54772	0.913	0.679	basal_1_div
Snrpb2	0.836	0.672	0.681872	0.952	0.75	basal_1_div
Rps23	0.836	0.672	0.455877	1	1	basal_1_div
Cav2	0.835	0.67	0.90855	0.885	0.567	basal_1_div
Uqcrc1	0.835	0.67	0.585934	1	0.925	basal_1_div
Tsc22d1	0.834	0.668	0.941026	0.971	0.816	basal_1_div
Gm9493	0.834	0.668	0.544326	1	0.947	basal_1_div
Itm2b	0.832	0.664	0.54698	1	0.985	basal_1_div
Rpl36a	0.832	0.664	0.469883	1	0.998	basal_1_div
Rps2	0.832	0.664	0.454153	1	1	basal_1_div
S100a10	0.831	0.662	0.718469	0.981	0.963	basal_1_div
Pkm	0.83	0.66	0.588388	0.99	0.965	basal_1_div
Rpl19	0.83	0.66	0.359584	1	1	basal_1_div
Sf3b6	0.829	0.658	0.570586	0.981	0.878	basal_1_div
Rps13	0.827	0.654	0.416961	1	1	basal_1_div
Gstm2	0.825	0.65	0.783846	0.904	0.485	basal_1_div
Oit1	0.825	0.65	0.692437	0.75	0.117	basal_1_div
Gm8730	0.825	0.65	0.529788	1	0.989	basal_1_div
Rpl27a	0.825	0.65	0.387022	1	1	basal_1_div
Phlda3	0.824	0.648	0.663052	0.885	0.398	basal_1_div
Rps14	0.824	0.648	0.375591	1	1	basal_1_div
Rps17	0.823	0.646	0.353689	1	0.999	basal_1_div
Rps12-ps3	0.822	0.644	0.562061	0.99	0.915	basal_1_div
Rpl12	0.822	0.644	0.503519	1	0.996	basal_1_div
Rpl32	0.821	0.642	0.396817	1	1	basal_1_div
Rpl11	0.821	0.642	0.377348	1	1	basal_1_div
Ngfr	0.82	0.64	0.655443	0.654	0.021	basal_1_div
Rpl30	0.82	0.64	0.438625	1	0.997	basal_1_div
Defb1	0.819	0.638	0.83111	0.654	0.033	basal_1_div
Smc4	0.819	0.638	0.593818	1	0.895	basal_1_div
Trp63	0.817	0.634	0.663511	0.644	0.019	basal_1_div
Serbp1	0.817	0.634	0.484689	1	0.986	basal_1_div
Rpl23a-ps3	0.815	0.63	0.493358	0.99	0.978	basal_1_div
Dsp	0.814	0.628	0.657151	0.75	0.247	basal_1_div
Rpl36	0.814	0.628	0.39891	1	1	basal_1_div
Cyp4b1	0.813	0.626	0.690649	0.769	0.214	basal_1_div
Rpl41	0.812	0.624	0.309922	1	1	basal_1_div
Tnfrsf21	0.811	0.622	0.593908	0.74	0.156	basal_1_div
Crlf1	0.81	0.62	0.786492	0.788	0.389	basal_1_div
Slc6a6	0.81	0.62	0.605793	0.846	0.43	basal_1_div
Trim29	0.809	0.618	0.635444	0.635	0.024	basal_1_div
Vsnl1	0.809	0.618	0.608303	0.644	0.034	basal_1_div
Rps12	0.809	0.618	0.429324	1	0.997	basal_1_div
Klf5	0.808	0.616	0.839098	0.837	0.453	basal_1_div
Foxa1	0.808	0.616	0.629918	0.885	0.476	basal_1_div
Ybx3	0.808	0.616	0.587828	0.942	0.827	basal_1_div
Rps27rt	0.807	0.614	0.60158	0.971	0.922	basal_1_div
Snrpf	0.807	0.614	0.469397	0.981	0.969	basal_1_div
Hnrnpa1	0.806	0.612	0.508089	0.99	0.964	basal_1_div
Rpl26	0.806	0.612	0.385338	1	1	basal_1_div
Rplp1	0.805	0.61	0.375519	1	0.999	basal_1_div
Ptrf	0.804	0.608	0.578479	0.942	0.706	basal_1_div
Ran	0.804	0.608	0.37992	1	0.993	basal_1_div
Gm8186	0.803	0.606	0.536869	0.933	0.738	basal_1_div
Col17a1	0.802	0.604	0.593871	0.625	0.03	basal_1_div
Rpl18a	0.802	0.604	0.426735	1	1	basal_1_div
Apoe	0.801	0.602	1.15424	0.962	0.81	basal_1_div
Rpl6l	0.8	0.6	0.448027	1	0.96	basal_1_div
Nxn	0.799	0.598	0.558774	0.75	0.193	basal_1_div
Gltscr2	0.797	0.594	0.522063	0.981	0.818	basal_1_div
Reep4	0.797	0.594	0.514543	0.913	0.543	basal_1_div
Tubb6	0.797	0.594	0.487353	0.971	0.59	basal_1_div
Eif4a1	0.797	0.594	0.45698	1	0.993	basal_1_div
Naca	0.797	0.594	0.390043	1	0.997	basal_1_div
Arl4c	0.796	0.592	0.59872	0.865	0.521	basal_1_div
Gm9843	0.796	0.592	0.402973	0.99	0.968	basal_1_div
Rpl7a	0.796	0.592	0.388848	1	0.999	basal_1_div
Eif5a	0.795	0.59	0.486017	1	0.993	basal_1_div
Rpl31	0.795	0.59	0.344004	1	1	basal_1_div
Fam3c	0.794	0.588	0.725927	0.885	0.727	basal_1_div
Clic1	0.794	0.588	0.534958	1	0.991	basal_1_div
Pax9	0.794	0.588	0.505112	0.644	0.068	basal_1_div
Kif21a	0.794	0.588	0.500904	0.692	0.196	basal_1_div
Ezr	0.793	0.586	0.734767	0.971	0.871	basal_1_div
Irf6	0.792	0.584	0.509173	0.692	0.202	basal_1_div
Sfr1	0.792	0.584	0.492661	0.971	0.848	basal_1_div
Pgrmc1	0.791	0.582	0.560961	0.894	0.439	basal_1_div
Anxa2	0.79	0.58	0.699016	0.99	0.993	basal_1_div
Atp5b	0.789	0.578	0.429077	1	0.994	basal_1_div
Pir	0.788	0.576	0.520654	0.798	0.286	basal_1_div
Ccnd2	0.786	0.572	0.632931	0.808	0.341	basal_1_div
Rpsa	0.786	0.572	0.354176	1	0.998	basal_1_div
Lmnb1	0.785	0.57	0.601086	0.923	0.802	basal_1_div
Psap	0.785	0.57	0.517662	0.971	0.705	basal_1_div
Eef1b2	0.785	0.57	0.461855	0.981	0.983	basal_1_div
Rps25	0.785	0.57	0.3439	1	1	basal_1_div
Krt7	0.784	0.568	0.959735	0.933	0.734	basal_1_div
Adss	0.784	0.568	0.602927	0.894	0.712	basal_1_div
Ctsd	0.784	0.568	0.582004	0.971	0.862	basal_1_div
Cfl1	0.784	0.568	0.395292	1	0.991	basal_1_div
Hnrnpk	0.783	0.566	0.449484	0.99	0.985	basal_1_div
Psat1	0.782	0.564	0.53388	0.856	0.605	basal_1_div
Rpl22	0.782	0.564	0.389243	1	0.995	basal_1_div
Rps27a	0.782	0.564	0.322373	1	1	basal_1_div
Upk1b	0.781	0.562	0.697145	0.663	0.119	basal_1_div
Ssbp2	0.781	0.562	0.493171	0.779	0.404	basal_1_div
Kctd1	0.781	0.562	0.469618	0.712	0.243	basal_1_div
Sdpr	0.78	0.56	0.734156	0.74	0.278	basal_1_div
Plek2	0.78	0.56	0.550094	0.663	0.178	basal_1_div
Ajuba	0.78	0.56	0.548511	0.635	0.125	basal_1_div
Rpl34	0.78	0.56	0.337083	1	0.999	basal_1_div
Rpl27	0.779	0.558	0.328113	1	1	basal_1_div
Aldh3a1	0.778	0.556	0.781294	0.712	0.208	basal_1_div
Rps18-ps3	0.778	0.556	0.56135	0.952	0.876	basal_1_div
Fau	0.778	0.556	0.27767	1	1	basal_1_div
Emp1	0.776	0.552	0.718201	0.885	0.545	basal_1_div
Impdh2	0.775	0.55	0.437652	0.981	0.856	basal_1_div
Rps28	0.775	0.55	0.300251	1	1	basal_1_div
Sh3bgrl3	0.774	0.548	0.502063	1	0.963	basal_1_div
Sdc1	0.774	0.548	0.500258	0.971	0.869	basal_1_div
Rpl27-ps3	0.774	0.548	0.470487	0.981	0.818	basal_1_div
Rps15	0.774	0.548	0.298574	1	1	basal_1_div
Ece1	0.773	0.546	0.592063	0.769	0.418	basal_1_div
Btg1	0.773	0.546	0.561948	0.971	0.862	basal_1_div
Trp53	0.773	0.546	0.52206	0.885	0.62	basal_1_div
Dst	0.772	0.544	0.617102	0.683	0.236	basal_1_div
Sprr1a	0.771	0.542	1.19262	0.731	0.318	basal_1_div
Hn1	0.771	0.542	0.557407	0.981	0.924	basal_1_div
2610001J05Rik	0.771	0.542	0.485971	0.923	0.702	basal_1_div
Rpl9-ps6	0.77	0.54	0.479421	1	0.949	basal_1_div
Snrpb	0.77	0.54	0.36295	0.99	0.984	basal_1_div
Rpl23a	0.77	0.54	0.316118	1	0.999	basal_1_div
Ifitm3	0.768	0.536	0.620077	1	0.817	basal_1_div
Slc25a17	0.768	0.536	0.462652	0.827	0.561	basal_1_div
Csnk1a1	0.768	0.536	0.387431	0.971	0.874	basal_1_div
Ly6d	0.767	0.534	1.09076	0.663	0.227	basal_1_div
Cd14	0.767	0.534	0.812241	0.865	0.632	basal_1_div
Mpp6	0.767	0.534	0.511707	0.769	0.41	basal_1_div
Jup	0.766	0.532	0.513538	0.904	0.635	basal_1_div
G3bp1	0.766	0.532	0.420482	0.981	0.895	basal_1_div
Rpl13a	0.766	0.532	0.294054	1	1	basal_1_div
Lamb3	0.765	0.53	0.655043	0.74	0.37	basal_1_div
Rps26-ps1	0.765	0.53	0.500314	0.913	0.81	basal_1_div
Gnb2l1	0.765	0.53	0.389614	1	0.993	basal_1_div
Ybx1	0.765	0.53	0.387187	1	0.999	basal_1_div
Rps10	0.765	0.53	0.320992	1	0.999	basal_1_div
Hspa8	0.764	0.528	0.462524	1	0.987	basal_1_div
H2afy	0.764	0.528	0.42526	0.99	0.939	basal_1_div
Asph	0.763	0.526	0.469635	0.75	0.322	basal_1_div
Rps21	0.763	0.526	0.298507	1	0.999	basal_1_div
Pdgfa	0.762	0.524	0.569756	0.76	0.415	basal_1_div
Gm10020	0.762	0.524	0.486464	0.904	0.639	basal_1_div
Ldha	0.762	0.524	0.43289	0.99	0.989	basal_1_div
Ap2m1	0.762	0.524	0.417529	1	0.921	basal_1_div
Eif1	0.762	0.524	0.263621	1	1	basal_1_div
Ccnb1	0.761	0.522	0.671434	0.865	0.651	basal_1_div
Bace2	0.761	0.522	0.53217	0.654	0.163	basal_1_div
Eif3h	0.761	0.522	0.458087	0.981	0.958	basal_1_div
Set	0.761	0.522	0.442337	0.981	0.966	basal_1_div
Galnt18	0.76	0.52	0.497577	0.663	0.227	basal_1_div
Ehf	0.76	0.52	0.483402	0.788	0.441	basal_1_div
F2rl1	0.759	0.518	0.553729	0.644	0.197	basal_1_div
Cnih4	0.759	0.518	0.417458	0.913	0.814	basal_1_div
Lsm8	0.758	0.516	0.456159	0.933	0.831	basal_1_div
Tmem176b	0.757	0.514	0.695947	0.962	0.985	basal_1_div
Rbm3	0.757	0.514	0.369874	1	0.992	basal_1_div
Upk3bl	0.756	0.512	1.14795	0.558	0.061	basal_1_div
Itga6	0.756	0.512	0.48195	0.75	0.407	basal_1_div
Sox4	0.755	0.51	0.523547	0.779	0.408	basal_1_div
Hspa4l	0.755	0.51	0.472368	0.808	0.512	basal_1_div
Pkp3	0.754	0.508	0.468567	0.654	0.244	basal_1_div
Fgfr3	0.753	0.506	0.446065	0.673	0.234	basal_1_div
Epas1	0.751	0.502	0.681416	0.827	0.648	basal_1_div
Lad1	0.751	0.502	0.540827	0.606	0.162	basal_1_div
Dazap1	0.751	0.502	0.431037	0.933	0.81	basal_1_div
Ywhae	0.751	0.502	0.340545	1	0.987	basal_1_div
Nrg1	0.75	0.5	0.561292	0.558	0.085	basal_1_div
Cks2	0.75	0.5	0.490962	1	0.941	basal_1_div
Rtn4	0.748	0.496	0.428871	0.942	0.771	basal_1_div
Serinc2	0.747	0.494	0.464304	0.654	0.244	basal_1_div
Hnrnpa2b1	0.747	0.494	0.312831	1	0.993	basal_1_div
Rpl24	0.746	0.492	0.278294	1	1	basal_1_div
Hnrnpu	0.745	0.49	0.35232	0.962	0.928	basal_1_div
Barx2	0.744	0.488	0.641398	0.51	0.034	basal_1_div
Hcar2	0.744	0.488	0.480652	0.538	0.068	basal_1_div
Eif3e	0.744	0.488	0.411165	0.981	0.869	basal_1_div
Polr2h	0.744	0.488	0.36116	0.769	0.419	basal_1_div
Rps26	0.743	0.486	0.402293	1	0.999	basal_1_div
Anp32b	0.743	0.486	0.390926	0.99	0.977	basal_1_div
Sumo2	0.743	0.486	0.334101	1	0.989	basal_1_div
Abi3bp	0.742	0.484	0.632941	0.625	0.166	basal_1_div
Cct5	0.742	0.484	0.428399	0.942	0.895	basal_1_div
Mall	0.742	0.484	0.403946	0.625	0.222	basal_1_div
Eef1g	0.742	0.484	0.388852	0.981	0.99	basal_1_div
Pgam1	0.742	0.484	0.381012	0.971	0.907	basal_1_div
S100a11	0.742	0.484	0.369757	1	0.999	basal_1_div
H2afx	0.741	0.482	0.461767	0.981	0.896	basal_1_div
C1qbp	0.741	0.482	0.444507	0.894	0.73	basal_1_div
Npm3	0.741	0.482	0.402368	0.913	0.737	basal_1_div
Hnrnpc	0.741	0.482	0.344877	0.981	0.91	basal_1_div
Cdc42ep3	0.74	0.48	0.605132	0.769	0.52	basal_1_div
Gltp	0.74	0.48	0.499341	0.913	0.818	basal_1_div
Atp5a1	0.74	0.48	0.330384	1	0.991	basal_1_div
Ifitm1	0.739	0.478	0.498742	0.817	0.347	basal_1_div
Atp1b3	0.739	0.478	0.474154	0.923	0.816	basal_1_div
Fbl	0.739	0.478	0.453839	0.875	0.712	basal_1_div
Eif3f	0.739	0.478	0.368591	1	0.977	basal_1_div
Nudt21	0.739	0.478	0.363432	0.952	0.8	basal_1_div
Hnrnpa3	0.739	0.478	0.321582	1	0.99	basal_1_div
Capns1	0.738	0.476	0.499408	0.99	0.95	basal_1_div
Vasp	0.738	0.476	0.45734	0.856	0.596	basal_1_div
Lsm5	0.738	0.476	0.419601	0.933	0.88	basal_1_div
Sfpq	0.738	0.476	0.404686	0.981	0.9	basal_1_div
Dlk2	0.737	0.474	0.534934	0.481	0.009	basal_1_div
Incenp	0.737	0.474	0.475074	0.904	0.755	basal_1_div
Ddx5	0.737	0.474	0.366797	1	0.993	basal_1_div
Phgdh	0.736	0.472	0.534245	0.692	0.343	basal_1_div
Ucp2	0.736	0.472	0.462898	0.981	0.81	basal_1_div
Ssrp1	0.736	0.472	0.420806	0.942	0.878	basal_1_div
Dsc2	0.736	0.472	0.386465	0.5	0.038	basal_1_div
Rnf7	0.736	0.472	0.343437	0.952	0.881	basal_1_div
Snrpe	0.736	0.472	0.333532	0.99	0.973	basal_1_div
Cenpe	0.735	0.47	0.487776	0.827	0.532	basal_1_div
H2afv	0.735	0.47	0.397384	1	0.959	basal_1_div
Srsf2	0.735	0.47	0.352581	1	0.972	basal_1_div
Rpl18	0.735	0.47	0.256232	1	0.999	basal_1_div
Lmna	0.734	0.468	0.539932	0.971	0.931	basal_1_div
Ubald2	0.734	0.468	0.472678	0.923	0.821	basal_1_div
Ccdc3	0.734	0.468	0.428754	0.481	0.017	basal_1_div
Capza2	0.734	0.468	0.394696	0.913	0.869	basal_1_div
Six1	0.733	0.466	0.479191	0.538	0.087	basal_1_div
Fam110c	0.733	0.466	0.429791	0.538	0.101	basal_1_div
Vdac1	0.733	0.466	0.412761	0.99	0.912	basal_1_div
Kpna2	0.732	0.464	0.551339	0.894	0.784	basal_1_div
Cct8	0.732	0.464	0.418564	0.933	0.852	basal_1_div
Esd	0.732	0.464	0.397768	0.952	0.906	basal_1_div
Sf3b2	0.731	0.462	0.337726	0.942	0.884	basal_1_div
Hs3st1	0.73	0.46	0.495218	0.596	0.196	basal_1_div
Mrps6	0.73	0.46	0.379042	0.721	0.359	basal_1_div
1110004F10Rik	0.73	0.46	0.370137	0.913	0.846	basal_1_div
Zfand5	0.729	0.458	0.537738	0.865	0.674	basal_1_div
Pebp1	0.729	0.458	0.303004	0.99	0.937	basal_1_div
Erh	0.729	0.458	0.299153	1	0.981	basal_1_div
Tubb4b	0.727	0.454	0.411236	1	0.988	basal_1_div
Cox7a2l	0.727	0.454	0.392746	0.971	0.916	basal_1_div
Dnajb1	0.726	0.452	0.504374	0.856	0.72	basal_1_div
Pdcd4	0.726	0.452	0.427347	0.567	0.133	basal_1_div
Rpl10	0.726	0.452	0.251154	1	1	basal_1_div
Ube2c	0.725	0.45	0.620705	0.962	0.816	basal_1_div
Ccnb2	0.725	0.45	0.470617	0.923	0.725	basal_1_div
Sptssa	0.725	0.45	0.409852	0.885	0.755	basal_1_div
Ddx39b	0.725	0.45	0.407152	0.942	0.9	basal_1_div
Cenpf	0.724	0.448	0.587797	0.904	0.688	basal_1_div
Prpf19	0.724	0.448	0.374114	0.837	0.652	basal_1_div
Uqcrc2	0.724	0.448	0.349664	0.913	0.811	basal_1_div
Emb	0.723	0.446	0.431035	0.913	0.732	basal_1_div
Racgap1	0.723	0.446	0.394999	0.971	0.822	basal_1_div
Cdca4	0.723	0.446	0.361142	0.788	0.521	basal_1_div
Ly6a	0.722	0.444	0.601364	0.894	0.762	basal_1_div
Ahr	0.722	0.444	0.524386	0.606	0.246	basal_1_div
Ahnak	0.722	0.444	0.441672	0.885	0.767	basal_1_div
Ktn1	0.722	0.444	0.402421	0.808	0.605	basal_1_div
Kif22	0.722	0.444	0.399097	0.865	0.67	basal_1_div
Pard6g	0.722	0.444	0.348514	0.615	0.215	basal_1_div
Rac3	0.721	0.442	0.430994	0.673	0.356	basal_1_div
Ube2n	0.721	0.442	0.323635	0.942	0.909	basal_1_div
Ralbp1	0.72	0.44	0.376044	0.962	0.871	basal_1_div
Got2	0.72	0.44	0.362271	0.856	0.613	basal_1_div
Ssbp3	0.72	0.44	0.36218	0.712	0.375	basal_1_div
Psma5	0.72	0.44	0.343256	0.952	0.849	basal_1_div
Qsox1	0.72	0.44	0.307756	0.856	0.575	basal_1_div
Papss1	0.719	0.438	0.406854	0.788	0.557	basal_1_div
Mdh1	0.719	0.438	0.379363	0.962	0.935	basal_1_div
Ewsr1	0.719	0.438	0.377818	0.904	0.839	basal_1_div
Marcks	0.719	0.438	0.360211	0.788	0.377	basal_1_div
Hras	0.719	0.438	0.354264	0.933	0.878	basal_1_div
Pcbp2	0.719	0.438	0.300993	1	0.974	basal_1_div
Cxadr	0.718	0.436	0.45677	0.769	0.515	basal_1_div
Capzb	0.718	0.436	0.355594	1	0.94	basal_1_div
Mrfap1	0.718	0.436	0.304981	1	0.989	basal_1_div
Hmga1	0.717	0.434	0.387959	0.615	0.248	basal_1_div
Psma6	0.717	0.434	0.339663	0.971	0.911	basal_1_div
Rrp1	0.717	0.434	0.339183	0.885	0.798	basal_1_div
Nusap1	0.716	0.432	0.429316	0.942	0.786	basal_1_div
F11r	0.716	0.432	0.374969	0.779	0.502	basal_1_div
Ankrd11	0.716	0.432	0.369913	0.827	0.636	basal_1_div
Khdrbs1	0.716	0.432	0.368037	0.875	0.717	basal_1_div
Fermt1	0.716	0.432	0.345423	0.452	0.025	basal_1_div
Dnaja2	0.716	0.432	0.333078	0.913	0.786	basal_1_div
Psma7	0.716	0.432	0.314352	1	0.975	basal_1_div
Cd109	0.715	0.43	0.410698	0.462	0.039	basal_1_div
Cdca8	0.715	0.43	0.377567	0.933	0.831	basal_1_div
Pdcd6	0.715	0.43	0.362783	0.913	0.789	basal_1_div
Phb2	0.715	0.43	0.362637	0.913	0.865	basal_1_div
Aurkb	0.715	0.43	0.338289	0.933	0.718	basal_1_div
Hprt	0.715	0.43	0.337677	0.942	0.918	basal_1_div
Dusp6	0.714	0.428	0.51776	0.702	0.418	basal_1_div
Hist1h1b	0.714	0.428	0.465379	0.577	0.204	basal_1_div
Eif3i	0.714	0.428	0.336304	0.981	0.922	basal_1_div
Bmp3	0.714	0.428	0.324376	0.596	0.197	basal_1_div
Slc25a3	0.714	0.428	0.308166	0.981	0.991	basal_1_div
Dynll1	0.713	0.426	0.437543	1	0.993	basal_1_div
Tomm40	0.713	0.426	0.382427	0.865	0.669	basal_1_div
Sprr2a1	0.712	0.424	0.420654	0.462	0.046	basal_1_div
Fkbp3	0.712	0.424	0.375812	0.904	0.771	basal_1_div
Cdk4	0.712	0.424	0.364821	0.981	0.918	basal_1_div
Gpr87	0.712	0.424	0.363384	0.442	0.023	basal_1_div
Nop58	0.712	0.424	0.359027	0.885	0.74	basal_1_div
Top2a	0.711	0.422	0.399804	0.981	0.908	basal_1_div
Mfge8	0.71	0.42	0.495478	0.808	0.563	basal_1_div
Osr1	0.71	0.42	0.456801	0.538	0.125	basal_1_div
Prdx6	0.709	0.418	0.371398	0.99	0.969	basal_1_div
Hyal2	0.709	0.418	0.340197	0.51	0.136	basal_1_div
Eif4b	0.709	0.418	0.33246	0.817	0.593	basal_1_div
Tpr	0.709	0.418	0.328035	0.913	0.743	basal_1_div
Tpm2	0.708	0.416	0.537673	0.721	0.419	basal_1_div
Pycard	0.708	0.416	0.489281	0.788	0.563	basal_1_div
Lmo4	0.708	0.416	0.385085	0.913	0.845	basal_1_div
Rpl13-ps3	0.708	0.416	0.364069	0.981	0.9	basal_1_div
Rraga	0.708	0.416	0.329682	0.817	0.57	basal_1_div
Bcl10	0.707	0.414	0.413769	0.798	0.593	basal_1_div
Cacybp	0.707	0.414	0.337271	0.894	0.792	basal_1_div
Llph	0.706	0.412	0.387866	0.827	0.674	basal_1_div
Tbx1	0.706	0.412	0.36206	0.538	0.161	basal_1_div
Pcbp1	0.706	0.412	0.321239	0.981	0.941	basal_1_div
Ctbp1	0.706	0.412	0.306688	0.962	0.852	basal_1_div
Prss23	0.705	0.41	0.304959	0.5	0.099	basal_1_div
Ces1d	0.704	0.408	0.615507	0.875	0.791	basal_1_div
Tgm2	0.704	0.408	0.464239	0.76	0.474	basal_1_div
Trib1	0.704	0.408	0.462207	0.712	0.465	basal_1_div
Tuba1c	0.704	0.408	0.451597	0.981	0.924	basal_1_div
Tax1bp1	0.704	0.408	0.436311	0.846	0.733	basal_1_div
Klhdc8a	0.704	0.408	0.315073	0.452	0.057	basal_1_div
Bcl7c	0.704	0.408	0.306722	0.885	0.738	basal_1_div
Pdlim1	0.703	0.406	0.427823	0.962	0.822	basal_1_div
Knop1	0.703	0.406	0.385811	0.75	0.533	basal_1_div
Cmtm7	0.703	0.406	0.361045	0.635	0.292	basal_1_div
Eif3l	0.703	0.406	0.348766	0.885	0.812	basal_1_div
Tcp1	0.703	0.406	0.310561	0.933	0.913	basal_1_div
Mgst3	0.702	0.404	0.464859	0.904	0.835	basal_1_div
Hspb1	0.702	0.404	0.433959	0.894	0.753	basal_1_div
Eif3m	0.702	0.404	0.325151	0.942	0.889	basal_1_div
Snrnp40	0.702	0.404	0.319059	0.837	0.662	basal_1_div
Tmem64	0.701	0.402	0.436147	0.538	0.196	basal_1_div
Dnajc7	0.701	0.402	0.336197	0.769	0.578	basal_1_div
Wdr1	0.701	0.402	0.330705	0.865	0.764	basal_1_div
Cnbp	0.701	0.402	0.283381	1	0.983	basal_1_div
Gsta4	0.979	0.958	1.82083	1	0.716	basal_2_div
Gstm1	0.967	0.934	2.12072	1	0.66	basal_2_div
Adh7	0.964	0.928	1.69122	1	0.212	basal_2_div
Bpifa1	0.954	0.908	2.7949	0.982	0.605	basal_2_div
Cyp2f2	0.953	0.906	1.90711	1	0.4	basal_2_div
Cbr2	0.952	0.904	1.66395	1	0.776	basal_2_div
Gsto1	0.949	0.898	2.05833	1	0.333	basal_2_div
Qsox1	0.948	0.896	1.4206	1	0.579	basal_2_div
Anxa1	0.944	0.888	1.51921	1	0.939	basal_2_div
Krt19	0.943	0.886	1.71348	1	0.685	basal_2_div
Krt15	0.939	0.878	2.10996	0.964	0.117	basal_2_div
Gstm2	0.939	0.878	1.38103	1	0.498	basal_2_div
Fxyd3	0.937	0.874	1.51737	1	0.338	basal_2_div
Lypd2	0.937	0.874	1.44025	0.982	0.306	basal_2_div
Ptn	0.935	0.87	1.25843	0.982	0.116	basal_2_div
Pir	0.931	0.862	1.07596	0.964	0.299	basal_2_div
Oit1	0.931	0.862	1.03492	0.946	0.133	basal_2_div
Aqp3	0.929	0.858	2.00061	0.946	0.123	basal_2_div
Anxa8	0.925	0.85	1.224	0.964	0.158	basal_2_div
F3	0.924	0.848	1.58077	0.982	0.449	basal_2_div
Ifitm1	0.922	0.844	1.27543	1	0.357	basal_2_div
Cldn7	0.922	0.844	1.01617	1	0.772	basal_2_div
Krt8	0.918	0.836	1.08612	1	0.811	basal_2_div
S100a16	0.918	0.836	0.972005	0.982	0.829	basal_2_div
Adam28	0.917	0.834	0.84934	0.893	0.105	basal_2_div
Cotl1	0.916	0.832	0.825066	0.982	0.591	basal_2_div
Aqp4	0.916	0.832	0.784783	0.893	0.095	basal_2_div
Perp	0.915	0.83	1.19144	0.964	0.473	basal_2_div
Sfn	0.911	0.822	1.30682	1	0.723	basal_2_div
Tspan1	0.909	0.818	1.09375	0.982	0.445	basal_2_div
Ces1d	0.904	0.808	1.27368	1	0.788	basal_2_div
Cd9	0.904	0.808	0.865661	1	0.868	basal_2_div
Epcam	0.903	0.806	0.968793	1	0.769	basal_2_div
S100a6	0.901	0.802	1.27225	1	0.829	basal_2_div
Dapl1	0.9	0.8	1.09672	0.893	0.077	basal_2_div
Pglyrp1	0.899	0.798	1.35792	0.964	0.45	basal_2_div
Gpx2	0.896	0.792	1.16707	0.982	0.499	basal_2_div
Tst	0.894	0.788	1.15856	0.982	0.797	basal_2_div
Bace2	0.894	0.788	0.673984	0.911	0.171	basal_2_div
Msln	0.892	0.784	1.5748	0.875	0.157	basal_2_div
Upk1b	0.892	0.784	0.969157	0.875	0.131	basal_2_div
S100a14	0.891	0.782	0.849089	0.964	0.504	basal_2_div
Plscr1	0.891	0.782	0.756754	0.946	0.488	basal_2_div
Sox2	0.89	0.78	0.797062	0.911	0.161	basal_2_div
Serpinb1a	0.886	0.772	0.74571	0.875	0.157	basal_2_div
Ltf	0.884	0.768	1.88056	0.893	0.3	basal_2_div
Aldh3a1	0.884	0.768	0.796381	0.929	0.217	basal_2_div
Prdx1	0.882	0.764	0.420358	1	0.998	basal_2_div
Epas1	0.88	0.76	0.841122	0.946	0.65	basal_2_div
Gabrp	0.878	0.756	0.875852	0.857	0.134	basal_2_div
Glul	0.875	0.75	0.8419	0.946	0.762	basal_2_div
Pkm	0.875	0.75	0.619468	1	0.965	basal_2_div
Por	0.874	0.748	0.732881	1	0.72	basal_2_div
Ffar4	0.868	0.736	0.668708	0.929	0.311	basal_2_div
Cd14	0.865	0.73	0.870604	0.964	0.637	basal_2_div
Krt18	0.864	0.728	0.883925	1	0.804	basal_2_div
Tsc22d1	0.861	0.722	0.75545	1	0.821	basal_2_div
Tacstd2	0.86	0.72	0.821559	1	0.605	basal_2_div
Sat1	0.859	0.718	0.730226	1	0.944	basal_2_div
Mdh1	0.859	0.718	0.641222	1	0.934	basal_2_div
Gsta3	0.858	0.716	0.911271	0.946	0.515	basal_2_div
Hmgb2	0.857	0.714	0.65825	1	0.959	basal_2_div
Tnfrsf21	0.853	0.706	0.493757	0.857	0.174	basal_2_div
Scgb3a2	0.851	0.702	1.56461	0.857	0.321	basal_2_div
AW112010	0.851	0.702	0.562078	0.964	0.289	basal_2_div
Rpl7	0.85	0.7	0.421988	1	0.999	basal_2_div
Npm1	0.848	0.696	0.719544	1	0.979	basal_2_div
Akr1a1	0.848	0.696	0.546486	1	0.978	basal_2_div
Serpinb5	0.848	0.696	0.482802	0.804	0.086	basal_2_div
Rps5	0.848	0.696	0.413176	1	1	basal_2_div
Eef1a1	0.847	0.694	0.412594	1	0.999	basal_2_div
Krt5	0.846	0.692	0.99808	0.821	0.133	basal_2_div
Ehf	0.846	0.692	0.690731	0.911	0.449	basal_2_div
Hmgn3	0.846	0.692	0.618873	0.929	0.449	basal_2_div
Fam107b	0.843	0.686	0.567734	0.911	0.286	basal_2_div
Rpl10a	0.842	0.684	0.434132	1	0.999	basal_2_div
Selenbp1	0.841	0.682	0.850717	1	0.926	basal_2_div
Aldh1a7	0.841	0.682	0.788756	0.929	0.594	basal_2_div
Hsp90ab1	0.841	0.682	0.587745	1	0.996	basal_2_div
Galnt18	0.84	0.68	0.550441	0.821	0.237	basal_2_div
Fmo3	0.839	0.678	0.751322	0.732	0.067	basal_2_div
Slc25a5	0.839	0.678	0.469475	1	0.998	basal_2_div
Foxa1	0.837	0.674	0.579689	0.911	0.491	basal_2_div
Ece1	0.837	0.674	0.533225	0.875	0.427	basal_2_div
Agr2	0.836	0.672	0.743639	0.786	0.122	basal_2_div
Rpl27a	0.836	0.672	0.384913	1	1	basal_2_div
Rpl4	0.835	0.67	0.453195	1	1	basal_2_div
Rpl15	0.834	0.668	0.396885	1	0.998	basal_2_div
Prdx6	0.833	0.666	0.59541	0.982	0.97	basal_2_div
Krt7	0.832	0.664	0.800322	0.982	0.74	basal_2_div
Rpl14	0.832	0.664	0.36422	1	0.999	basal_2_div
Klf5	0.829	0.658	0.817704	0.893	0.465	basal_2_div
Man1a2	0.829	0.658	0.509385	0.964	0.519	basal_2_div
Rpl3	0.829	0.658	0.41553	1	0.998	basal_2_div
Atp5b	0.828	0.656	0.39047	1	0.994	basal_2_div
Rpl23	0.827	0.654	0.380191	1	1	basal_2_div
Rpl28	0.826	0.652	0.384547	1	1	basal_2_div
Rps6	0.825	0.65	0.398019	1	1	basal_2_div
Elf3	0.824	0.648	0.677637	0.911	0.539	basal_2_div
Gclm	0.823	0.646	0.457546	0.964	0.689	basal_2_div
Cyp4b1	0.822	0.644	0.669176	0.821	0.234	basal_2_div
Papss1	0.822	0.644	0.495518	0.929	0.56	basal_2_div
Pgrmc1	0.821	0.642	0.56734	0.946	0.455	basal_2_div
Lrrc26	0.82	0.64	0.616337	0.714	0.088	basal_2_div
Rps3a1	0.82	0.64	0.377274	1	1	basal_2_div
Map1lc3a	0.818	0.636	0.606411	0.964	0.95	basal_2_div
Fam3c	0.818	0.636	0.554931	0.946	0.731	basal_2_div
Aldh1a1	0.817	0.634	0.535598	0.964	0.367	basal_2_div
Rbbp7	0.817	0.634	0.484285	1	0.928	basal_2_div
Pax9	0.817	0.634	0.460216	0.714	0.087	basal_2_div
S100a11	0.815	0.63	0.462236	1	0.999	basal_2_div
Gnb2l1	0.815	0.63	0.429932	1	0.993	basal_2_div
Mfge8	0.814	0.628	0.587569	0.964	0.565	basal_2_div
Ly6d	0.813	0.626	1.25417	0.768	0.24	basal_2_div
Tmem176b	0.813	0.626	0.573609	1	0.983	basal_2_div
Six1	0.812	0.624	0.574361	0.696	0.097	basal_2_div
Cd24a	0.811	0.622	0.626862	0.911	0.41	basal_2_div
Tspan13	0.811	0.622	0.439492	0.768	0.167	basal_2_div
Ifitm3	0.81	0.62	0.820962	1	0.825	basal_2_div
Rps7	0.81	0.62	0.361339	1	0.999	basal_2_div
Rps27	0.809	0.618	0.357969	1	1	basal_2_div
Ppia	0.809	0.618	0.2781	1	1	basal_2_div
Gsr	0.808	0.616	0.593969	0.929	0.782	basal_2_div
Hnrnpf	0.807	0.614	0.52399	0.982	0.977	basal_2_div
Eif4a1	0.807	0.614	0.474551	1	0.993	basal_2_div
Kcne3	0.806	0.612	0.433348	0.661	0.05	basal_2_div
Rpl41	0.805	0.61	0.294239	1	1	basal_2_div
Ckmt1	0.803	0.606	0.505355	0.893	0.48	basal_2_div
Fmo2	0.803	0.606	0.367449	0.929	0.315	basal_2_div
Rps20	0.803	0.606	0.342127	1	1	basal_2_div
Slc16a11	0.802	0.604	0.488832	0.768	0.243	basal_2_div
Spint2	0.802	0.604	0.459189	1	0.866	basal_2_div
Rpl9	0.802	0.604	0.334871	1	0.999	basal_2_div
Rpl10	0.802	0.604	0.300974	1	1	basal_2_div
Tnfaip8	0.801	0.602	0.559049	0.821	0.331	basal_2_div
Sptssa	0.8	0.6	0.511617	0.946	0.757	basal_2_div
Rps13	0.8	0.6	0.375543	1	1	basal_2_div
Sult1d1	0.799	0.598	1.48118	0.661	0.078	basal_2_div
Rpl5	0.799	0.598	0.43059	1	0.993	basal_2_div
Rplp2	0.799	0.598	0.3054	1	1	basal_2_div
Ezr	0.796	0.592	0.545744	1	0.874	basal_2_div
Snrpb2	0.796	0.592	0.45637	0.946	0.759	basal_2_div
Pdpn	0.795	0.59	0.454711	0.929	0.387	basal_2_div
Rps24	0.795	0.59	0.335004	1	1	basal_2_div
Ccnd2	0.794	0.588	0.734041	0.839	0.358	basal_2_div
Wfdc2	0.794	0.588	0.579734	1	0.851	basal_2_div
Gramd3	0.794	0.588	0.476146	0.732	0.185	basal_2_div
Rps4x	0.794	0.588	0.385596	1	0.998	basal_2_div
Rps23	0.794	0.588	0.329186	1	1	basal_2_div
Tkt	0.793	0.586	0.498116	0.946	0.943	basal_2_div
Pabpc1	0.793	0.586	0.493609	0.982	0.957	basal_2_div
Rpl37	0.793	0.586	0.352486	1	1	basal_2_div
Krt17	0.792	0.584	1.24226	0.679	0.092	basal_2_div
Gm11808	0.792	0.584	0.488857	1	0.954	basal_2_div
Slc25a17	0.792	0.584	0.453547	0.893	0.568	basal_2_div
Bpifb1	0.792	0.584	0.442046	0.857	0.457	basal_2_div
Galnt12	0.791	0.582	0.301845	0.696	0.129	basal_2_div
Cyb5a	0.79	0.58	0.481368	1	0.981	basal_2_div
Rps18	0.79	0.58	0.377328	1	0.999	basal_2_div
Asph	0.789	0.578	0.559412	0.786	0.338	basal_2_div
Rab25	0.789	0.578	0.540927	0.911	0.631	basal_2_div
Eef1b2	0.789	0.578	0.431572	1	0.982	basal_2_div
Rpl35	0.789	0.578	0.379052	1	1	basal_2_div
Mall	0.789	0.578	0.377518	0.768	0.231	basal_2_div
Rplp0	0.789	0.578	0.361414	1	0.999	basal_2_div
Rps15a	0.788	0.576	0.319079	1	1	basal_2_div
C1qbp	0.787	0.574	0.454851	0.946	0.734	basal_2_div
Sap30	0.787	0.574	0.451777	0.857	0.442	basal_2_div
Rpl19	0.787	0.574	0.286095	1	1	basal_2_div
Alas1	0.786	0.572	0.623718	0.875	0.584	basal_2_div
Ncl	0.786	0.572	0.498647	1	0.97	basal_2_div
Upk3bl	0.785	0.57	0.868101	0.643	0.077	basal_2_div
Rpl39	0.785	0.57	0.302928	1	1	basal_2_div
Eno1	0.784	0.568	0.520652	0.946	0.774	basal_2_div
Rpl30	0.784	0.568	0.346074	1	0.997	basal_2_div
Cldn10	0.783	0.566	0.74618	0.696	0.171	basal_2_div
Idh1	0.782	0.564	0.53158	0.839	0.415	basal_2_div
Cxadr	0.782	0.564	0.408993	0.893	0.519	basal_2_div
St14	0.781	0.562	0.451882	0.857	0.49	basal_2_div
Lad1	0.781	0.562	0.43875	0.696	0.175	basal_2_div
Fbl	0.781	0.562	0.43289	0.982	0.713	basal_2_div
Rpl35a	0.781	0.562	0.264629	1	1	basal_2_div
Gm9493	0.78	0.56	0.419012	1	0.949	basal_2_div
Rpl37a	0.78	0.56	0.308372	1	1	basal_2_div
Rps27a	0.78	0.56	0.274017	1	1	basal_2_div
Clint1	0.779	0.558	0.429802	0.875	0.498	basal_2_div
Rps2	0.779	0.558	0.387616	1	1	basal_2_div
Net1	0.779	0.558	0.371861	0.821	0.339	basal_2_div
Rpl29	0.779	0.558	0.322193	1	1	basal_2_div
Aqp5	0.778	0.556	0.600533	1	0.748	basal_2_div
Cct5	0.778	0.556	0.419939	1	0.895	basal_2_div
Snrpg	0.778	0.556	0.356852	0.982	0.991	basal_2_div
Atp5a1	0.778	0.556	0.33402	1	0.991	basal_2_div
Rpl6	0.778	0.556	0.292296	1	1	basal_2_div
Rps11	0.777	0.554	0.290008	1	1	basal_2_div
Cldn4	0.776	0.552	0.627685	0.661	0.131	basal_2_div
Wdr89	0.776	0.552	0.531246	1	0.99	basal_2_div
Hist1h1b	0.776	0.552	0.458607	0.75	0.211	basal_2_div
Ybx1	0.776	0.552	0.331206	1	0.999	basal_2_div
Sf3b6	0.775	0.55	0.419225	0.964	0.883	basal_2_div
Rps10	0.775	0.55	0.30573	1	0.999	basal_2_div
Rpl8	0.775	0.55	0.302222	1	0.998	basal_2_div
Itm2b	0.774	0.548	0.416729	1	0.986	basal_2_div
Ldha	0.774	0.548	0.406165	1	0.988	basal_2_div
Gmds	0.774	0.548	0.353524	0.804	0.409	basal_2_div
Rpl26	0.774	0.548	0.280541	1	1	basal_2_div
Eif3h	0.773	0.546	0.38757	1	0.958	basal_2_div
Anxa2	0.772	0.544	0.475018	1	0.993	basal_2_div
Marcksl1	0.772	0.544	0.451448	0.75	0.259	basal_2_div
Rpl12	0.772	0.544	0.376003	1	0.996	basal_2_div
Slc38a1	0.772	0.544	0.35868	0.643	0.107	basal_2_div
Rpl17	0.772	0.544	0.284127	1	1	basal_2_div
Bmx	0.771	0.542	0.445391	0.571	0.035	basal_2_div
Vsnl1	0.769	0.538	0.374398	0.607	0.06	basal_2_div
Rpl13	0.769	0.538	0.301737	1	1	basal_2_div
Vasp	0.768	0.536	0.47969	0.929	0.603	basal_2_div
Nxn	0.768	0.536	0.383143	0.732	0.216	basal_2_div
Wnt4	0.768	0.536	0.288719	0.696	0.138	basal_2_div
Reg3g	0.767	0.534	0.815293	0.643	0.113	basal_2_div
Bzw2	0.767	0.534	0.444867	0.768	0.302	basal_2_div
Tmem176a	0.767	0.534	0.381746	1	0.984	basal_2_div
Impdh2	0.766	0.532	0.436643	0.964	0.862	basal_2_div
Ppa1	0.766	0.532	0.432397	0.911	0.721	basal_2_div
Hnrnpa1	0.766	0.532	0.369851	1	0.965	basal_2_div
Slc25a3	0.766	0.532	0.316091	1	0.989	basal_2_div
Erh	0.765	0.53	0.342559	1	0.982	basal_2_div
Rps3	0.765	0.53	0.313112	1	1	basal_2_div
Rps27rt	0.764	0.528	0.563627	0.964	0.924	basal_2_div
Sh3bgrl3	0.764	0.528	0.428861	0.982	0.965	basal_2_div
Rnpep	0.764	0.528	0.381128	0.911	0.618	basal_2_div
Gm8730	0.764	0.528	0.357072	1	0.989	basal_2_div
Gm2000	0.763	0.526	0.528141	1	0.951	basal_2_div
Eef1g	0.763	0.526	0.377789	1	0.988	basal_2_div
Phgdh	0.763	0.526	0.347825	0.839	0.35	basal_2_div
Lsr	0.762	0.524	0.434612	1	0.685	basal_2_div
Rps28	0.762	0.524	0.253168	1	1	basal_2_div
Uqcrc2	0.76	0.52	0.394488	0.946	0.814	basal_2_div
Iqgap2	0.76	0.52	0.264345	0.679	0.154	basal_2_div
Tbx1	0.759	0.518	0.319025	0.679	0.17	basal_2_div
2009-09-01	0.757	0.514	0.361812	0.625	0.125	basal_2_div
Rpl18a	0.757	0.514	0.283325	1	1	basal_2_div
Hspa9	0.756	0.512	0.40544	0.964	0.82	basal_2_div
Rplp1	0.756	0.512	0.288192	1	0.999	basal_2_div
Mgst1	0.755	0.51	0.639516	0.982	0.945	basal_2_div
Serbp1	0.755	0.51	0.358012	1	0.987	basal_2_div
Hspa8	0.754	0.508	0.407531	1	0.988	basal_2_div
Clta	0.754	0.508	0.351916	0.982	0.951	basal_2_div
Snrpf	0.754	0.508	0.337764	1	0.969	basal_2_div
Hey1	0.754	0.508	0.325443	0.554	0.049	basal_2_div
Ahr	0.753	0.506	0.417569	0.714	0.255	basal_2_div
Taldo1	0.753	0.506	0.397485	0.982	0.895	basal_2_div
Gar1	0.753	0.506	0.387713	0.875	0.526	basal_2_div
Hcar2	0.753	0.506	0.361411	0.589	0.084	basal_2_div
Tfg	0.752	0.504	0.348914	0.893	0.587	basal_2_div
Laptm4a	0.752	0.504	0.332033	1	0.98	basal_2_div
Rps21	0.752	0.504	0.272813	1	0.999	basal_2_div
Hs3st1	0.751	0.502	0.391352	0.679	0.208	basal_2_div
Rab3ip	0.751	0.502	0.318479	0.839	0.465	basal_2_div
Eif5a	0.75	0.5	0.322971	1	0.993	basal_2_div
Cav2	0.749	0.498	0.375165	0.857	0.581	basal_2_div
Rpl23a-ps3	0.749	0.498	0.350225	1	0.978	basal_2_div
Tspan12	0.749	0.498	0.320018	0.75	0.299	basal_2_div
Tspan3	0.748	0.496	0.336375	0.911	0.515	basal_2_div
Lgr6	0.748	0.496	0.30165	0.571	0.075	basal_2_div
Tomm7	0.747	0.494	0.278424	0.982	0.976	basal_2_div
Btf3	0.746	0.492	0.30547	1	0.998	basal_2_div
Slc16a7	0.746	0.492	0.302688	0.589	0.108	basal_2_div
Rpl36	0.745	0.49	0.279814	1	1	basal_2_div
Cmtm7	0.744	0.488	0.386037	0.714	0.301	basal_2_div
Uqcrc1	0.744	0.488	0.308827	0.982	0.928	basal_2_div
Dusp6	0.743	0.486	0.425102	0.821	0.423	basal_2_div
Jup	0.743	0.486	0.379026	0.911	0.645	basal_2_div
Cnbp	0.743	0.486	0.372211	1	0.984	basal_2_div
Sox21	0.743	0.486	0.300358	0.536	0.048	basal_2_div
H3f3a	0.743	0.486	0.280075	1	0.998	basal_2_div
Sprr2a3	0.742	0.484	1.36395	0.571	0.105	basal_2_div
Bspry	0.742	0.484	0.409852	0.821	0.489	basal_2_div
Dsp	0.742	0.484	0.321091	0.696	0.269	basal_2_div
Rpl10-ps3	0.742	0.484	0.304872	1	0.997	basal_2_div
Sdc1	0.741	0.482	0.384226	1	0.871	basal_2_div
Entpd5	0.741	0.482	0.367383	0.679	0.239	basal_2_div
Naca	0.741	0.482	0.28097	1	0.998	basal_2_div
Rpl32	0.741	0.482	0.255659	1	1	basal_2_div
Gm20186	0.74	0.48	0.511333	0.732	0.336	basal_2_div
Smpdl3a	0.739	0.478	0.350133	0.714	0.316	basal_2_div
Capns1	0.739	0.478	0.343327	0.946	0.954	basal_2_div
Hmgb1	0.739	0.478	0.315226	1	0.998	basal_2_div
Pdcd4	0.739	0.478	0.288996	0.625	0.147	basal_2_div
Eya2	0.739	0.478	0.280197	0.714	0.271	basal_2_div
Ptma	0.739	0.478	0.268082	1	0.998	basal_2_div
Rps18-ps3	0.738	0.476	0.464331	0.964	0.878	basal_2_div
Npm3	0.738	0.476	0.346542	0.929	0.743	basal_2_div
Anp32a	0.738	0.476	0.342649	1	0.861	basal_2_div
Baz1a	0.737	0.474	0.334921	0.75	0.35	basal_2_div
Txnl1	0.736	0.472	0.330027	0.964	0.869	basal_2_div
Ybx3	0.735	0.47	0.417758	0.946	0.831	basal_2_div
Gm9843	0.735	0.47	0.342939	0.982	0.97	basal_2_div
Adh5	0.735	0.47	0.338358	0.929	0.685	basal_2_div
Smim15	0.734	0.468	0.375639	0.804	0.461	basal_2_div
Ssrp1	0.734	0.468	0.351597	0.982	0.879	basal_2_div
Phb2	0.734	0.468	0.322328	0.964	0.865	basal_2_div
Endod1	0.733	0.466	0.384031	0.75	0.313	basal_2_div
5330417C22Rik	0.733	0.466	0.357003	0.714	0.307	basal_2_div
Vill	0.733	0.466	0.272491	0.696	0.26	basal_2_div
Rps26	0.733	0.466	0.260343	1	0.999	basal_2_div
Kcnk1	0.732	0.464	0.40626	0.875	0.573	basal_2_div
Eif3c	0.732	0.464	0.309061	1	0.868	basal_2_div
Mgat4a	0.732	0.464	0.267909	0.589	0.13	basal_2_div
Rpl31	0.732	0.464	0.26766	1	1	basal_2_div
Ikzf2	0.731	0.462	0.314164	0.536	0.088	basal_2_div
Ly6a	0.73	0.46	0.428032	0.982	0.764	basal_2_div
Trp53	0.73	0.46	0.368042	0.893	0.63	basal_2_div
Cct2	0.73	0.46	0.328951	0.929	0.85	basal_2_div
Mina	0.73	0.46	0.259308	0.661	0.231	basal_2_div
Ppm1g	0.729	0.458	0.320173	0.964	0.803	basal_2_div
Tomm40	0.729	0.458	0.315379	0.911	0.675	basal_2_div
Gm8186	0.728	0.456	0.415969	0.929	0.745	basal_2_div
Cct8	0.728	0.456	0.366887	0.982	0.853	basal_2_div
Tgm2	0.728	0.456	0.264826	0.875	0.48	basal_2_div
Rpl22	0.728	0.456	0.25458	1	0.995	basal_2_div
Tmbim1	0.727	0.454	0.333246	0.857	0.517	basal_2_div
Brix1	0.727	0.454	0.304868	0.875	0.517	basal_2_div
Rbm3	0.727	0.454	0.304842	1	0.993	basal_2_div
Psma1	0.727	0.454	0.289571	1	0.937	basal_2_div
Atp1a1	0.726	0.452	0.404241	0.982	0.885	basal_2_div
Pycard	0.726	0.452	0.35041	0.839	0.57	basal_2_div
Rtp4	0.726	0.452	0.306421	0.679	0.261	basal_2_div
Chchd7	0.726	0.452	0.298442	0.768	0.398	basal_2_div
Got2	0.725	0.45	0.388708	0.821	0.624	basal_2_div
Gipc1	0.725	0.45	0.38771	0.875	0.647	basal_2_div
Vdac2	0.725	0.45	0.305128	0.964	0.923	basal_2_div
Psma7	0.725	0.45	0.294339	0.982	0.977	basal_2_div
Nt5c	0.725	0.45	0.292938	0.875	0.615	basal_2_div
Dnaja2	0.724	0.448	0.373587	0.946	0.789	basal_2_div
Sfr1	0.722	0.444	0.339087	0.946	0.854	basal_2_div
Snrpe	0.722	0.444	0.301162	1	0.973	basal_2_div
Rpl36a	0.722	0.444	0.273067	1	0.998	basal_2_div
Capg	0.721	0.442	0.404494	0.911	0.745	basal_2_div
Atp10b	0.721	0.442	0.373374	0.482	0.045	basal_2_div
Dynlt1f	0.721	0.442	0.355335	0.946	0.759	basal_2_div
Fam84a	0.72	0.44	0.293704	0.5	0.07	basal_2_div
Tmem2	0.72	0.44	0.270676	0.625	0.194	basal_2_div
Mettl9	0.72	0.44	0.252579	0.929	0.64	basal_2_div
Lmnb1	0.719	0.438	0.382784	0.964	0.805	basal_2_div
Clic1	0.719	0.438	0.323947	1	0.991	basal_2_div
Aig1	0.719	0.438	0.300425	0.875	0.663	basal_2_div
Snrpb	0.719	0.438	0.26724	0.982	0.984	basal_2_div
Hnrnpa3	0.719	0.438	0.25153	1	0.99	basal_2_div
Fgfbp1	0.718	0.436	0.366006	0.714	0.353	basal_2_div
Prrc2c	0.718	0.436	0.360489	0.911	0.733	basal_2_div
Hnrnpk	0.718	0.436	0.299945	1	0.985	basal_2_div
Sgk1	0.717	0.434	0.351021	0.768	0.365	basal_2_div
Ddx5	0.717	0.434	0.268863	1	0.993	basal_2_div
Plek2	0.716	0.432	0.373701	0.607	0.199	basal_2_div
Srsf6	0.716	0.432	0.332387	0.929	0.867	basal_2_div
Adss	0.716	0.432	0.318477	0.893	0.719	basal_2_div
Casp4	0.716	0.432	0.306576	0.607	0.18	basal_2_div
Sdpr	0.716	0.432	0.293806	0.732	0.297	basal_2_div
Rassf9	0.716	0.432	0.27389	0.536	0.104	basal_2_div
Xrcc5	0.716	0.432	0.268187	0.804	0.415	basal_2_div
Lsm7	0.715	0.43	0.309148	0.893	0.583	basal_2_div
Psmd7	0.714	0.428	0.351398	0.946	0.875	basal_2_div
Krtcap3	0.714	0.428	0.302947	0.804	0.468	basal_2_div
Arl6ip5	0.714	0.428	0.302815	0.929	0.692	basal_2_div
Ctsl	0.714	0.428	0.28705	0.929	0.643	basal_2_div
Cdk4	0.714	0.428	0.279888	1	0.919	basal_2_div
G3bp1	0.713	0.426	0.353129	0.982	0.899	basal_2_div
Psmb2	0.713	0.426	0.325144	0.982	0.945	basal_2_div
Serinc2	0.713	0.426	0.295262	0.643	0.26	basal_2_div
Lgals3	0.712	0.424	0.578633	1	0.931	basal_2_div
Snx5	0.712	0.424	0.329918	0.946	0.699	basal_2_div
Hk1	0.712	0.424	0.266728	0.679	0.297	basal_2_div
H2afy	0.712	0.424	0.254305	0.964	0.942	basal_2_div
Rps12-ps3	0.711	0.422	0.369215	0.982	0.918	basal_2_div
Hspe1	0.711	0.422	0.325646	0.982	0.957	basal_2_div
Hnrnpm	0.711	0.422	0.310837	0.982	0.868	basal_2_div
Ranbp1	0.711	0.422	0.31062	1	0.982	basal_2_div
Ewsr1	0.711	0.422	0.310069	0.946	0.839	basal_2_div
Rps26-ps1	0.71	0.42	0.421217	0.964	0.812	basal_2_div
Hspd1	0.71	0.42	0.382714	0.929	0.889	basal_2_div
Dnajc7	0.71	0.42	0.319666	0.804	0.584	basal_2_div
Arf1	0.71	0.42	0.313334	1	0.982	basal_2_div
Sft2d1	0.71	0.42	0.285589	0.839	0.559	basal_2_div
Pgap2	0.71	0.42	0.278391	0.857	0.481	basal_2_div
Cct3	0.709	0.418	0.346411	0.929	0.853	basal_2_div
Ssb	0.709	0.418	0.30019	0.929	0.897	basal_2_div
Dpy30	0.709	0.418	0.25086	0.964	0.899	basal_2_div
Zfp36l1	0.708	0.416	0.258856	0.946	0.778	basal_2_div
Rpl27	0.708	0.416	0.252266	1	1	basal_2_div
Tgif1	0.707	0.414	0.347369	0.839	0.516	basal_2_div
Sfpq	0.707	0.414	0.340766	0.964	0.904	basal_2_div
Psma6	0.707	0.414	0.333739	0.929	0.915	basal_2_div
Polr2h	0.707	0.414	0.285629	0.75	0.433	basal_2_div
Sumo1	0.707	0.414	0.273305	0.982	0.904	basal_2_div
Anxa3	0.706	0.412	0.342676	0.982	0.809	basal_2_div
Prpf19	0.706	0.412	0.29844	0.857	0.658	basal_2_div
Immt	0.706	0.412	0.294258	0.964	0.767	basal_2_div
Esrp1	0.706	0.412	0.294034	0.768	0.456	basal_2_div
Pak1ip1	0.706	0.412	0.266382	0.857	0.571	basal_2_div
S100a4	0.705	0.41	0.380182	0.643	0.252	basal_2_div
Fmo6	0.705	0.41	0.289095	0.446	0.04	basal_2_div
Clcc1	0.705	0.41	0.273688	0.804	0.465	basal_2_div
Prdx2	0.705	0.41	0.273599	0.982	0.96	basal_2_div
Wdr43	0.705	0.41	0.261676	0.714	0.324	basal_2_div
Ly6e	0.704	0.408	0.373043	1	0.956	basal_2_div
Tspan8	0.704	0.408	0.369741	0.964	0.747	basal_2_div
Naa20	0.704	0.408	0.35924	0.857	0.66	basal_2_div
Rbmxl1	0.704	0.408	0.321391	0.857	0.637	basal_2_div
Ces1h	0.704	0.408	0.293094	0.429	0.023	basal_2_div
Rpl9-ps6	0.704	0.408	0.288265	1	0.951	basal_2_div
Lrrc59	0.703	0.406	0.34573	0.946	0.783	basal_2_div
Prmt1	0.703	0.406	0.325385	0.964	0.844	basal_2_div
Eif3e	0.703	0.406	0.316771	0.982	0.873	basal_2_div
Pdia3	0.703	0.406	0.299862	1	0.978	basal_2_div
Psmc5	0.703	0.406	0.256438	0.929	0.821	basal_2_div
Mast4	0.702	0.404	0.333538	0.696	0.336	basal_2_div
Sprr2a1	0.702	0.404	0.320449	0.464	0.063	basal_2_div
Vdac1	0.702	0.404	0.315814	0.946	0.917	basal_2_div
Srsf7	0.702	0.404	0.28495	0.982	0.917	basal_2_div
Krt4	0.701	0.402	0.894279	0.446	0.056	basal_2_div
Phb	0.701	0.402	0.304777	0.875	0.723	basal_2_div
Fkbp4	0.701	0.402	0.293369	0.964	0.944	basal_2_div
Emg1	0.701	0.402	0.269703	0.946	0.833	basal_2_div
Acsm1	0.701	0.402	0.263463	0.464	0.069	basal_2_div
Krt7	0.916	0.832	1.52042	0.985	0.737	club_div
Gapdh	0.906	0.812	0.594681	1	0.995	club_div
Mif	0.904	0.808	0.706557	1	0.972	club_div
Clu	0.9	0.8	1.52612	1	0.847	club_div
Rpl11	0.894	0.788	0.479238	1	1	club_div
Anxa3	0.891	0.782	0.888091	1	0.806	club_div
Rpl32	0.887	0.774	0.521312	1	1	club_div
S100a11	0.884	0.768	0.732287	1	0.999	club_div
Hspe1	0.881	0.762	0.787662	1	0.956	club_div
Rpl27	0.881	0.762	0.494099	1	1	club_div
Plb1	0.878	0.756	0.707501	0.91	0.262	club_div
Rps11	0.875	0.75	0.536377	1	1	club_div
Rpl13	0.873	0.746	0.465338	1	1	club_div
Rpl17	0.871	0.742	0.532042	1	1	club_div
Rpl29	0.871	0.742	0.519672	1	1	club_div
Rpl27a	0.87	0.74	0.541381	1	1	club_div
Krt18	0.867	0.734	1.03734	1	0.802	club_div
Ldha	0.867	0.734	0.692535	1	0.988	club_div
Nhp2	0.867	0.734	0.68047	1	0.872	club_div
Rpl18	0.867	0.734	0.459417	1	0.999	club_div
Rps8	0.864	0.728	0.458467	1	1	club_div
Rps18	0.863	0.726	0.487717	1	0.999	club_div
Gnb2l1	0.861	0.722	0.557795	1	0.993	club_div
Rpl6	0.858	0.716	0.478508	1	1	club_div
Krt19	0.855	0.71	0.885395	1	0.682	club_div
Npm1	0.852	0.704	0.857259	1	0.979	club_div
Rpl23	0.848	0.696	0.444038	1	1	club_div
Rpl14	0.848	0.696	0.428045	1	0.999	club_div
Rpl10	0.848	0.696	0.373433	1	1	club_div
Rpl15	0.847	0.694	0.461368	1	0.998	club_div
Krt8	0.843	0.686	0.949169	0.985	0.81	club_div
Rpl7	0.84	0.68	0.458928	1	0.999	club_div
Rpl19	0.838	0.676	0.393083	1	1	club_div
Gpx2	0.836	0.672	0.846409	0.97	0.495	club_div
Rps27a	0.836	0.672	0.427214	1	1	club_div
Hsp90ab1	0.835	0.67	0.603494	0.985	0.997	club_div
Rps17	0.834	0.668	0.428212	1	0.999	club_div
Eif5a	0.83	0.66	0.57257	1	0.993	club_div
Rps13	0.83	0.66	0.463601	1	1	club_div
Ffar4	0.829	0.658	0.625975	0.881	0.308	club_div
Rps27l	0.828	0.656	0.468125	1	0.988	club_div
Rpl28	0.828	0.656	0.422731	1	1	club_div
Pfn1	0.828	0.656	0.422193	1	0.998	club_div
Homer2	0.827	0.654	0.63602	0.761	0.177	club_div
Rps26	0.827	0.654	0.478258	1	0.999	club_div
Eif4a1	0.826	0.652	0.554915	1	0.993	club_div
Tomm40	0.825	0.65	0.488258	0.955	0.67	club_div
Aldoa	0.824	0.648	0.563379	1	0.853	club_div
Rpl7a	0.824	0.648	0.464968	1	0.999	club_div
Rpl12	0.823	0.646	0.56649	1	0.996	club_div
C1qbp	0.822	0.644	0.580467	1	0.729	club_div
Rps15a	0.822	0.644	0.412809	1	1	club_div
Ftl1	0.821	0.642	0.610593	1	1	club_div
Rps3a1	0.821	0.642	0.417095	1	1	club_div
Rpl31	0.82	0.64	0.445617	1	1	club_div
Rps6	0.82	0.64	0.40382	1	1	club_div
Eef1g	0.819	0.638	0.505129	1	0.988	club_div
Rpl37	0.819	0.638	0.45054	1	1	club_div
Rps10	0.816	0.632	0.432203	1	0.999	club_div
Anp32a	0.816	0.632	0.426392	0.985	0.86	club_div
Rpl24	0.816	0.632	0.366294	1	1	club_div
Mboat1	0.814	0.628	0.457489	0.866	0.362	club_div
Ncl	0.813	0.626	0.724502	1	0.97	club_div
Nme1	0.813	0.626	0.470485	1	0.962	club_div
Rpl26	0.813	0.626	0.380291	1	1	club_div
Aqp5	0.812	0.624	0.899314	0.955	0.748	club_div
Serbp1	0.811	0.622	0.466817	1	0.987	club_div
Hspd1	0.81	0.62	0.634753	0.985	0.885	club_div
Btf3	0.81	0.62	0.423323	1	0.998	club_div
Gprc5a	0.808	0.616	0.511313	1	0.714	club_div
Gng5	0.807	0.614	0.437332	1	0.993	club_div
Ccnd1	0.806	0.612	0.682506	0.97	0.759	club_div
Rpl13a	0.806	0.612	0.339861	1	1	club_div
Rpl5	0.805	0.61	0.48058	1	0.993	club_div
Snhg6	0.805	0.61	0.422016	0.94	0.49	club_div
Rps16	0.804	0.608	0.361634	1	1	club_div
Rpl23a	0.803	0.606	0.347696	1	0.999	club_div
Rpl35a	0.803	0.606	0.313535	1	1	club_div
Rpl30	0.802	0.604	0.371907	1	0.997	club_div
Rpl38	0.802	0.604	0.35114	1	1	club_div
Rangrf	0.802	0.604	0.340283	0.791	0.208	club_div
Kcnk2	0.801	0.602	0.724042	0.731	0.185	club_div
Rpl36	0.8	0.6	0.404277	1	1	club_div
Fads3	0.799	0.598	0.413008	0.955	0.599	club_div
Mlph	0.799	0.598	0.349148	0.866	0.303	club_div
Tmsb4x	0.798	0.596	0.557516	1	0.998	club_div
Rpl18a	0.797	0.594	0.328255	1	1	club_div
Rps2	0.796	0.592	0.440336	1	1	club_div
Rpl10a	0.796	0.592	0.406528	1	0.999	club_div
Akr1b8	0.795	0.59	0.966318	0.925	0.635	club_div
Wfdc2	0.794	0.588	1.0063	1	0.85	club_div
Cldn7	0.793	0.586	0.521731	1	0.77	club_div
Cd9	0.793	0.586	0.510732	0.985	0.868	club_div
Tomm20	0.793	0.586	0.502445	0.985	0.928	club_div
Syngr2	0.792	0.584	0.48953	0.985	0.792	club_div
Ndufa12	0.792	0.584	0.390853	1	0.948	club_div
Rpl8	0.792	0.584	0.324873	1	0.998	club_div
Hp	0.791	0.582	2.10436	0.97	0.828	club_div
Mrpl12	0.791	0.582	0.436713	0.985	0.862	club_div
Rpl34	0.791	0.582	0.334866	1	0.999	club_div
Rexo2	0.79	0.58	0.428373	1	0.836	club_div
Srm	0.789	0.578	0.541423	0.896	0.446	club_div
Rpl4	0.789	0.578	0.390966	1	1	club_div
Rpl9	0.786	0.572	0.328111	1	0.999	club_div
Kcnk1	0.785	0.57	0.430421	0.925	0.568	club_div
Rps23	0.785	0.57	0.338278	1	1	club_div
Eef1e1	0.784	0.568	0.358207	0.94	0.487	club_div
Pebp1	0.784	0.568	0.342549	1	0.938	club_div
Rab25	0.783	0.566	0.441678	0.985	0.624	club_div
Ppp1r14b	0.782	0.564	0.459944	0.955	0.684	club_div
Rps9	0.782	0.564	0.324838	1	1	club_div
Anxa1	0.781	0.562	0.579499	1	0.938	club_div
Fgfbp1	0.781	0.562	0.455777	0.836	0.342	club_div
Cycs	0.778	0.556	0.357916	1	0.979	club_div
Phgdh	0.777	0.554	0.457093	0.836	0.346	club_div
Snrpd3	0.775	0.55	0.392981	0.97	0.815	club_div
Rps7	0.775	0.55	0.363295	1	0.999	club_div
Rplp2	0.775	0.55	0.28908	1	1	club_div
Rpl22	0.774	0.548	0.382082	1	0.995	club_div
Slc25a5	0.774	0.548	0.323397	1	0.998	club_div
Pno1	0.773	0.546	0.30816	0.925	0.426	club_div
2200002D01Rik	0.772	0.544	0.607171	0.925	0.653	club_div
Eif2s1	0.772	0.544	0.364371	0.97	0.751	club_div
Rpl35	0.771	0.542	0.36549	1	1	club_div
Liph	0.771	0.542	0.275486	0.716	0.185	club_div
Cd24a	0.77	0.54	0.599344	0.836	0.41	club_div
Rpl13-ps3	0.77	0.54	0.355012	0.985	0.902	club_div
Psma4	0.769	0.538	0.343845	0.97	0.903	club_div
Lrrc59	0.768	0.536	0.435651	0.97	0.78	club_div
Pkm	0.768	0.536	0.416464	1	0.965	club_div
Sfxn1	0.768	0.536	0.366685	0.896	0.489	club_div
Rps5	0.768	0.536	0.33153	1	1	club_div
Rps14	0.768	0.536	0.280438	1	1	club_div
Eif2s2	0.767	0.534	0.423018	1	0.971	club_div
Bax	0.766	0.532	0.471553	0.97	0.805	club_div
Esd	0.765	0.53	0.624539	0.985	0.905	club_div
Calr	0.765	0.53	0.475688	1	0.979	club_div
Ak2	0.765	0.53	0.427798	0.925	0.697	club_div
Spint2	0.765	0.53	0.427202	1	0.865	club_div
Dstn	0.765	0.53	0.41833	1	0.993	club_div
Mrto4	0.764	0.528	0.391644	0.881	0.496	club_div
Ppa1	0.762	0.524	0.381063	0.97	0.716	club_div
Pgd	0.762	0.524	0.38069	0.881	0.533	club_div
Psma7	0.762	0.524	0.357639	0.97	0.978	club_div
Tcp1	0.761	0.522	0.420356	1	0.91	club_div
Gsr	0.76	0.52	0.41619	0.955	0.779	club_div
Set	0.759	0.518	0.421668	1	0.965	club_div
Gipc2	0.759	0.518	0.392702	0.866	0.395	club_div
Rplp0	0.759	0.518	0.389953	1	0.999	club_div
Ran	0.759	0.518	0.37355	1	0.993	club_div
Fam107b	0.757	0.514	0.520101	0.791	0.287	club_div
Gpatch4	0.757	0.514	0.319725	0.761	0.302	club_div
Prdx6	0.756	0.512	0.765763	1	0.969	club_div
Sub1	0.756	0.512	0.443289	1	0.984	club_div
Sf3b5	0.756	0.512	0.326098	1	0.955	club_div
Naca	0.756	0.512	0.313833	1	0.998	club_div
Pfdn1	0.755	0.51	0.318492	0.985	0.918	club_div
Gnl3	0.754	0.508	0.396624	0.866	0.406	club_div
Rpl6l	0.754	0.508	0.378251	1	0.961	club_div
Tmem54	0.754	0.508	0.35258	0.91	0.513	club_div
Rpl3	0.754	0.508	0.33877	1	0.998	club_div
Pa2g4	0.753	0.506	0.426597	0.97	0.85	club_div
Cct2	0.753	0.506	0.410024	0.985	0.846	club_div
Aprt	0.753	0.506	0.353784	0.97	0.755	club_div
Eno1	0.753	0.506	0.332386	1	0.77	club_div
Pomp	0.752	0.504	0.329914	1	0.968	club_div
Rps24	0.752	0.504	0.273476	1	1	club_div
Retnlg	0.751	0.502	1.30779	0.716	0.293	club_div
Tpi1	0.751	0.502	0.349511	1	0.954	club_div
Erh	0.751	0.502	0.340872	1	0.982	club_div
Rps20	0.751	0.502	0.299714	1	1	club_div
Cyc1	0.75	0.5	0.343982	1	0.919	club_div
Rpl10-ps3	0.75	0.5	0.290589	1	0.997	club_div
Ldhb	0.749	0.498	1.21006	0.955	0.76	club_div
Cckar	0.749	0.498	0.422866	0.552	0.068	club_div
Emg1	0.748	0.496	0.348906	0.97	0.83	club_div
Eif1ax	0.748	0.496	0.341603	1	0.856	club_div
Fam174b	0.748	0.496	0.340493	0.716	0.252	club_div
Npm3	0.747	0.494	0.352072	0.97	0.739	club_div
Rpf2	0.747	0.494	0.264037	0.791	0.332	club_div
Mrpl30	0.746	0.492	0.331953	0.985	0.837	club_div
Cldn10	0.745	0.49	0.781443	0.612	0.171	club_div
Clic3	0.745	0.49	0.400459	0.836	0.416	club_div
Cct7	0.745	0.49	0.373279	0.985	0.94	club_div
Rpl41	0.745	0.49	0.267041	1	1	club_div
Mal	0.744	0.488	0.484392	0.94	0.619	club_div
Dnajc2	0.744	0.488	0.330372	0.896	0.54	club_div
Park7	0.744	0.488	0.302689	1	0.958	club_div
Tnip3	0.743	0.486	0.784639	0.582	0.135	club_div
Phb2	0.743	0.486	0.365182	0.955	0.865	club_div
Pcbp1	0.743	0.486	0.307278	1	0.941	club_div
Clic5	0.743	0.486	0.281113	0.687	0.221	club_div
Mrpl17	0.742	0.484	0.322782	0.985	0.891	club_div
Pgam1	0.741	0.482	0.333273	0.985	0.909	club_div
Rps3	0.741	0.482	0.28187	1	1	club_div
Reep6	0.741	0.482	0.271576	0.642	0.169	club_div
Gss	0.74	0.48	0.330833	0.687	0.234	club_div
Cfl1	0.74	0.48	0.308952	1	0.991	club_div
Wars	0.74	0.48	0.259219	0.791	0.34	club_div
Rps25	0.74	0.48	0.255364	1	1	club_div
Hspa9	0.739	0.478	0.407186	0.94	0.82	club_div
Uchl3	0.739	0.478	0.351247	0.925	0.697	club_div
Timm13	0.739	0.478	0.292555	1	0.968	club_div
Cct3	0.738	0.476	0.410258	0.97	0.85	club_div
Fbl	0.738	0.476	0.341067	0.925	0.714	club_div
Phb	0.738	0.476	0.334665	0.955	0.717	club_div
Tma7	0.738	0.476	0.328144	1	0.971	club_div
Imp4	0.738	0.476	0.29334	0.866	0.428	club_div
Rsl1d1	0.737	0.474	0.356671	0.925	0.582	club_div
Plpp2	0.737	0.474	0.342148	0.91	0.585	club_div
Rpl7l1	0.737	0.474	0.306593	0.896	0.599	club_div
Mrps18b	0.736	0.472	0.299681	0.851	0.458	club_div
2810004N23Rik	0.736	0.472	0.299282	0.836	0.397	club_div
Shmt1	0.736	0.472	0.255076	0.716	0.273	club_div
BC048546	0.735	0.47	1.17084	0.552	0.111	club_div
Sec14l3	0.735	0.47	0.404354	0.776	0.338	club_div
Gabrp	0.734	0.468	0.470153	0.612	0.141	club_div
Ifrd2	0.734	0.468	0.302448	0.776	0.372	club_div
Mrpl15	0.734	0.468	0.28063	0.925	0.639	club_div
Pgrmc1	0.733	0.466	0.354338	0.896	0.453	club_div
Eef1b2	0.733	0.466	0.33928	1	0.982	club_div
Rps18-ps3	0.733	0.466	0.312664	1	0.875	club_div
Taf10	0.733	0.466	0.30134	1	0.917	club_div
Rpl36al	0.733	0.466	0.262818	1	0.999	club_div
Mgst1	0.732	0.464	1.01574	0.985	0.944	club_div
Eef1a1	0.732	0.464	0.298595	1	0.999	club_div
Cacybp	0.731	0.462	0.291685	0.97	0.791	club_div
Cox5a	0.731	0.462	0.277413	1	0.988	club_div
Timm9	0.731	0.462	0.255062	0.701	0.245	club_div
Fam177a	0.73	0.46	0.355978	0.985	0.831	club_div
Sssca1	0.73	0.46	0.326733	0.925	0.598	club_div
Dapk2	0.73	0.46	0.285853	0.701	0.263	club_div
Cct8	0.729	0.458	0.367183	0.985	0.852	club_div
Ebna1bp2	0.729	0.458	0.308195	0.925	0.623	club_div
Tpd52	0.729	0.458	0.270172	0.97	0.713	club_div
Eif3j1	0.728	0.456	0.361232	0.94	0.729	club_div
Rpl23a-ps3	0.728	0.456	0.326346	1	0.978	club_div
Pgap2	0.728	0.456	0.297169	0.836	0.479	club_div
Utp11l	0.727	0.454	0.384967	0.925	0.73	club_div
Cct4	0.727	0.454	0.348988	0.955	0.88	club_div
Slc9a3r1	0.727	0.454	0.278561	0.94	0.638	club_div
Eef1d	0.726	0.452	0.332527	0.985	0.98	club_div
Rpl39	0.726	0.452	0.263827	1	1	club_div
Tnfrsf21	0.726	0.452	0.25157	0.657	0.179	club_div
Mrpl38	0.726	0.452	0.251039	0.881	0.555	club_div
Gm8730	0.725	0.45	0.344036	1	0.989	club_div
Eif1a	0.725	0.45	0.309757	0.97	0.671	club_div
Llph	0.724	0.448	0.284609	0.94	0.672	club_div
Gale	0.724	0.448	0.268571	0.836	0.39	club_div
Cyp2f2	0.723	0.446	0.735112	0.761	0.407	club_div
Ptgr1	0.723	0.446	0.437677	0.985	0.731	club_div
Esr1	0.722	0.444	0.437003	0.478	0.035	club_div
Psma3	0.722	0.444	0.270139	0.985	0.973	club_div
Lap3	0.722	0.444	0.256009	0.925	0.607	club_div
Anxa2	0.721	0.442	0.489219	1	0.993	club_div
Aldh1a7	0.721	0.442	0.442069	0.896	0.593	club_div
Rps12	0.721	0.442	0.341966	1	0.998	club_div
Mrpl54	0.721	0.442	0.278944	1	0.85	club_div
Mrpl52	0.721	0.442	0.266161	1	0.978	club_div
Sdc1	0.72	0.44	0.450833	0.985	0.871	club_div
Commd2	0.72	0.44	0.277785	0.925	0.706	club_div
Lsr	0.72	0.44	0.277091	0.97	0.684	club_div
Cystm1	0.719	0.438	0.425216	1	0.741	club_div
B4galnt1	0.719	0.438	0.250627	0.881	0.475	club_div
Mybbp1a	0.718	0.436	0.285924	0.746	0.346	club_div
Tomm22	0.718	0.436	0.276998	0.985	0.879	club_div
Mettl1	0.718	0.436	0.265616	0.746	0.324	club_div
Txnl4a	0.718	0.436	0.259338	0.97	0.652	club_div
Pdap1	0.717	0.434	0.31456	0.985	0.919	club_div
Isg20	0.717	0.434	0.309961	0.836	0.404	club_div
Eif3c	0.717	0.434	0.306995	0.955	0.869	club_div
Ranbp1	0.717	0.434	0.283128	1	0.982	club_div
Ube2d3	0.715	0.43	0.258923	1	0.975	club_div
Tpm1	0.714	0.428	0.39497	1	0.955	club_div
Cldn4	0.714	0.428	0.352909	0.567	0.131	club_div
Uqcrc2	0.713	0.426	0.300474	0.955	0.812	club_div
Coa3	0.713	0.426	0.291018	1	0.902	club_div
Rbp4	0.712	0.424	0.659323	0.776	0.455	club_div
Aig1	0.712	0.424	0.348873	0.925	0.658	club_div
Eif3g	0.712	0.424	0.283679	0.97	0.836	club_div
Psmb7	0.712	0.424	0.264899	1	0.928	club_div
Grpel1	0.712	0.424	0.26046	0.97	0.797	club_div
Rps26-ps1	0.711	0.422	0.346622	0.97	0.81	club_div
Yrdc	0.711	0.422	0.279088	0.896	0.562	club_div
Psmb4	0.711	0.422	0.273714	1	0.971	club_div
Vdac1	0.711	0.422	0.261304	1	0.914	club_div
Scgb3a2	0.71	0.42	1.1136	0.657	0.328	club_div
Cct5	0.71	0.42	0.343531	0.955	0.896	club_div
Ace2	0.71	0.42	0.257066	0.463	0.052	club_div
Slc39a4	0.709	0.418	0.319911	0.881	0.53	club_div
Wdr43	0.709	0.418	0.278098	0.701	0.321	club_div
Txn2	0.709	0.418	0.256378	1	0.78	club_div
Vdac2	0.708	0.416	0.291442	0.97	0.922	club_div
Rpl36a	0.708	0.416	0.28636	1	0.998	club_div
Uqcrfs1	0.708	0.416	0.276382	0.985	0.882	club_div
Txnl1	0.708	0.416	0.275408	0.985	0.867	club_div
Psma2	0.708	0.416	0.253159	1	0.967	club_div
Dcxr	0.707	0.414	0.499774	0.985	0.754	club_div
Gm2000	0.707	0.414	0.317152	1	0.951	club_div
Pfdn4	0.707	0.414	0.283432	0.881	0.66	club_div
Gm9493	0.707	0.414	0.280032	1	0.948	club_div
Ddx39	0.706	0.412	0.320006	0.955	0.74	club_div
Sfn	0.706	0.412	0.307872	1	0.721	club_div
Rps28	0.706	0.412	0.250119	1	1	club_div
Mal2	0.705	0.41	0.316139	0.94	0.725	club_div
Nifk	0.705	0.41	0.291775	0.761	0.387	club_div
Gar1	0.705	0.41	0.255705	0.866	0.524	club_div
Pvrl2	0.704	0.408	0.322218	0.94	0.695	club_div
Psma1	0.704	0.408	0.270733	1	0.936	club_div
Ube2l3	0.704	0.408	0.267214	0.955	0.887	club_div
Creb3l1	0.703	0.406	0.364126	0.701	0.324	club_div
Tuba4a	0.703	0.406	0.334405	1	0.722	club_div
Taldo1	0.703	0.406	0.302701	1	0.894	club_div
Tmem238	0.703	0.406	0.281232	0.97	0.789	club_div
1110008F13Rik	0.702	0.404	0.290097	0.985	0.916	club_div
Capzb	0.702	0.404	0.266586	1	0.942	club_div
Sin3b	0.702	0.404	0.252664	0.925	0.756	club_div
Sars	0.701	0.402	0.310168	0.925	0.641	club_div
Nrarp	0.701	0.402	0.266173	0.567	0.167	club_div
Bpifb1	0.993	0.986	3.60748	1	0.457	goblet_div
Reg3g	0.992	0.984	3.9729	1	0.107	goblet_div
Scgb3a1	0.992	0.984	3.80726	1	0.634	goblet_div
Lypd2	0.991	0.982	2.55206	1	0.314	goblet_div
Tff2	0.982	0.964	2.81676	0.976	0.05	goblet_div
Ltf	0.98	0.96	3.20113	1	0.303	goblet_div
Gsto1	0.98	0.96	2.65047	1	0.34	goblet_div
Wfdc2	0.98	0.96	1.69548	1	0.853	goblet_div
Scgb3a2	0.978	0.956	3.02107	1	0.322	goblet_div
Agr2	0.976	0.952	2.69971	0.976	0.123	goblet_div
Muc5b	0.975	0.95	2.02799	0.976	0.077	goblet_div
Tspan1	0.975	0.95	1.53705	1	0.45	goblet_div
Pglyrp1	0.974	0.948	1.80418	1	0.454	goblet_div
Cxcl17	0.974	0.948	1.62311	1	0.755	goblet_div
Tspan13	0.969	0.938	1.12866	0.976	0.167	goblet_div
AW112010	0.964	0.928	1.78928	1	0.296	goblet_div
Chad	0.964	0.928	1.07498	0.952	0.054	goblet_div
Pigr	0.961	0.922	1.71402	0.952	0.139	goblet_div
Qsox1	0.96	0.92	1.58358	1	0.584	goblet_div
Aldh1a1	0.955	0.91	1.6521	1	0.373	goblet_div
Tst	0.952	0.904	1.14916	1	0.799	goblet_div
Aldh3a1	0.946	0.892	1.25581	0.976	0.224	goblet_div
Pon1	0.945	0.89	1.13388	0.952	0.14	goblet_div
5330417C22Rik	0.945	0.89	0.774929	1	0.302	goblet_div
Cp	0.942	0.884	1.57722	1	0.321	goblet_div
Cd24a	0.941	0.882	1.18812	1	0.413	goblet_div
Cldn10	0.941	0.882	0.933868	0.976	0.168	goblet_div
Slc16a11	0.94	0.88	0.878616	0.976	0.242	goblet_div
St8sia6	0.939	0.878	0.911176	0.905	0.064	goblet_div
Bpifa1	0.938	0.876	3.00804	0.976	0.61	goblet_div
Mgst1	0.938	0.876	1.37873	1	0.945	goblet_div
Gabrp	0.935	0.87	1.22795	0.929	0.14	goblet_div
Idh1	0.931	0.862	0.913095	0.976	0.415	goblet_div
Cyp2f2	0.93	0.86	1.6796	1	0.406	goblet_div
Sec14l3	0.927	0.854	0.867196	1	0.34	goblet_div
Gna14	0.925	0.85	0.752608	0.881	0.061	goblet_div
Isg20	0.924	0.848	0.803905	0.976	0.408	goblet_div
P2rx4	0.917	0.834	0.876419	0.952	0.408	goblet_div
Cbr2	0.915	0.83	1.25816	1	0.779	goblet_div
Kcne3	0.915	0.83	0.834045	0.857	0.05	goblet_div
Adh7	0.914	0.828	1.05033	1	0.221	goblet_div
Ffar4	0.913	0.826	0.973166	0.952	0.317	goblet_div
Slc44a4	0.913	0.826	0.608195	0.905	0.137	goblet_div
Fcgbp	0.912	0.824	0.939693	0.857	0.059	goblet_div
Vtcn1	0.912	0.824	0.600346	0.857	0.058	goblet_div
Gsta3	0.911	0.822	0.893871	0.976	0.519	goblet_div
Trf	0.909	0.818	1.36697	1	0.643	goblet_div
Plscr1	0.906	0.812	0.73848	1	0.491	goblet_div
Gpx2	0.904	0.808	1.14331	0.976	0.505	goblet_div
Hp	0.903	0.806	1.35461	1	0.83	goblet_div
Gsta4	0.902	0.804	1.0484	1	0.719	goblet_div
Elf3	0.902	0.804	1.03259	0.976	0.541	goblet_div
Galnt12	0.9	0.8	0.574092	0.881	0.129	goblet_div
Por	0.899	0.798	0.83172	0.976	0.724	goblet_div
Fxyd3	0.896	0.792	1.12381	1	0.345	goblet_div
Cmtm7	0.896	0.792	0.718152	0.929	0.299	goblet_div
Spint2	0.895	0.79	0.65709	1	0.867	goblet_div
Lrrc26	0.894	0.788	0.885504	0.833	0.091	goblet_div
Cmas	0.892	0.784	0.59906	0.952	0.401	goblet_div
Krt19	0.89	0.78	1.18921	1	0.688	goblet_div
Gipc2	0.889	0.778	0.7411	0.952	0.401	goblet_div
Wfdc1	0.888	0.776	0.674137	0.857	0.111	goblet_div
Cldn7	0.881	0.762	0.720917	1	0.774	goblet_div
Ly6e	0.879	0.758	0.724898	1	0.956	goblet_div
Epas1	0.878	0.756	0.889471	1	0.651	goblet_div
Basp1	0.873	0.746	1.10105	0.81	0.108	goblet_div
Adam28	0.872	0.744	0.591501	0.857	0.116	goblet_div
Mgat3	0.871	0.742	0.572675	0.81	0.091	goblet_div
Acp5	0.871	0.742	0.484305	0.857	0.199	goblet_div
Muc20	0.868	0.736	0.581433	0.786	0.084	goblet_div
Anxa8	0.868	0.736	0.527536	0.952	0.168	goblet_div
Krt18	0.861	0.722	0.934111	1	0.806	goblet_div
Oas1a	0.861	0.722	0.513289	0.81	0.107	goblet_div
Iqgap2	0.861	0.722	0.484886	0.857	0.154	goblet_div
Msln	0.857	0.714	1.54601	0.81	0.167	goblet_div
AU021092	0.854	0.708	0.663292	0.952	0.555	goblet_div
Vill	0.854	0.708	0.362042	0.929	0.257	goblet_div
Asph	0.853	0.706	0.500653	0.952	0.337	goblet_div
Gp2	0.852	0.704	1.25287	0.714	0.013	goblet_div
Muc4	0.851	0.702	0.568787	0.881	0.31	goblet_div
Golm1	0.85	0.7	0.610361	0.905	0.334	goblet_div
Adgre5	0.85	0.7	0.424498	0.833	0.159	goblet_div
Tstd1	0.849	0.698	0.440211	0.762	0.087	goblet_div
S100a1	0.848	0.696	0.506316	1	0.918	goblet_div
Sox2	0.847	0.694	0.509177	0.881	0.17	goblet_div
Akr1a1	0.847	0.694	0.490645	1	0.978	goblet_div
Clca1	0.846	0.692	2.72283	0.738	0.114	goblet_div
Oit1	0.846	0.692	0.722696	0.833	0.147	goblet_div
Gsr	0.843	0.686	0.572194	1	0.781	goblet_div
Cd14	0.842	0.684	0.870799	0.976	0.64	goblet_div
Prdx6	0.842	0.684	0.575615	1	0.97	goblet_div
Lgals3bp	0.842	0.684	0.462786	1	0.537	goblet_div
Cd9	0.84	0.68	0.624056	1	0.87	goblet_div
Tpd52	0.838	0.676	0.616306	1	0.717	goblet_div
Sult1d1	0.837	0.674	0.935126	0.762	0.081	goblet_div
Mlph	0.835	0.67	0.462358	0.905	0.314	goblet_div
1110008L16Rik	0.835	0.67	0.462266	0.762	0.121	goblet_div
Krt8	0.833	0.666	0.835637	1	0.813	goblet_div
Mfge8	0.832	0.664	0.815857	0.976	0.569	goblet_div
Calml3	0.832	0.664	0.780502	0.69	0.035	goblet_div
Mtus1	0.83	0.66	0.555378	0.905	0.344	goblet_div
Alox15	0.827	0.654	1.40367	0.667	0.02	goblet_div
Ccl9	0.826	0.652	0.774732	0.714	0.101	goblet_div
Kcnk1	0.826	0.652	0.578027	0.929	0.575	goblet_div
Rtp4	0.825	0.65	0.597275	0.833	0.261	goblet_div
Fmo3	0.824	0.648	0.715708	0.714	0.075	goblet_div
Ces1f	0.823	0.646	0.770833	0.667	0.029	goblet_div
Ly6a	0.818	0.636	0.80125	1	0.765	goblet_div
Six1	0.818	0.636	0.320797	0.762	0.102	goblet_div
Fhl2	0.815	0.63	0.607465	0.69	0.068	goblet_div
Cracr2b	0.815	0.63	0.505543	0.952	0.531	goblet_div
Foxq1	0.814	0.628	0.682424	0.738	0.159	goblet_div
Ces1d	0.813	0.626	0.928583	0.952	0.792	goblet_div
Stxbp6	0.813	0.626	0.441567	0.69	0.085	goblet_div
Ifitm1	0.812	0.624	0.671563	0.976	0.366	goblet_div
Aldh1a7	0.812	0.624	0.58394	0.952	0.597	goblet_div
Scara3	0.812	0.624	0.373979	0.69	0.076	goblet_div
Slc45a3	0.812	0.624	0.31882	0.667	0.045	goblet_div
Endod1	0.811	0.622	0.468111	0.833	0.315	goblet_div
Acsl1	0.811	0.622	0.436392	0.738	0.173	goblet_div
Anxa1	0.81	0.62	0.609935	1	0.94	goblet_div
Apol9a	0.81	0.62	0.377878	0.667	0.049	goblet_div
Stard10	0.809	0.618	0.533274	1	0.66	goblet_div
Kcnk2	0.809	0.618	0.508895	0.786	0.195	goblet_div
Lgr6	0.809	0.618	0.372577	0.69	0.077	goblet_div
Fgfbp1	0.808	0.616	0.486818	0.857	0.352	goblet_div
Pygb	0.806	0.612	0.400072	0.929	0.443	goblet_div
Aqp4	0.805	0.61	0.354658	0.738	0.109	goblet_div
Cxcl5	0.804	0.608	1.05502	0.714	0.178	goblet_div
Slc38a1	0.804	0.608	0.361677	0.714	0.111	goblet_div
Nupr1	0.803	0.606	0.794961	1	0.841	goblet_div
Fam174b	0.803	0.606	0.375424	0.833	0.257	goblet_div
Sgk1	0.802	0.604	0.582127	0.952	0.363	goblet_div
Anxa3	0.8	0.6	0.542317	1	0.81	goblet_div
Cyp4b1	0.8	0.6	0.530381	0.81	0.241	goblet_div
Steap1	0.8	0.6	0.341644	0.738	0.155	goblet_div
Cbr3	0.798	0.596	0.429448	0.81	0.287	goblet_div
Galnt7	0.796	0.592	0.354933	0.738	0.155	goblet_div
Lypd6b	0.795	0.59	0.319599	0.714	0.146	goblet_div
Sulf2	0.795	0.59	0.293481	0.667	0.075	goblet_div
Hes1	0.794	0.588	1.05433	1	0.759	goblet_div
S100a6	0.794	0.588	0.786362	1	0.831	goblet_div
Ppp1r14d	0.793	0.586	0.368565	0.643	0.064	goblet_div
Rassf9	0.791	0.582	0.473971	0.667	0.104	goblet_div
Syngr2	0.791	0.582	0.462422	0.976	0.796	goblet_div
Tbx1	0.791	0.582	0.28863	0.762	0.173	goblet_div
Atp6v1b1	0.79	0.58	0.400511	0.595	0.018	goblet_div
Runx1	0.789	0.578	0.369328	0.952	0.441	goblet_div
F3	0.789	0.578	0.312589	0.952	0.456	goblet_div
Cotl1	0.786	0.572	0.423535	0.929	0.597	goblet_div
Fam3c	0.785	0.57	0.475392	0.976	0.732	goblet_div
Rnf128	0.785	0.57	0.33111	0.643	0.077	goblet_div
Ldhb	0.784	0.568	0.658106	0.976	0.763	goblet_div
Prom1	0.784	0.568	0.407998	0.643	0.075	goblet_div
Capsl	0.783	0.566	0.338627	0.714	0.154	goblet_div
Rdh10	0.781	0.562	0.364887	0.762	0.241	goblet_div
Syne4	0.781	0.562	0.308856	0.714	0.176	goblet_div
Trp53i11	0.78	0.56	0.398487	0.762	0.273	goblet_div
Epcam	0.78	0.56	0.396922	1	0.772	goblet_div
Fam107b	0.78	0.56	0.260376	0.857	0.295	goblet_div
AA467197	0.779	0.558	0.863326	0.571	0.02	goblet_div
Pgrmc1	0.779	0.558	0.439835	0.929	0.461	goblet_div
Chil4	0.778	0.556	2.30523	0.667	0.173	goblet_div
Ccnd2	0.778	0.556	0.952357	0.786	0.366	goblet_div
Clu	0.778	0.556	0.842049	1	0.85	goblet_div
Tmem176a	0.778	0.556	0.426603	1	0.984	goblet_div
Rnf186	0.777	0.554	0.496835	0.833	0.376	goblet_div
Acsm1	0.777	0.554	0.310965	0.619	0.068	goblet_div
Lrrc59	0.775	0.55	0.445438	0.976	0.783	goblet_div
Rab25	0.775	0.55	0.392897	0.976	0.632	goblet_div
Entpd5	0.775	0.55	0.332466	0.762	0.241	goblet_div
B4galt4	0.775	0.55	0.305473	0.69	0.149	goblet_div
Atp2c2	0.773	0.546	0.327499	0.571	0.034	goblet_div
Ildr1	0.773	0.546	0.292007	0.69	0.151	goblet_div
Hid1	0.771	0.542	0.321413	0.667	0.125	goblet_div
Gale	0.77	0.54	0.4673	0.762	0.401	goblet_div
Tnfaip8	0.77	0.54	0.342855	0.857	0.336	goblet_div
Gjb2	0.77	0.54	0.254425	0.667	0.135	goblet_div
Gramd3	0.768	0.536	0.291193	0.714	0.192	goblet_div
Pdpn	0.766	0.532	0.2586	0.952	0.393	goblet_div
Rfk	0.765	0.53	0.409306	0.952	0.634	goblet_div
Nrarp	0.765	0.53	0.403406	0.69	0.171	goblet_div
Mgst2	0.765	0.53	0.385238	0.786	0.287	goblet_div
Clint1	0.765	0.53	0.351519	0.881	0.502	goblet_div
Tmem53	0.765	0.53	0.302627	0.81	0.29	goblet_div
Hist1h2bc	0.764	0.528	0.47955	0.881	0.475	goblet_div
Xbp1	0.764	0.528	0.444924	0.929	0.742	goblet_div
Taldo1	0.762	0.524	0.369971	1	0.896	goblet_div
Aspa	0.762	0.524	0.329371	0.619	0.101	goblet_div
Shisa5	0.761	0.522	0.446087	0.952	0.824	goblet_div
Slc12a2	0.76	0.52	0.495106	0.952	0.684	goblet_div
Dpcd	0.76	0.52	0.251509	0.929	0.533	goblet_div
Pir	0.759	0.518	0.402267	0.81	0.312	goblet_div
Ebp	0.759	0.518	0.390145	0.976	0.716	goblet_div
Fam46c	0.759	0.518	0.35226	0.619	0.129	goblet_div
Muc1	0.758	0.516	0.471555	1	0.827	goblet_div
Gjb1	0.757	0.514	0.326711	0.643	0.14	goblet_div
Selenbp1	0.756	0.512	0.595078	1	0.927	goblet_div
Pla2g16	0.756	0.512	0.362512	0.857	0.529	goblet_div
Cxadr	0.755	0.51	0.391592	0.905	0.523	goblet_div
Oasl2	0.755	0.51	0.31095	0.69	0.176	goblet_div
Ttc39a	0.755	0.51	0.272455	0.69	0.208	goblet_div
Slc1a5	0.754	0.508	0.380412	0.857	0.577	goblet_div
Vsig1	0.753	0.506	0.450676	0.548	0.064	goblet_div
0610040J01Rik	0.753	0.506	0.34382	0.762	0.293	goblet_div
Sdcbp2	0.753	0.506	0.330247	0.548	0.049	goblet_div
Uap1	0.752	0.504	0.341966	1	0.698	goblet_div
Yipf1	0.752	0.504	0.331483	0.952	0.63	goblet_div
Lsr	0.751	0.502	0.388845	0.976	0.69	goblet_div
Ppp1r1b	0.75	0.5	0.346874	0.643	0.171	goblet_div
Krt7	0.749	0.498	0.372176	1	0.742	goblet_div
Foxa3	0.749	0.498	0.313397	0.524	0.031	goblet_div
Phyh	0.749	0.498	0.307707	0.833	0.386	goblet_div
Spdef	0.748	0.496	0.432379	0.524	0.04	goblet_div
Arfip2	0.748	0.496	0.280677	0.857	0.474	goblet_div
Stc2	0.746	0.492	0.307317	0.524	0.043	goblet_div
Pfn2	0.746	0.492	0.276888	0.643	0.174	goblet_div
Gcnt2	0.746	0.492	0.258314	0.643	0.149	goblet_div
Serpinb1a	0.744	0.488	0.453331	0.643	0.173	goblet_div
Pgap2	0.744	0.488	0.350998	0.881	0.485	goblet_div
Pmm2	0.744	0.488	0.281982	0.786	0.329	goblet_div
Synpo	0.743	0.486	0.381941	0.738	0.294	goblet_div
Creb3l1	0.743	0.486	0.35595	0.81	0.328	goblet_div
Eya2	0.743	0.486	0.252003	0.738	0.275	goblet_div
Cldn4	0.739	0.478	0.407341	0.619	0.138	goblet_div
Acss1	0.739	0.478	0.302375	0.667	0.211	goblet_div
Alas1	0.738	0.476	0.510577	0.857	0.588	goblet_div
Atp10b	0.738	0.476	0.314558	0.524	0.049	goblet_div
St3gal5	0.738	0.476	0.263682	0.81	0.37	goblet_div
Cckar	0.737	0.474	0.325073	0.548	0.078	goblet_div
Klf4	0.735	0.47	0.437281	0.857	0.471	goblet_div
Alox12e	0.735	0.47	0.348717	0.524	0.047	goblet_div
Mall	0.735	0.47	0.311649	0.69	0.24	goblet_div
Zyx	0.735	0.47	0.272318	0.905	0.432	goblet_div
Cldn22	0.734	0.468	0.485631	0.476	0.01	goblet_div
Ms4a8a	0.734	0.468	0.310889	0.476	0.01	goblet_div
Isg15	0.732	0.464	0.477331	0.738	0.318	goblet_div
Ern2	0.732	0.464	0.285533	0.476	0.012	goblet_div
Dcxr	0.727	0.454	0.38373	0.952	0.76	goblet_div
Smim22	0.727	0.454	0.380651	0.905	0.609	goblet_div
Utp11l	0.727	0.454	0.346472	0.952	0.733	goblet_div
Prkab1	0.727	0.454	0.297299	0.833	0.503	goblet_div
Gmds	0.727	0.454	0.282175	0.833	0.413	goblet_div
St14	0.726	0.452	0.303401	0.857	0.494	goblet_div
Tcn2	0.726	0.452	0.26545	0.833	0.401	goblet_div
Arf4	0.724	0.448	0.345516	1	0.931	goblet_div
Tm9sf3	0.721	0.442	0.302646	0.952	0.846	goblet_div
Akr1b3	0.72	0.44	0.316009	0.929	0.826	goblet_div
Ehf	0.72	0.44	0.291899	0.857	0.456	goblet_div
Sap30	0.719	0.438	0.333837	0.833	0.448	goblet_div
Cd164	0.717	0.434	0.278592	1	0.8	goblet_div
Tjp3	0.717	0.434	0.257034	0.69	0.29	goblet_div
Cpd	0.716	0.432	0.367408	0.81	0.478	goblet_div
Tacstd2	0.716	0.432	0.263237	0.905	0.612	goblet_div
Foxa1	0.716	0.432	0.258749	0.857	0.498	goblet_div
Ifitm3	0.715	0.43	0.284356	1	0.827	goblet_div
Hpn	0.715	0.43	0.268495	0.643	0.24	goblet_div
Bspry	0.714	0.428	0.328888	0.857	0.492	goblet_div
Gmppb	0.714	0.428	0.309413	0.762	0.364	goblet_div
Mia3	0.714	0.428	0.268593	0.786	0.385	goblet_div
Spint1	0.712	0.424	0.262115	0.81	0.381	goblet_div
Esr1	0.712	0.424	0.25696	0.476	0.044	goblet_div
Slc35a1	0.711	0.422	0.250659	0.833	0.436	goblet_div
Cd47	0.71	0.42	0.294887	1	0.907	goblet_div
Edem2	0.71	0.42	0.256532	0.857	0.504	goblet_div
Rpn1	0.709	0.418	0.333826	0.976	0.91	goblet_div
Lurap1l	0.709	0.418	0.293719	0.952	0.577	goblet_div
Adh5	0.709	0.418	0.257975	0.952	0.686	goblet_div
Ssr4	0.708	0.416	0.283042	1	0.983	goblet_div
Laptm4b	0.708	0.416	0.261436	0.881	0.496	goblet_div
Ldha	0.706	0.412	0.433301	1	0.989	goblet_div
Il13ra1	0.706	0.412	0.344487	0.69	0.341	goblet_div
Kctd14	0.706	0.412	0.252808	0.548	0.137	goblet_div
Slco1a5	0.705	0.41	0.255393	0.452	0.047	goblet_div
Gfpt1	0.703	0.406	0.279436	0.905	0.618	goblet_div
Mitd1	0.703	0.406	0.258148	0.762	0.405	goblet_div
Taf10	0.702	0.404	0.298791	1	0.919	goblet_div
Cyp4a12b	0.701	0.402	0.28088	0.405	0.003	goblet_div
Dynlrb2	1	1	3.37752	1	0.137	ciliated
Meig1	1	1	3.10715	1	0.018	ciliated
Rsph1	1	1	2.62761	1	0.072	ciliated
4933434E20Rik	1	1	2.57026	1	0.422	ciliated
1700016K19Rik	1	1	2.52384	1	0.021	ciliated
Ccdc153	1	1	2.50945	1	0.021	ciliated
1110017D15Rik	1	1	2.48639	1	0.034	ciliated
Tppp3	1	1	2.3776	1	0.698	ciliated
Riiad1	1	1	2.3734	1	0.057	ciliated
Lrrc23	1	1	2.34606	1	0.007	ciliated
Morn5	1	1	2.28155	1	0.014	ciliated
Elof1	1	1	2.26603	1	0.849	ciliated
Cfap126	1	1	2.16031	1	0.049	ciliated
Mlf1	1	1	2.10131	1	0.121	ciliated
Tekt1	1	1	1.97576	1	0.013	ciliated
Rsph9	1	1	1.96112	1	0.118	ciliated
Nme5	1	1	1.93609	1	0.025	ciliated
1700007K13Rik	1	1	1.8303	1	0.026	ciliated
Cfap161	1	1	1.69716	1	0.007	ciliated
Dnali1	1	1	1.68523	1	0.008	ciliated
1700001C02Rik	1	1	1.59923	1	0.016	ciliated
4833427G06Rik	1	1	1.58375	1	0.005	ciliated
Spag6l	1	1	1.46572	1	0.004	ciliated
1700001L19Rik	1	1	1.42754	1	0.021	ciliated
Morn3	1	1	0.904844	1	0.002	ciliated
Bphl	0.999	0.998	2.03302	1	0.437	ciliated
Fam183b	0.999	0.998	2.01038	1	0.014	ciliated
Pebp1	0.999	0.998	1.88934	1	0.94	ciliated
Cetn4	0.999	0.998	1.62288	1	0.174	ciliated
Cfap45	0.999	0.998	1.56032	1	0.057	ciliated
Tekt4	0.999	0.998	1.33635	1	0.019	ciliated
Ccpg1os	0.998	0.996	1.822	1	0.105	ciliated
Fbxo36	0.998	0.996	1.64656	1	0.186	ciliated
Ift22	0.997	0.994	2.11199	1	0.358	ciliated
1110004E09Rik	0.997	0.994	1.94912	1	0.608	ciliated
Spa17	0.997	0.994	1.75593	1	0.102	ciliated
Cd24a	0.996	0.992	2.49439	1	0.426	ciliated
BC051019	0.995	0.99	1.48819	1	0.033	ciliated
Tomm7	0.995	0.99	1.44919	1	0.976	ciliated
Gng5	0.995	0.99	1.39772	1	0.993	ciliated
Med31	0.993	0.986	1.51865	1	0.488	ciliated
Chchd10	0.992	0.984	1.55244	1	0.791	ciliated
Dynll1	0.992	0.984	1.5276	1	0.994	ciliated
Chchd2	0.991	0.982	0.943714	1	0.998	ciliated
Nudc	0.99	0.98	1.95007	1	0.95	ciliated
Ift46	0.99	0.98	1.4549	1	0.356	ciliated
Lrrc51	0.99	0.98	1.15651	1	0.088	ciliated
Capsl	0.989	0.978	1.5567	1	0.164	ciliated
B9d1	0.989	0.978	1.43866	1	0.414	ciliated
Cetn2	0.988	0.976	1.54549	1	0.597	ciliated
Tmem107	0.987	0.974	2.26138	1	0.625	ciliated
Hsp90aa1	0.987	0.974	2.16578	1	0.998	ciliated
Sec14l3	0.987	0.974	1.94657	1	0.355	ciliated
Dynlt1f	0.986	0.972	1.07906	1	0.765	ciliated
Dpcd	0.985	0.97	1.62684	1	0.541	ciliated
Dpy30	0.985	0.97	1.56599	1	0.901	ciliated
Usmg5	0.985	0.97	1.06592	1	0.981	ciliated
Smim22	0.984	0.968	1.31501	1	0.615	ciliated
Shfm1	0.984	0.968	1.07194	1	0.986	ciliated
Cfap36	0.98	0.96	2.0238	1	0.454	ciliated
Tubb4b	0.98	0.96	1.43256	1	0.989	ciliated
B230118H07Rik	0.979	0.958	1.17632	1	0.346	ciliated
Akr7a5	0.974	0.948	1.10782	1	0.522	ciliated
Tm4sf1	0.972	0.944	1.92341	1	0.174	ciliated
Psmb6	0.971	0.942	1.5088	1	0.98	ciliated
Strbp	0.97	0.94	1.478	1	0.374	ciliated
Cib1	0.969	0.938	1.37121	1	0.79	ciliated
Arl3	0.968	0.936	1.02406	1	0.56	ciliated
Hdc	0.967	0.934	1.60052	1	0.508	ciliated
Cct7	0.967	0.934	1.04748	1	0.942	ciliated
Ubl5	0.966	0.932	1.3382	1	0.986	ciliated
Spata24	0.965	0.93	1.64096	1	0.466	ciliated
Dynlt1c	0.964	0.928	1.33916	1	0.64	ciliated
Swi5	0.963	0.926	1.99286	1	0.979	ciliated
Tmem212	0.961	0.922	2.09478	0.923	0.021	ciliated
Ccdc113	0.961	0.922	1.50483	0.923	0.009	ciliated
Lrrc46	0.961	0.922	1.39839	0.923	0.007	ciliated
6820408C15Rik	0.961	0.922	1.33723	0.923	0.007	ciliated
D430036J16Rik	0.961	0.922	1.17657	0.923	0.005	ciliated
Sugt1	0.961	0.922	1.15364	1	0.656	ciliated
Foxj1	0.96	0.92	2.34383	0.923	0.029	ciliated
Hsbp1	0.96	0.92	1.66664	1	0.951	ciliated
Efcab10	0.96	0.92	1.45783	0.923	0.014	ciliated
Trappc6a	0.96	0.92	1.13211	1	0.631	ciliated
Iqcg	0.96	0.92	1.05324	0.923	0.012	ciliated
Ccdc146	0.959	0.918	1.1435	0.923	0.023	ciliated
Ppp1r36	0.959	0.918	1.08869	0.923	0.02	ciliated
Efcab1	0.958	0.916	1.07084	0.923	0.018	ciliated
Cox6c	0.958	0.916	0.788832	1	0.998	ciliated
Pifo	0.957	0.914	1.56533	0.923	0.111	ciliated
1700088E04Rik	0.957	0.914	1.43078	0.923	0.073	ciliated
Spata33	0.957	0.914	1.00245	0.923	0.025	ciliated
Zmynd10	0.956	0.912	1.72048	0.923	0.04	ciliated
Pih1d2	0.956	0.912	1.04535	0.923	0.065	ciliated
Erich2	0.955	0.91	1.0621	0.923	0.11	ciliated
Ndufa7	0.955	0.91	0.714078	1	0.967	ciliated
Ift20	0.954	0.908	1.42158	1	0.841	ciliated
Hspa2	0.952	0.904	1.57203	0.923	0.091	ciliated
Ruvbl2	0.951	0.902	1.60191	1	0.516	ciliated
Atpif1	0.951	0.902	0.909329	1	0.986	ciliated
Ndufaf3	0.95	0.9	1.98823	1	0.563	ciliated
Cox4i1	0.949	0.898	0.716866	1	0.998	ciliated
Nudt14	0.948	0.896	1.12248	1	0.637	ciliated
Srp14	0.947	0.894	1.02984	1	0.965	ciliated
Eif3c	0.947	0.894	0.915694	1	0.873	ciliated
1110032A03Rik	0.946	0.892	1.40789	0.923	0.284	ciliated
Suclg1	0.946	0.892	1.13244	1	0.81	ciliated
Ccdc189	0.944	0.888	1.31291	0.923	0.231	ciliated
Crip2	0.944	0.888	1.01502	1	0.966	ciliated
Churc1	0.943	0.886	0.838113	1	0.773	ciliated
Mns1	0.942	0.884	1.44001	0.923	0.298	ciliated
Ywhae	0.941	0.882	0.86268	1	0.988	ciliated
Cluap1	0.941	0.882	0.825329	0.923	0.201	ciliated
Rfk	0.94	0.88	1.05806	1	0.641	ciliated
Ino80b	0.939	0.878	1.32826	0.923	0.465	ciliated
Tuba1a	0.938	0.876	1.85271	1	0.488	ciliated
Ift43	0.938	0.876	1.5972	0.923	0.589	ciliated
Dusp18	0.938	0.876	0.886252	0.923	0.238	ciliated
Hspb11	0.937	0.874	1.3474	0.923	0.517	ciliated
Ccdc53	0.937	0.874	0.676622	1	0.508	ciliated
Hsph1	0.934	0.868	0.961613	0.923	0.263	ciliated
Mrps17	0.932	0.864	1.10313	1	0.779	ciliated
Eif1	0.932	0.864	0.561149	1	1	ciliated
Hspa4l	0.93	0.86	1.80013	0.923	0.532	ciliated
PISD	0.929	0.858	1.23447	0.923	0.286	ciliated
Spint2	0.929	0.858	0.882018	1	0.87	ciliated
Tcea3	0.926	0.852	1.31932	0.923	0.352	ciliated
Agr3	0.923	0.846	1.23604	0.846	0.005	ciliated
Fam92b	0.923	0.846	0.964737	0.846	0.004	ciliated
Lrrc48	0.922	0.844	1.46465	0.846	0.014	ciliated
Ccdc39	0.922	0.844	1.22416	0.846	0.014	ciliated
Mcee	0.922	0.844	1.21528	0.923	0.546	ciliated
Cfap206	0.922	0.844	1.17502	0.846	0.01	ciliated
1700003E16Rik	0.922	0.844	1.06072	0.846	0.009	ciliated
Ccdc30	0.922	0.844	1.03613	0.846	0.009	ciliated
Ccdc40	0.922	0.844	0.888268	0.846	0.008	ciliated
Lrrc34	0.922	0.844	0.848699	0.846	0.004	ciliated
Rexo2	0.921	0.842	1.31102	1	0.843	ciliated
Dnaic2	0.921	0.842	1.00729	0.846	0.012	ciliated
Mycbp	0.92	0.84	1.26092	0.923	0.551	ciliated
Ccdc103	0.92	0.84	1.14008	0.846	0.025	ciliated
Enkur	0.919	0.838	1.33948	0.846	0.038	ciliated
Txn1	0.919	0.838	0.942452	1	0.999	ciliated
Lpcat4	0.919	0.838	0.911586	0.923	0.187	ciliated
Fam216a	0.918	0.836	1.80915	0.923	0.5	ciliated
Uqcrq	0.918	0.836	1.28229	1	0.994	ciliated
Ahsa1	0.917	0.834	1.4553	0.923	0.761	ciliated
Vpreb3	0.916	0.832	1.35341	0.846	0.053	ciliated
Krt8	0.916	0.832	1.27764	1	0.817	ciliated
Cd55	0.916	0.832	0.924956	0.923	0.388	ciliated
Calm1	0.916	0.832	0.796219	1	0.997	ciliated
Snapin	0.915	0.83	1.45933	0.923	0.492	ciliated
Bola1	0.914	0.828	1.18554	0.923	0.688	ciliated
BC005624	0.913	0.826	0.808645	0.923	0.48	ciliated
Sssca1	0.911	0.822	0.885436	1	0.611	ciliated
Tctex1d2	0.91	0.82	1.55628	0.923	0.373	ciliated
Spef1	0.91	0.82	1.11615	0.846	0.119	ciliated
BC022687	0.91	0.82	0.8969	0.846	0.06	ciliated
Paip2	0.909	0.818	1.043	1	0.855	ciliated
Rabl2	0.909	0.818	0.785433	0.846	0.15	ciliated
Arl6	0.909	0.818	0.766465	0.923	0.33	ciliated
Ptges3	0.906	0.812	1.24185	1	0.937	ciliated
Plet1	0.906	0.812	1.124	0.846	0.123	ciliated
Cby1	0.905	0.81	1.77976	0.923	0.487	ciliated
Mrpl39	0.905	0.81	0.911871	0.923	0.424	ciliated
Btf3l4	0.904	0.808	0.83919	1	0.804	ciliated
Dctn3	0.904	0.808	0.809425	1	0.85	ciliated
Pkig	0.902	0.804	0.940788	1	0.691	ciliated
Hspa8	0.902	0.804	0.744093	1	0.988	ciliated
Ndufb5	0.901	0.802	0.825974	1	0.959	ciliated
Gpx4	0.899	0.798	0.666291	1	0.999	ciliated
Gipc2	0.897	0.794	0.844614	1	0.414	ciliated
Nedd8	0.897	0.794	0.80441	1	0.979	ciliated
Tbca	0.897	0.794	0.696021	1	0.966	ciliated
Eif2b2	0.896	0.792	1.01687	0.923	0.496	ciliated
Trim28	0.896	0.792	0.793978	1	0.773	ciliated
Prr13	0.896	0.792	0.635785	1	0.735	ciliated
Ndufc2	0.896	0.792	0.608381	1	0.975	ciliated
Lztfl1	0.894	0.788	1.38546	0.846	0.254	ciliated
Mea1	0.894	0.788	0.894555	0.923	0.613	ciliated
Dync2li1	0.893	0.786	0.980891	0.846	0.327	ciliated
Lrrc45	0.893	0.786	0.843238	0.846	0.219	ciliated
Dusp14	0.892	0.784	1.17089	0.846	0.223	ciliated
Ubb	0.892	0.784	0.743425	1	1	ciliated
Pomp	0.892	0.784	0.711504	1	0.969	ciliated
Lin7c	0.891	0.782	0.967526	0.923	0.448	ciliated
St13	0.891	0.782	0.865989	1	0.852	ciliated
Pfdn2	0.891	0.782	0.729064	1	0.905	ciliated
Rps27l	0.89	0.78	1.40239	1	0.989	ciliated
Hacd1	0.89	0.78	1.13943	0.846	0.348	ciliated
Nme7	0.889	0.778	1.03274	0.846	0.282	ciliated
Ift57	0.889	0.778	0.862522	0.846	0.25	ciliated
Cct3	0.887	0.774	0.744603	1	0.854	ciliated
Dnajc15	0.886	0.772	1.08769	0.923	0.633	ciliated
Dnajb13	0.884	0.768	1.30588	0.769	0.006	ciliated
Nat9	0.884	0.768	1.22213	0.846	0.309	ciliated
4930444P10Rik	0.884	0.768	1.17222	0.769	0.004	ciliated
Spag17	0.884	0.768	1.14981	0.769	0.002	ciliated
Klhdc9	0.884	0.768	1.12992	0.769	0.008	ciliated
2610528J11Rik	0.884	0.768	0.759308	0.846	0.309	ciliated
Zfp474	0.884	0.768	0.717393	0.769	0.007	ciliated
Psmb5	0.884	0.768	0.627886	0.923	0.969	ciliated
Ttc29	0.884	0.768	0.580466	0.769	0.002	ciliated
Ccdc78	0.883	0.766	1.29919	0.769	0.01	ciliated
Odf3b	0.883	0.766	1.20323	0.769	0.009	ciliated
Calm3	0.883	0.766	1.16993	1	0.924	ciliated
Ccdc151	0.883	0.766	1.13319	0.769	0.01	ciliated
Prr29	0.882	0.764	1.39994	0.769	0.017	ciliated
2410004P03Rik	0.882	0.764	1.05903	0.769	0.012	ciliated
Dnah12	0.882	0.764	0.915471	0.769	0.007	ciliated
Ubxn11	0.882	0.764	0.880995	0.769	0.018	ciliated
Ccdc17	0.882	0.764	0.795196	0.769	0.015	ciliated
1700026L06Rik	0.881	0.762	1.42838	0.769	0.024	ciliated
Ift74	0.88	0.76	1.06399	0.846	0.248	ciliated
Cfap52	0.88	0.76	0.92842	0.769	0.028	ciliated
1700029J07Rik	0.88	0.76	0.805459	0.769	0.021	ciliated
Dnajb6	0.88	0.76	0.773659	0.923	0.821	ciliated
Mkrn1	0.88	0.76	0.601206	0.923	0.407	ciliated
Ccdc61	0.879	0.758	1.02392	0.846	0.218	ciliated
Haghl	0.879	0.758	0.950548	0.846	0.206	ciliated
Wdr78	0.878	0.756	0.916507	0.769	0.046	ciliated
Arhgdig	0.877	0.754	1.20453	0.769	0.061	ciliated
Fam161a	0.877	0.754	1.14561	0.769	0.035	ciliated
Pbx4	0.877	0.754	1.01687	0.769	0.038	ciliated
Cfap20	0.877	0.754	0.819909	0.923	0.711	ciliated
Gm5617	0.876	0.752	1.08568	0.846	0.308	ciliated
Ttc30b	0.876	0.752	0.906844	0.769	0.057	ciliated
Bbip1	0.876	0.752	0.756196	0.923	0.483	ciliated
Cep83	0.875	0.75	1.28935	0.846	0.316	ciliated
Tmem138	0.875	0.75	1.11195	0.846	0.266	ciliated
Ddt	0.875	0.75	0.993585	0.923	0.79	ciliated
Miip	0.875	0.75	0.756925	0.846	0.247	ciliated
Slc9a3r1	0.874	0.748	1.08219	0.923	0.652	ciliated
Oaz2	0.874	0.748	0.658043	1	0.835	ciliated
Serf1	0.872	0.744	1.2507	0.846	0.352	ciliated
Pttg1	0.872	0.744	1.05615	0.846	0.508	ciliated
Pam16	0.871	0.742	1.35648	0.923	0.622	ciliated
Alkbh6	0.871	0.742	0.806259	0.846	0.34	ciliated
Bcap31	0.87	0.74	0.68527	1	0.941	ciliated
Cryzl1	0.87	0.74	0.564983	0.923	0.46	ciliated
Acot13	0.869	0.738	0.886096	0.923	0.612	ciliated
Cops5	0.869	0.738	0.865852	1	0.671	ciliated
Eif5	0.869	0.738	0.678321	1	0.921	ciliated
Dnaja4	0.869	0.738	0.616186	0.846	0.247	ciliated
Eml2	0.867	0.734	0.847104	0.846	0.487	ciliated
Dmkn	0.866	0.732	0.832125	1	0.532	ciliated
Cdkn1a	0.866	0.732	0.826927	1	0.85	ciliated
Pcnxl4	0.866	0.732	0.724348	0.769	0.118	ciliated
Ppid	0.866	0.732	0.705092	0.923	0.617	ciliated
Rrp7a	0.865	0.73	0.861246	0.846	0.381	ciliated
Eif2b4	0.865	0.73	0.595973	0.846	0.328	ciliated
Wdr60	0.864	0.728	0.692313	0.769	0.103	ciliated
Mia	0.863	0.726	0.798807	0.769	0.103	ciliated
Ruvbl1	0.862	0.724	1.41469	0.846	0.48	ciliated
Lgals3bp	0.862	0.724	1.32616	0.846	0.549	ciliated
Mdh2	0.862	0.724	0.8417	1	0.971	ciliated
Tpd52l2	0.862	0.724	0.804223	1	0.742	ciliated
Aldh3b1	0.861	0.722	1.61642	0.769	0.141	ciliated
Pigp	0.86	0.72	0.808925	0.923	0.547	ciliated
Gclm	0.857	0.714	0.852209	0.923	0.699	ciliated
Ddx5	0.857	0.714	0.773699	0.923	0.994	ciliated
Traf3ip1	0.856	0.712	1.1796	0.769	0.14	ciliated
Hipk1	0.856	0.712	1.018	0.846	0.496	ciliated
Mrpl41	0.856	0.712	0.905175	0.846	0.447	ciliated
Mrpl43	0.856	0.712	0.857286	0.923	0.625	ciliated
Pcbd2	0.856	0.712	0.576674	0.923	0.69	ciliated
Isyna1	0.855	0.71	1.24624	0.923	0.7	ciliated
2310007B03Rik	0.854	0.708	0.694627	0.769	0.146	ciliated
Tceb2	0.853	0.706	0.584574	1	0.998	ciliated
Dnaja1	0.852	0.704	0.852665	1	0.928	ciliated
Cox14	0.852	0.704	0.663944	0.923	0.895	ciliated
Mapre3	0.851	0.702	0.95932	0.769	0.16	ciliated
Ubl4a	0.851	0.702	0.770258	0.923	0.81	ciliated
Oscp1	0.85	0.7	0.90482	0.769	0.227	ciliated
Hspbp1	0.85	0.7	0.631524	0.846	0.448	ciliated
Ube2n	0.85	0.7	0.515708	1	0.911	ciliated
Pex11g	0.849	0.698	0.758746	0.769	0.195	ciliated
Hint1	0.849	0.698	0.576834	1	0.995	ciliated
[truncated: 2,565 more rows]
