# Supplementary material for: Single-cell division tracing and transcriptomics reveal cell types and differentiation paths in the regenerating lung
Source: Nat Commun. 2024 Mar 12;15:2246. doi: 10.1038/s41467-024-46469-4 (PMC10933319; doi:10.1038/s41467-024-46469-4)
Supplement: Supplementary file 8 — Supplementary Data 5 [file 41467_2024_46469_MOESM8_ESM.xlsx]

## Sheet: AT1_day2
Gene	p_val	avg_logFC	pct.1	pct.2	p_val_adj
Rgcc	1.93235e-06	1.80923	1	0.714	0.032334

## Sheet: AT1_day4
Gene	p_val	avg_logFC	pct.1	pct.2	p_val_adj
Hbegf	1.42209e-07	1.62157	0.971	0.357	0.00237958
Lcn2	1.21709e-06	1.50788	0.643	0	0.0203656
S100a6	3.05224e-10	1.49487	1	0.929	5.10732e-06
Rpl10	3.37775e-07	1.10545	0.971	0.357	0.00565198
Myl6	6.3854e-10	1.09795	1	0.929	1.06847e-05
S100a11	7.54175e-07	0.925767	1	1	0.0126196
Scgb3a2	1.52303e-08	-2.15637	0	0.571	0.000254848
Hopx	1.48657e-12	-2.08307	0.743	1	2.48749e-08
Bpifa1	2.00651e-06	-0.998233	0	0.429	0.033575

## Sheet: AT2_day2
Gene	p_val	avg_logFC	pct.1	pct.2	p_val_adj
Lrg1	1.01034e-76	1.31891	0.798	0.528	1.6906e-72
Rgcc	1.10375e-101	1.3141	0.611	0.135	1.84691e-97
Sfn	1.3977e-57	1.27138	0.44	0.107	2.33877e-53
Dmkn	5.46648e-46	1.02509	0.429	0.212	9.14706e-42
Slpi	2.49223e-62	1.02453	0.504	0.137	4.17024e-58
Lcn2	8.80254e-85	1.02253	0.884	0.648	1.47293e-80
Pmvk	2.81883e-44	1.00538	0.567	0.293	4.71675e-40
Ctsh	6.4162e-94	0.994705	0.935	0.711	1.07362e-89
Lgals3	1.86313e-26	0.848092	0.48	0.238	3.11757e-22
Phlda1	1.18849e-42	0.81447	0.591	0.278	1.9887e-38
Retnla	7.96721e-09	0.799631	0.36	0.235	0.000133315
Sftpd	2.15321e-167	0.761047	0.999	0.99	3.60297e-163
Anxa1	6.59193e-17	0.757205	0.353	0.327	1.10303e-12
Gclc	1.70239e-45	0.721732	0.747	0.465	2.84861e-41
Cxcl17	4.25136e-46	0.705407	0.646	0.344	7.1138e-42
Scgb3a2	1.17811e-145	-1.65863	0.001	0.391	1.97133e-141
Tuba1a	5.87241e-102	-0.892607	0.003	0.296	9.8263e-98
Tppp3	1.48288e-36	-0.865088	0.349	0.47	2.4813e-32
Cyp2f2	9.16712e-57	-0.86288	0.162	0.457	1.53393e-52
Bex2	2.87814e-55	-0.847955	0.317	0.637	4.81598e-51
Gstm1	5.56543e-35	-0.755524	0.313	0.523	9.31264e-31
Sec14l3	7.28958e-51	-0.747896	0.171	0.48	1.21977e-46
Cd24a	3.03777e-54	-0.698686	0.022	0.235	5.0831e-50

## Sheet: AT2_day3
Gene	p_val	avg_logFC	pct.1	pct.2	p_val_adj
Retnla	1.97025e-79	3.21487	0.697	0.235	3.29682e-75
Lcn2	4.04204e-205	2.03556	0.983	0.648	6.76354e-201
Rgcc	3.57901e-201	1.6588	0.89	0.135	5.98875e-197
Dmkn	2.3291e-106	1.51209	0.748	0.212	3.89729e-102
Lrg1	6.92086e-118	1.467	0.947	0.528	1.15807e-113
Slpi	2.19134e-166	1.30294	0.838	0.137	3.66677e-162
Pmvk	4.03252e-122	1.29895	0.876	0.293	6.74762e-118
Ctsh	3.59166e-162	1.26489	0.996	0.711	6.00992e-158
Gapdh	3.96391e-178	1.16361	0.971	0.336	6.63281e-174
Actg1	6.07289e-174	1.15024	0.996	0.788	1.01618e-169
Clu	5.19956e-94	1.01961	0.729	0.194	8.70042e-90
Phlda1	8.97825e-137	1.00752	0.9	0.278	1.50233e-132
Il33	4.01723e-101	0.972441	0.939	0.479	6.72203e-97
Tubb5	2.18981e-108	0.969341	0.729	0.163	3.66421e-104
Krt8	2.9648e-86	0.956668	0.858	0.368	4.96099e-82
Sftpd	1.53845e-206	0.925214	0.999	0.99	2.57428e-202
Hspa5	1.0216e-140	0.923937	0.963	0.398	1.70944e-136
Chia1	4.82145e-78	0.883028	0.621	0.148	8.06774e-74
Rbm3	2.07449e-132	0.828507	0.93	0.339	3.47124e-128
Ly6c1	5.28453e-76	0.814146	0.688	0.206	8.84261e-72
Lgals3	3.29294e-69	0.810635	0.703	0.238	5.51008e-65
Manf	6.34881e-140	0.81002	0.907	0.281	1.06235e-135
Calr	3.13469e-129	0.808971	0.936	0.359	5.24528e-125
Tmem243	1.3422e-131	0.800321	0.998	0.776	2.24591e-127
Tuba1b	1.34503e-90	0.79272	0.918	0.439	2.25063e-86
Krt7	5.7137e-125	0.786073	0.739	0.135	9.56074e-121
Cd14	2.02935e-122	0.782435	0.687	0.1	3.39571e-118
Eif4h	3.16481e-145	0.776187	0.945	0.331	5.29567e-141
Sfn	7.42394e-109	0.774571	0.659	0.107	1.24225e-104
Plin2	2.31882e-142	0.771137	0.868	0.227	3.88008e-138
Tuba1c	9.85716e-135	0.765067	0.747	0.125	1.6494e-130
Gadd45g	2.07861e-119	0.764535	0.936	0.385	3.47813e-115
Ptgs1	1.34105e-139	0.758789	0.817	0.179	2.24398e-135
Uqcrb	3.19341e-155	0.755162	0.969	0.357	5.34354e-151
Irx1	3.17422e-161	0.749589	0.94	0.286	5.31143e-157
Ly6e	2.32408e-104	0.733719	0.998	0.709	3.88888e-100
Krt18	2.0098e-87	0.712678	0.875	0.382	3.36299e-83
Anxa3	2.76449e-145	0.695918	0.917	0.289	4.62582e-141
Errfi1	4.72665e-98	0.692333	0.905	0.393	7.9091e-94
Hspa8	8.51146e-111	0.692202	0.999	0.778	1.42422e-106
Scgb3a2	1.14886e-55	-1.06853	0.063	0.391	1.92238e-51
Bex2	4.2237e-75	-0.92139	0.499	0.637	7.06752e-71
Rps27rt	4.83931e-186	-0.921075	0.978	0.949	8.09762e-182
Cyp2f2	1.07183e-45	-0.90593	0.199	0.457	1.7935e-41
Gstm1	4.70333e-42	-0.877949	0.402	0.523	7.87008e-38
Tppp3	4.59457e-27	-0.780222	0.432	0.47	7.6881e-23
Cbr2	4.89961e-90	-0.770686	0.978	0.988	8.19851e-86
Sec14l3	3.36694e-33	-0.738593	0.285	0.48	5.6339e-29

## Sheet: AT2_day4
Gene	p_val	avg_logFC	pct.1	pct.2	p_val_adj
Retnla	5.60091e-161	2.94884	0.724	0.235	9.37201e-157
Tubb5	2.25525e-166	1.87006	0.696	0.163	3.77372e-162
Ube2c	1.6577e-163	1.7337	0.502	0.008	2.77384e-159
H2afz	1.16209e-160	1.67991	0.865	0.558	1.94453e-156
Tuba1b	6.03846e-149	1.59609	0.829	0.439	1.01042e-144
Stmn1	6.6195e-103	1.49706	0.799	0.47	1.10764e-98
Lockd	4.34164e-175	1.41889	0.517	0.005	7.26486e-171
Lcn2	1.70683e-251	1.40687	0.975	0.648	2.85604e-247
Cdc20	3.92262e-142	1.32983	0.48	0.018	6.56372e-138
Birc5	3.21462e-194	1.32671	0.55	0.003	5.37903e-190
Dmkn	1.73266e-126	1.29427	0.678	0.212	2.89925e-122
Cdk1	9.88061e-180	1.27165	0.517	0.002	1.65332e-175
Slpi	8.04375e-213	1.26836	0.761	0.137	1.34596e-208
Cks1b	1.83934e-187	1.24456	0.589	0.028	3.07776e-183
Spc24	1.07827e-155	1.23004	0.561	0.048	1.80427e-151
Gapdh	1.10436e-245	1.21866	0.903	0.336	1.84793e-241
Hmgb2	8.21503e-116	1.20655	0.713	0.255	1.37462e-111
Ube2s	5.63498e-119	1.16014	0.741	0.291	9.42901e-115
Cks2	9.56672e-172	1.15262	0.534	0.015	1.6008e-167
Rrm2	3.9768e-115	1.03055	0.372	0.002	6.65439e-111
Tuba1c	6.68617e-134	1.02467	0.625	0.125	1.1188e-129
Ifi27l2a	2.70734e-66	0.970841	0.326	0.038	4.5302e-62
Actg1	1.50529e-154	0.957426	0.973	0.788	2.5188e-150
Ran	3.06331e-128	0.904689	0.791	0.322	5.12584e-124
Top2a	1.60511e-120	0.876409	0.402	0.007	2.68583e-116
Hn1	3.31398e-97	0.873978	0.543	0.123	5.54529e-93
Cenpa	1.20262e-117	0.867141	0.384	0.003	2.01234e-113
Pbk	2.16753e-116	0.856193	0.365	0	3.62693e-112
Ctsh	5.15031e-134	0.853138	0.966	0.711	8.61801e-130
Ptma	9.66878e-86	0.852548	0.962	0.949	1.61788e-81
2810417H13Rik	1.8362e-104	0.833952	0.345	0.002	3.07251e-100
Cdca3	2.66065e-111	0.830181	0.373	0.005	4.45206e-107
Alyref	4.71533e-119	0.829516	0.632	0.156	7.89016e-115
Tyms	9.9767e-119	0.82886	0.434	0.021	1.6694e-114
Tmsb10	5.64041e-109	0.828487	0.671	0.215	9.43809e-105
Lrg1	2.79811e-119	0.813542	0.908	0.528	4.68208e-115
Clu	2.78044e-76	0.806227	0.575	0.194	4.65252e-72
Plp2	6.92456e-115	0.800677	0.574	0.115	1.15869e-110
Crip1	4.34626e-103	0.798072	0.932	0.73	7.2726e-99
Hmgn2	3.11088e-99	0.788433	0.428	0.043	5.20543e-95
Rbm3	1.38098e-119	0.782347	0.795	0.339	2.3108e-115
Lgals3	1.6289e-128	0.782135	0.731	0.238	2.72564e-124
Sftpd	0	0.777089	0.999	0.99	0
Ppia	1.67144e-202	0.775684	0.994	0.933	2.79682e-198
S100a11	3.63491e-141	0.734933	0.981	0.901	6.08229e-137
Prdx4	5.27321e-98	0.727588	0.586	0.156	8.82367e-94
Krt8	2.773e-79	0.726459	0.747	0.368	4.64006e-75
H2afx	4.09325e-90	0.722118	0.391	0.036	6.84923e-86
Areg	1.60771e-101	0.719525	0.436	0.044	2.69017e-97
Prc1	1.516e-95	0.716811	0.359	0.015	2.53673e-91
Rpl39	4.5076e-126	0.7161	0.956	0.678	7.54256e-122
Tubb4b	2.93141e-51	0.710831	0.813	0.589	4.90513e-47
Cdkn2d	1.49922e-82	0.710517	0.386	0.044	2.50865e-78
Atp5g2	3.39079e-120	0.696251	0.884	0.487	5.67381e-116
Ly6e	1.76487e-143	0.695053	0.974	0.709	2.95316e-139
Pmf1	1.71965e-98	0.692539	0.407	0.033	2.87749e-94
Scgb3a2	1.9908e-285	-1.65669	0.001	0.391	3.3312e-281
Cbr2	1.82158e-241	-1.12268	0.88	0.988	3.04804e-237
Gstm1	3.04717e-140	-1.07232	0.115	0.523	5.09883e-136
Rps27rt	0	-1.05435	0.824	0.949	0
Cyp2f2	5.09287e-181	-0.972419	0.039	0.457	8.5219e-177
Cat	2.41505e-168	-0.829195	0.409	0.664	4.0411e-164
Sec14l3	2.95474e-121	-0.815635	0.097	0.48	4.94416e-117
Ces1d	7.03038e-111	-0.80533	0.496	0.775	1.17639e-106
Mettl7a1	6.40185e-115	-0.795945	0.208	0.493	1.07122e-110
Apoe	1.22923e-90	-0.767342	0.483	0.633	2.05687e-86
Malat1	4.17755e-126	-0.749405	0.983	1	6.9903e-122
Tuba1a	9.44864e-104	-0.712728	0.03	0.296	1.58104e-99
Tppp3	1.07202e-35	-0.704057	0.296	0.47	1.79382e-31
Rnase4	2.52475e-135	-0.700155	0.758	0.863	4.22467e-131

## Sheet: basal_day2
Gene	p_val	avg_logFC	pct.1	pct.2	p_val_adj
Stmn1	2.06261e-11	1.68369	0.525	0.222	3.45136e-07
Tubb5	9.24342e-15	1.66702	0.654	0.344	1.5467e-10
Hmgb2	2.53248e-11	1.40871	0.677	0.411	4.23759e-07
Ube2c	3.62764e-09	1.15251	0.217	0	6.07013e-05
2810417H13Rik	3.79158e-10	1.11279	0.29	0.033	6.34444e-06
Birc5	1.06728e-10	1.06064	0.253	0	1.78589e-06
H2afz	2.80794e-07	0.963425	0.802	0.733	0.00469853
Cdk1	2.75037e-11	0.931604	0.267	0	4.60219e-07
Cks1b	7.41899e-10	0.927006	0.346	0.033	1.24142e-05
Tuba1b	5.24873e-09	0.926267	0.719	0.544	8.7827e-05
Tnfrsf12a	1.83092e-11	0.891328	0.373	0.033	3.06368e-07
Spc24	1.66943e-10	0.873958	0.304	0.011	2.79346e-06
Hmgn2	2.61943e-07	0.852081	0.327	0.078	0.00438309
Top2a	8.34516e-08	0.849984	0.267	0.022	0.0013964
Rrm2	2.09787e-06	0.81797	0.23	0.022	0.0351037
Ube2s	2.76223e-07	0.817816	0.553	0.356	0.00462204
Ifitm3	7.57138e-14	0.812214	0.991	0.922	1.26692e-09
B2m	7.1324e-07	0.773185	0.793	0.578	0.0119346
Pbk	1.06728e-10	0.757747	0.253	0	1.78589e-06
Slbp	2.43118e-06	0.750131	0.507	0.233	0.0406809
Ptn	1.39053e-08	0.733912	0.765	0.489	0.000232677
Cdca8	2.13795e-09	0.709201	0.281	0.011	3.57743e-05
Dek	1.94453e-06	0.704156	0.594	0.389	0.0325379
Prc1	2.68985e-06	0.694921	0.221	0.022	0.0450093
Tk1	6.8062e-11	0.692779	0.258	0	1.13888e-06
Tuba1a	1.29159e-08	-1.19984	0.12	0.422	0.000216122
Chchd10	1.34474e-08	-1.03578	0.24	0.544	0.000225015
1110017D15Rik	1.40861e-10	-0.897857	0.051	0.356	2.35702e-06
Sec14l3	1.09628e-06	-0.896159	0.332	0.544	0.0183441
Cd24a	9.14949e-10	-0.886192	0.433	0.722	1.53098e-05
Tmem212	1.70832e-08	-0.861317	0.028	0.256	0.000285852
Fam183b	7.21576e-07	-0.837065	0.051	0.256	0.0120741
Ccdc153	8.02587e-10	-0.817409	0.041	0.322	1.34297e-05
Dynlrb2	3.43985e-07	-0.780042	0.065	0.311	0.0057559
1700016K19Rik	4.67866e-08	-0.756507	0.078	0.344	0.00078288
Cyp2s1	7.59058e-07	-0.756302	0.134	0.378	0.0127013
Tm4sf1	2.44952e-10	-0.740022	0.037	0.322	4.09878e-06
Cfap126	9.60189e-11	-0.710018	0.037	0.322	1.60668e-06
Ces1d	1.60048e-12	-0.695746	0.894	0.989	2.67808e-08

## Sheet: basal_day3
Gene	p_val	avg_logFC	pct.1	pct.2	p_val_adj
Ube2c	5.91164e-38	2.33271	0.79	0	9.89194e-34
Tubb5	1.39447e-36	2.29852	0.96	0.344	2.33337e-32
Stmn1	1.46236e-35	2.25001	0.895	0.222	2.44696e-31
Hmgb2	1.04771e-33	2.00554	0.984	0.411	1.75313e-29
Birc5	1.15101e-40	1.80668	0.823	0	1.92599e-36
Cdc20	2.60355e-37	1.79054	0.782	0	4.35652e-33
Cdk1	1.30312e-38	1.73647	0.798	0	2.18051e-34
Cks2	5.18181e-35	1.72269	0.863	0.067	8.67072e-31
Tuba1b	1.57635e-27	1.71166	0.992	0.544	2.63771e-23
H2afz	2.32073e-34	1.67982	1	0.733	3.88327e-30
Tuba1c	6.1065e-35	1.56085	0.911	0.111	1.0218e-30
Cks1b	7.90025e-38	1.50848	0.863	0.033	1.32195e-33
Ifi27l2a	1.67142e-17	1.49382	0.702	0.122	2.79678e-13
Top2a	7.16928e-32	1.45724	0.774	0.022	1.19964e-27
Ccnb1	2.14149e-28	1.45183	0.726	0.022	3.58336e-24
2810417H13Rik	4.32153e-30	1.44942	0.758	0.033	7.23122e-26
Hn1	2.17221e-30	1.42333	0.919	0.189	3.63476e-26
Chil4	4.16027e-10	1.42239	0.266	0	6.96137e-06
Gapdh	2.06321e-35	1.40985	0.984	0.478	3.45238e-31
Msln	3.34288e-19	1.38623	0.766	0.156	5.59365e-15
Ube2s	1.84443e-28	1.38579	0.952	0.356	3.08629e-24
H2afx	4.95127e-27	1.37956	0.815	0.1	8.28496e-23
Ccnb2	9.41281e-35	1.33905	0.79	0.011	1.57504e-30
Nusap1	4.6448e-36	1.31004	0.766	0	7.77214e-32
Smc4	4.12005e-33	1.25645	0.823	0.044	6.89407e-29
Cdca8	1.99047e-35	1.2229	0.798	0.011	3.33065e-31
Ly6a	3.96564e-26	1.22079	0.96	0.3	6.6357e-22
Tubb4b	1.12029e-20	1.21773	0.968	0.567	1.87458e-16
Cenpa	2.7566e-33	1.21663	0.79	0.022	4.61262e-29
Cdca3	2.21846e-41	1.21582	0.831	0	3.71215e-37
Rbm3	8.24726e-27	1.19977	0.984	0.478	1.38001e-22
Spc24	9.57651e-35	1.19414	0.79	0.011	1.60244e-30
Prc1	1.17648e-30	1.1925	0.758	0.022	1.96861e-26
Lcn2	1.63074e-16	1.19248	0.556	0.044	2.72872e-12
Cenpf	3.92913e-34	1.1658	0.782	0.011	6.57462e-30
Kpna2	1.76894e-28	1.16505	0.798	0.067	2.95997e-24
Pglyrp1	1.80522e-22	1.15853	0.935	0.311	3.02068e-18
Tk1	2.88919e-34	1.15051	0.742	0	4.83448e-30
Ecm1	1.4234e-12	1.14783	0.532	0.078	2.38177e-08
B2m	8.8332e-22	1.13143	1	0.578	1.47806e-17
Krt4	1.7226e-09	1.06408	0.371	0.033	2.88243e-05
Pbk	1.88601e-35	1.05582	0.758	0	3.15586e-31
Gsto1	2.37093e-12	1.05068	1	0.867	3.96728e-08
Tubb6	2.48394e-24	1.04915	0.661	0.022	4.15637e-20
Ccna2	1.13286e-33	1.04201	0.766	0.011	1.89562e-29
Racgap1	1.6086e-32	1.03963	0.758	0.011	2.69168e-28
Bpifb1	9.77856e-10	1.03928	0.54	0.133	1.63625e-05
Hmgn2	1.372e-30	1.02459	0.839	0.078	2.29577e-26
Spc25	1.09212e-33	1.02205	0.734	0	1.82744e-29
Plk1	6.97864e-29	1.01	0.661	0	1.16774e-24
Kif23	4.32577e-33	1.00147	0.766	0.011	7.23831e-29
Ran	9.14898e-26	0.996429	1	0.556	1.5309e-21
Upk3bl	7.99233e-15	0.988133	0.54	0.056	1.33736e-10
Isg15	3.48152e-23	0.969769	0.685	0.044	5.82563e-19
Knstrn	3.48262e-31	0.948284	0.742	0.011	5.82746e-27
Tpx2	1.46186e-32	0.940961	0.718	0	2.44613e-28
Bub3	2.58708e-22	0.930978	0.911	0.278	4.32896e-18
Tmpo	3.83683e-24	0.930975	0.911	0.244	6.42017e-20
Rpl39	1.14377e-36	0.926761	1	0.844	1.91387e-32
Arl6ip1	7.57514e-12	0.921934	0.935	0.6	1.26755e-07
Anxa1	1.30555e-14	0.910538	1	0.811	2.18458e-10
Lockd	1.38541e-29	0.908377	0.75	0.033	2.31821e-25
Ccdc34	2.20256e-26	0.89886	0.847	0.133	3.68554e-22
Aurkb	1.46186e-32	0.8971	0.718	0	2.44613e-28
Tacc3	1.80728e-32	0.888622	0.782	0.022	3.02412e-28
Tnfrsf12a	1.71537e-22	0.866328	0.653	0.033	2.87032e-18
Agr2	5.81934e-13	0.861401	0.621	0.133	9.7375e-09
Lmnb1	1.82382e-29	0.855105	0.855	0.111	3.05179e-25
Smc2	5.59995e-28	0.837431	0.758	0.044	9.3704e-24
Aurka	2.18457e-28	0.832188	0.653	0	3.65545e-24
Sprr2a3	5.54899e-16	0.831121	0.411	0	9.28513e-12
Cdkn3	2.18457e-28	0.82835	0.653	0	3.65545e-24
Kif20a	2.06081e-30	0.828186	0.685	0	3.44836e-26
Clic1	2.22753e-20	0.821828	1	0.656	3.72732e-16
Krt8	1.29824e-11	0.820746	0.984	0.778	2.17235e-07
Rrm1	4.52747e-29	0.814302	0.758	0.044	7.57582e-25
Rrm2	1.23745e-23	0.801221	0.645	0.022	2.07063e-19
Ect2	5.18491e-32	0.772426	0.71	0	8.6759e-28
Cldn7	7.78068e-19	0.772297	0.984	0.489	1.30194e-14
Cenpm	1.80307e-31	0.760552	0.702	0	3.01708e-27
Nrm	5.33325e-27	0.759537	0.742	0.044	8.92413e-23
Krt19	9.28856e-16	0.751816	1	0.956	1.55425e-11
Kif22	2.18457e-28	0.744684	0.653	0	3.65545e-24
Mad2l1	1.30055e-27	0.742257	0.782	0.067	2.17621e-23
Ptma	5.647e-21	0.741802	1	1	9.44912e-17
Hspa8	5.91708e-21	0.741466	1	0.867	9.90105e-17
Anln	4.03826e-33	0.740531	0.726	0	6.75721e-29
Cd14	3.34291e-24	0.738709	0.968	0.344	5.59369e-20
H2-K1	1.54892e-17	0.738092	0.984	0.522	2.59182e-13
Ffar4	8.23518e-23	0.737774	0.831	0.167	1.37799e-18
Pmf1	1.17686e-30	0.735132	0.79	0.044	1.96925e-26
Hmmr	2.18457e-28	0.728201	0.653	0	3.65545e-24
Incenp	8.75406e-33	0.72696	0.766	0.022	1.46482e-28
H1fx	9.61831e-23	0.722016	0.669	0.044	1.60943e-18
Hnrnpab	2.39216e-27	0.721619	0.952	0.267	4.00281e-23
Rangap1	9.47063e-31	0.719181	0.823	0.067	1.58472e-26
Psat1	6.74172e-28	0.714075	0.766	0.056	1.12809e-23
Asf1b	6.7817e-30	0.713347	0.677	0	1.13478e-25
Rps2	1.00322e-24	0.710207	1	0.944	1.67868e-20
Tyms	4.47734e-24	0.70826	0.694	0.044	7.49193e-20
H2afv	1.08153e-11	0.708049	0.935	0.556	1.80973e-07
Dcn	4.75387e-21	-1.37179	0.718	0.689	7.95466e-17
Malat1	7.81238e-39	-1.30624	1	1	1.30725e-34
Tuba1a	3.32379e-10	-1.29866	0.065	0.422	5.5617e-06
Abi3bp	1.54634e-19	-1.24762	0.629	0.789	2.58749e-15
Dapl1	1.52132e-22	-1.18861	0.855	0.844	2.54563e-18
Mettl7a1	1.72375e-30	-1.12458	0.815	0.778	2.88434e-26
Sec14l3	1.26582e-14	-1.02546	0.605	0.544	2.1181e-10
Rps27rt	4.77816e-29	-1.00448	1	0.956	7.99529e-25
8430408G22Rik	7.16071e-13	-0.977681	0.274	0.411	1.1982e-08
1110017D15Rik	8.39628e-09	-0.964887	0.048	0.356	0.000140495
4631405K08Rik	2.15327e-20	-0.957017	0.403	0.478	3.60306e-16
Cyp2f2	3.82532e-25	-0.875255	1	1	6.40092e-21
Hist4h4	1.49445e-10	-0.872322	0.161	0.267	2.50066e-06
Fam183b	1.60718e-06	-0.870883	0.032	0.256	0.0268929
1700016K19Rik	1.34914e-08	-0.866428	0.048	0.344	0.000225752
Dynlrb2	7.83891e-07	-0.865601	0.048	0.311	0.0131168
Chchd10	4.35101e-11	-0.853286	0.685	0.544	7.28055e-07
Pik3ip1	4.14489e-15	-0.835178	0.371	0.422	6.93564e-11
Eif4a2	3.16281e-25	-0.826024	0.935	0.856	5.29232e-21
Riiad1	1.53164e-06	-0.823256	0.024	0.244	0.025629
Dlk2	1.2905e-07	-0.785089	0.185	0.356	0.00215939
Cyp2s1	1.07658e-08	-0.781413	0.29	0.378	0.000180144
mt-Co1	3.96123e-27	-0.773239	1	1	6.62832e-23
Rps27	8.55127e-27	-0.77119	1	1	1.43088e-22
Cyp4b1	1.7987e-21	-0.768187	0.903	0.7	3.00976e-17
Ccdc153	1.11589e-06	-0.763242	0.056	0.322	0.0186722
Zfp36l1	2.13973e-18	-0.762544	0.968	0.856	3.58041e-14
Sec62	6.38797e-33	-0.748823	0.992	0.722	1.0689e-28
Trp63	1.35812e-14	-0.74629	0.411	0.4	2.27255e-10
Ypel3	6.20385e-14	-0.732248	0.452	0.444	1.03809e-09
Uba52	2.01228e-28	-0.705894	0.976	0.789	3.36715e-24
Gm42418	1.71868e-19	-0.703068	0.669	0.411	2.87586e-15

## Sheet: basal_day4
Gene	p_val	avg_logFC	pct.1	pct.2	p_val_adj
Ifi27l2a	7.89335e-29	2.2116	0.765	0.122	1.32079e-24
Ube2c	5.73803e-27	1.95255	0.557	0	9.60145e-23
Stmn1	3.12028e-25	1.74669	0.812	0.222	5.22116e-21
Sftpb	2.52044e-12	1.69651	0.545	0.422	4.21745e-08
Hmgb2	8.27063e-17	1.68171	0.808	0.411	1.38392e-12
Tubb5	8.39115e-18	1.64198	0.792	0.344	1.40409e-13
Sftpa1	1.37641e-14	1.53913	0.396	0.544	2.30314e-10
Birc5	5.73803e-27	1.49398	0.557	0	9.60145e-23
Cks2	3.31229e-20	1.49055	0.58	0.067	5.54246e-16
B2m	6.04443e-29	1.48479	0.969	0.578	1.01142e-24
Cdc20	8.85225e-24	1.43136	0.506	0	1.48125e-19
Scgb3a2	5.22205e-09	1.4019	0.804	0.678	8.73805e-05
Cdk1	1.83217e-25	1.35981	0.533	0	3.06577e-21
Cks1b	2.05247e-24	1.2857	0.612	0.033	3.43439e-20
Cxcl15	4.69059e-07	1.26655	0.475	0.178	0.00784877
2810417H13Rik	5.04524e-18	1.22899	0.482	0.033	8.4422e-14
Tuba1b	3.2624e-14	1.22401	0.882	0.544	5.45898e-10
Isg15	3.20872e-17	1.20855	0.51	0.044	5.36915e-13
H2afz	4.00223e-11	1.20714	0.91	0.733	6.69693e-07
Lcn2	1.29651e-14	1.13784	0.463	0.044	2.16944e-10
Tuba1c	6.50263e-14	1.10971	0.549	0.111	1.08809e-09
Pglyrp1	1.00339e-10	1.09865	0.686	0.311	1.67897e-06
H2afx	5.07609e-12	1.09116	0.494	0.1	8.49382e-08
Gapdh	3.27198e-21	1.0623	0.918	0.478	5.47501e-17
Ube2s	1.05532e-13	1.04821	0.757	0.356	1.76587e-09
Hn1	5.68991e-14	0.988559	0.635	0.189	9.52093e-10
Chil1	3.76767e-09	0.986741	0.439	0.1	6.30444e-05
H2-K1	1.58777e-19	0.976862	0.933	0.522	2.65681e-15
Spc24	9.70409e-18	0.968593	0.451	0.011	1.62379e-13
Ccnb1	3.62494e-13	0.968363	0.388	0.022	6.06562e-09
Cenpa	4.07856e-15	0.963539	0.427	0.022	6.82465e-11
Ly6a	2.47974e-16	0.955625	0.788	0.3	4.14935e-12
Top2a	1.61693e-17	0.947702	0.475	0.022	2.7056e-13
Hmgn2	1.31217e-13	0.939881	0.498	0.078	2.19565e-09
Cdca8	6.74929e-17	0.937427	0.435	0.011	1.12936e-12
Tk1	9.33915e-20	0.936842	0.435	0	1.56272e-15
Ifitm3	5.88842e-20	0.930355	0.992	0.922	9.85309e-16
Clu	9.90769e-11	0.902009	0.584	0.189	1.65785e-06
Ccnb2	1.60143e-14	0.886471	0.388	0.011	2.67967e-10
Fabp5	1.21836e-07	0.886345	0.259	0.022	0.00203868
Lockd	1.11275e-16	0.882813	0.478	0.033	1.86196e-12
Lrg1	6.73794e-10	0.879999	0.286	0.011	1.12746e-05
Prc1	1.36168e-13	0.868502	0.396	0.022	2.2785e-09
Cdca3	2.75712e-17	0.866648	0.388	0	4.61349e-13
Bst2	1.71741e-13	0.861361	0.498	0.078	2.87373e-09
Msln	7.57561e-07	0.851205	0.455	0.156	0.0126763
Rpl39	1.37672e-23	0.831939	0.992	0.844	2.30367e-19
Bpifb1	9.70498e-07	0.824012	0.424	0.133	0.0162393
Alyref	6.34773e-12	0.815563	0.69	0.278	1.06217e-07
Cenpf	2.70755e-12	0.794784	0.341	0.011	4.53054e-08
Sfta2	1.21131e-06	0.758598	0.278	0.044	0.0202689
Ran	6.83407e-11	0.755008	0.867	0.556	1.14354e-06
Rpl6l	1.36574e-15	0.752566	0.737	0.244	2.28529e-11
Tst	1.12599e-07	0.741572	0.78	0.489	0.00188412
Nusap1	4.97292e-14	0.738735	0.322	0	8.32118e-10
Pbk	1.70132e-16	0.736393	0.373	0	2.84681e-12
Ccdc34	9.06785e-10	0.734192	0.486	0.133	1.51732e-05
Psmb8	2.44275e-12	0.730302	0.494	0.089	4.08745e-08
Rpl10	6.76927e-32	0.722259	1	0.933	1.1327e-27
Plk1	5.83484e-15	0.720008	0.341	0	9.76343e-11
Tyms	1.3436e-12	0.718916	0.424	0.044	2.24825e-08
H2-D1	1.15282e-13	0.718436	0.976	0.778	1.92901e-09
2700094K13Rik	6.34932e-15	0.717903	0.718	0.233	1.06243e-10
Spc25	4.17014e-16	0.714498	0.365	0	6.9779e-12
Upk3a	2.67086e-08	0.711084	0.247	0.011	0.000446915
Dbi	6.61528e-13	0.707877	0.89	0.511	1.10693e-08
Rtp4	3.3756e-10	0.694312	0.447	0.089	5.64839e-06
Tppp3	4.9855e-08	-1.38422	0.039	0.267	0.000834224
Tuba1a	1.0685e-09	-1.27504	0.125	0.422	1.78792e-05
Abi3bp	3.39385e-18	-1.19186	0.369	0.789	5.67893e-14
Sec14l3	1.13321e-11	-1.15073	0.282	0.544	1.8962e-07
Dcn	2.03493e-13	-1.13106	0.51	0.689	3.40504e-09
Cav2	2.33163e-20	-0.97581	0.529	0.8	3.90152e-16
Hist4h4	7.78182e-12	-0.950379	0.027	0.267	1.30213e-07
Dlk2	4.60141e-10	-0.940334	0.075	0.356	7.69953e-06
Uba52	3.78256e-21	-0.935521	0.557	0.789	6.32936e-17
1110017D15Rik	5.33886e-11	-0.915621	0.055	0.356	8.93351e-07
Emb	1.82117e-18	-0.913874	0.616	0.722	3.04736e-14
4631405K08Rik	4.2492e-11	-0.91256	0.18	0.478	7.11018e-07
Cyp4b1	5.70758e-18	-0.895299	0.627	0.7	9.55049e-14
Cd24a	1.0855e-11	-0.895143	0.553	0.722	1.81636e-07
1700016K19Rik	6.98465e-16	-0.880884	0.016	0.344	1.16874e-11
Cav1	1.15668e-09	-0.879232	0.173	0.411	1.93547e-05
Mettl7a1	1.06937e-14	-0.87096	0.514	0.778	1.78938e-10
Defb1	2.35536e-08	-0.865519	0.086	0.344	0.000394122
mt-Nd4	6.21851e-19	-0.834953	0.859	0.967	1.04054e-14
Slc6a6	1.09686e-10	-0.829858	0.263	0.5	1.83538e-06
Wls	2.80917e-12	-0.825233	0.463	0.678	4.70059e-08
Nbl1	2.07581e-10	-0.820185	0.357	0.6	3.47345e-06
F3	1.40028e-13	-0.814843	0.91	0.933	2.34309e-09
Rps27rt	2.83236e-21	-0.811303	0.965	0.956	4.73939e-17
Cyp2s1	1.41566e-08	-0.810219	0.125	0.378	0.000236882
Malat1	5.42608e-24	-0.802951	1	1	9.07946e-20
Tgm2	1.67539e-11	-0.80082	0.435	0.556	2.80343e-07
Gm42418	2.25434e-09	-0.798456	0.341	0.411	3.77219e-05
Jund	3.74344e-18	-0.788894	0.604	0.678	6.2639e-14
Ccdc153	1.45783e-14	-0.787637	0.02	0.322	2.43939e-10
Dynlrb2	3.6459e-10	-0.785046	0.039	0.311	6.10068e-06
Eif4a2	5.98992e-16	-0.774805	0.62	0.856	1.00229e-11
mt-Co1	2.25051e-23	-0.772691	0.988	1	3.76578e-19
mt-Cytb	1.56371e-25	-0.771522	0.969	1	2.61656e-21
Clstn1	2.56053e-12	-0.764475	0.184	0.411	4.28453e-08
Csrp1	1.46288e-12	-0.74949	0.698	0.767	2.44784e-08
Sox4	1.00986e-09	-0.747472	0.447	0.544	1.68981e-05
Gsn	3.04264e-08	-0.744215	0.859	0.889	0.000509125
Tsc22d1	1.03644e-14	-0.741945	0.784	0.889	1.73428e-10
Tm4sf1	3.29768e-11	-0.738947	0.035	0.322	5.518e-07
Pik3r1	8.33128e-09	-0.737593	0.129	0.367	0.000139407
Glul	1.53761e-16	-0.729905	0.867	0.878	2.57288e-12
Vwa1	1.42631e-07	-0.720047	0.11	0.322	0.00238665
Gadd45g	5.40464e-10	-0.719285	0.396	0.4	9.04359e-06
Comt	3.76014e-18	-0.712476	0.827	0.9	6.29184e-14
Zfp36l1	7.26203e-11	-0.697588	0.737	0.856	1.21516e-06
Tmem212	3.66112e-09	-0.695838	0.027	0.256	6.12615e-05

## Sheet: ciliated_day2
Gene	p_val	avg_logFC	pct.1	pct.2	p_val_adj
S100a6	0	2.70827	0.976	0.466	0
Sftpb	0	2.50911	0.677	0.071	0
Lgals3	0	2.01745	0.993	0.644	0
AW112010	5.9388e-279	1.86627	0.791	0.462	9.9374e-275
BC048546	0	1.86609	0.903	0.302	0
Areg	0	1.83163	0.797	0.195	0
Ifitm3	0	1.64197	0.983	0.628	0
Krt7	0	1.63274	0.922	0.473	0
Anxa3	0	1.47929	0.809	0.192	0
Clu	9.37296e-282	1.46934	0.581	0.151	1.56838e-277
Phlda1	0	1.46482	0.768	0.147	0
2200002D01Rik	0	1.39683	0.642	0.074	0
Sftpd	0	1.30045	0.673	0.101	0
Krt18	0	1.29054	0.979	0.85	0
Prss22	0	1.28369	0.51	0.007	0
Plaur	0	1.27764	0.428	0.002	0
Sfn	0	1.27028	0.807	0.323	0
Cxcl17	0	1.2537	0.995	0.795	0
Hbegf	0	1.21723	0.444	0.007	0
Ecm1	0	1.18051	0.418	0.007	0
Tnfrsf12a	0	1.15169	0.485	0.008	0
Akr1b8	2.75441597556495e-320	1.13036	0.809	0.368	4.60896425191283e-316
Tmsb4x	0	1.12905	0.967	0.903	0
Cp	1.20176e-282	1.11667	0.584	0.146	2.0109e-278
Actb	2.78769e-206	1.03749	0.997	0.946	4.66464e-202
Icam1	0	1.03052	0.485	0.029	0
Tacstd2	2.96179e-264	0.982144	0.689	0.243	4.95596e-260
Krt19	0	0.978752	0.989	0.918	0
Esd	5.50766e-278	0.975818	0.737	0.302	9.21597e-274
Plin2	1.062e-200	0.970463	0.556	0.181	1.77704e-196
Cd177	1.75425e-236	0.967719	0.462	0.076	2.93538e-232
Ghrl	4.12401e-129	0.923412	0.657	0.367	6.9007e-125
Orm1	1.04826e-297	0.922218	0.457	0.041	1.75405e-293
Anxa5	0	0.882275	0.963	0.842	0
Junb	2.29816e-195	0.87376	0.762	0.39	3.84552e-191
Atp1b1	0	0.854553	0.932	0.622	0
Krt8	0	0.843595	0.99	0.942	0
S100a10	7.16808e-183	0.817247	0.737	0.358	1.19943e-178
Ffar4	4.8365e-216	0.816149	0.72	0.328	8.09291e-212
Fgfbp1	2.22228e-213	0.815297	0.471	0.092	3.71855e-209
Cystm1	0	0.78914	0.986	0.903	0
Cd74	4.2631e-107	0.78774	0.31	0.073	7.13344e-103
Anxa2	0	0.769532	0.999	0.985	0
Phlda3	1.41147e-182	0.768177	0.666	0.291	2.36181e-178
F3	1.0271e-128	0.768148	0.689	0.39	1.71864e-124
Ccnd1	2.84171e-194	0.759734	0.613	0.212	4.75503e-190
Pfn1	0	0.75368	0.998	0.985	0
Prnp	1.70038e-214	0.736141	0.819	0.454	2.84525e-210
S100a11	0	0.714357	1	0.998	0
Tmem176a	6.93891e-279	0.708686	0.965	0.774	1.16109e-274
Actg1	4.66815e-127	0.700851	0.981	0.966	7.81121e-123
Ces1d	0	-1.73879	0.524	0.984	0
Cdkn1c	0	-1.41153	0.037	0.552	0
Vpreb3	0	-1.09773	0.596	0.937	0
Csrp2	0	-1.06983	0.448	0.868	0
Hmgcs2	6.34704e-259	-1.02504	0.334	0.766	1.06205e-254
3300002A11Rik	2.34836812453032e-318	-1.0143	0.553	0.878	3.92952438277659e-314
Mettl7a1	7.20558266821846e-310	-0.98276	0.439	0.843	1.20571e-305
Txnip	2.72084e-249	-0.865952	0.589	0.85	4.55279e-245
Cyp2f2	5.11701e-255	-0.850641	0.795	0.971	8.5623e-251
Lat	1.24543e-129	-0.811601	0.055	0.332	2.08398e-125
Xist	3.41262e-87	-0.809711	0.117	0.366	5.71034e-83
Ccdc153	0	-0.790632	0.961	0.997	0
Tmem212	0	-0.73376	0.963	0.997	0
Fam161a	1.27275e-167	-0.731941	0.411	0.728	2.12969e-163
Acot1	7.06873e-191	-0.71916	0.712	0.904	1.18281e-186
Igfbp5	9.10205e-149	-0.715567	0.311	0.656	1.52305e-144
Sec14l3	0	-0.704849	0.977	0.999	0

## Sheet: ciliated_72h_2FC
Gene	p_val	avg_logFC	pct.1	pct.2	p_val_adj
Sftpb	0	2.76027	0.59	0.071	0
S100a6	0	2.63622	0.992	0.466	0
Isg15	0	2.07937	0.62	0.023	0
Ifitm3	0	1.96196	0.998	0.628	0
Areg	0	1.83186	0.943	0.195	0
Clu	0	1.75497	0.828	0.151	0
Lgals3	0	1.74048	0.995	0.644	0
Cd177	0	1.64965	0.848	0.076	0
Sftpd	0	1.63562	0.873	0.101	0
Ifit3	0	1.54089	0.381	0.005	0
AW112010	0	1.53744	0.939	0.462	0
Krt7	0	1.46086	0.984	0.473	0
BC048546	0	1.43323	0.953	0.302	0
Cxcl17	0	1.42486	1	0.795	0
Ghrl	0	1.41523	0.879	0.367	0
Cp	0	1.36911	0.881	0.146	0
Gsto1	0	1.35811	0.999	0.812	0
Ifit1	0	1.32056	0.539	0.037	0
B2m	0	1.29539	0.978	0.378	0
Anxa3	0	1.28725	0.93	0.192	0
Ecm1	0	1.25745	0.638	0.007	0
Lgals3bp	0	1.24185	0.994	0.46	0
Phlda1	0	1.2284	0.937	0.147	0
Ckb	0	1.22351	0.996	0.597	0
Prss22	0	1.14036	0.632	0.007	0
Atp1b1	0	1.1396	0.999	0.622	0
Tmsb4x	0	1.12622	0.984	0.903	0
Cd74	2.48816e-299	1.10496	0.536	0.073	4.16344e-295
Plaur	0	1.07661	0.583	0.002	0
Orm1	0	1.0656	0.783	0.041	0
Bst2	0	1.05307	0.623	0.079	0
2200002D01Rik	0	1.04606	0.784	0.074	0
Akr1b8	0	1.04491	0.95	0.368	0
Irf7	0	1.04353	0.643	0.067	0
H2-K1	0	1.02424	0.975	0.476	0
Krt19	0	1.02354	1	0.918	0
Aqp5	0	1.00971	0.565	0.046	0
Tmem176a	0	0.999961	1	0.774	0
Krt18	0	0.994326	0.999	0.85	0
Icam1	0	0.991551	0.735	0.029	0
Hbegf	0	0.989185	0.567	0.007	0
Sfn	0	0.987004	0.941	0.323	0
Wfdc2	0	0.978855	1	0.996	0
AU040972	0	0.949381	0.994	0.71	0
Tmem176b	0	0.891519	1	0.849	0
Ly6e	0	0.885124	0.998	0.796	0
Plin2	0	0.879069	0.814	0.181	0
Tnfrsf12a	0	0.868776	0.572	0.008	0
Rpl39	0	0.852267	0.994	0.55	0
Krt8	0	0.848507	1	0.942	0
Anxa5	0	0.844381	0.999	0.842	0
Tacstd2	0	0.840618	0.843	0.243	0
Oasl2	0	0.82087	0.641	0.075	0
Ffar4	0	0.812108	0.917	0.328	0
S100a11	0	0.803947	1	0.998	0
Ctsl	0	0.794424	0.844	0.158	0
Gapdh	0	0.793601	0.999	0.693	0
Aldh1a1	2.10628e-290	0.792439	0.999	0.929	3.52443e-286
Actg1	7.45434e-227	0.783109	1	0.966	1.24733e-222
Npc2	0	0.777637	0.992	0.805	0
Car8	0	0.758542	0.955	0.376	0
Cystm1	0	0.75612	1	0.903	0
Psapl1	0	0.745298	0.607	0.02	0
Ldha	0	0.73129	0.999	0.799	0
Sat1	0	0.731192	0.902	0.265	0
Ccnd1	0	0.730621	0.895	0.212	0
Anxa2	0	0.725059	1	0.985	0
Ifit3b	4.11359e-188	0.716981	0.214	0.001	6.88326e-184
Prnp	0	0.716397	0.974	0.454	0
Ifi27	5.43133e-186	0.715343	0.817	0.402	9.08824e-182
Rtp4	0	0.714463	0.872	0.298	0
Rps2	0	0.703304	0.999	0.792	0
Aoc1	1.7981e-273	0.701322	0.932	0.459	3.00876e-269
Adig	0	0.693295	0.777	0.101	0
Esd	0	0.692335	0.915	0.302	0
Ces1d	0	-1.46794	0.841	0.984	0
Cdkn1c	0	-1.44987	0.074	0.552	0
Crip1	0	-0.982169	0.999	0.998	0
3300002A11Rik	0	-0.898953	0.879	0.878	0
Vpreb3	0	-0.793578	0.962	0.937	0
PISD	0	-0.740234	0.813	0.762	0
Fam161a	0	-0.703988	0.789	0.728	0

[truncated: 7 more sheets: ciliated_96h_2FC, club_day2, club_day3, club_day4, goblet_day2, goblet_day3, goblet_day4]
