# Supplementary material for: Single-cell division tracing and transcriptomics reveal cell types and differentiation paths in the regenerating lung
Source: Nat Commun. 2024 Mar 12;15:2246. doi: 10.1038/s41467-024-46469-4 (PMC10933319; doi:10.1038/s41467-024-46469-4)
Supplement: Supplementary file 9 — Supplementary Data 6 [file 41467_2024_46469_MOESM9_ESM.xlsx]

## Sheet: Supp_data_6_markers_day2
gene	myAUC	power	avg_logFC	pct.1	pct.2	cluster
Hopx	1	1	3.73099	1	0.575	AT1
Ager	1	1	3.46444	1	0.623	AT1
Sparc	1	1	3.18535	1	0.582	AT1
Cryab	1	1	2.99627	1	0.233	AT1
Emp2	1	1	2.68512	1	0.907	AT1
Igfbp7	0.999	0.998	2.81178	1	0.528	AT1
Vegfa	0.998	0.996	2.99292	0.997	0.55	AT1
Clic5	0.998	0.996	2.91023	0.997	0.392	AT1
Igfbp6	0.997	0.994	3.06419	0.997	0.4	AT1
Pmp22	0.996	0.992	2.85141	0.994	0.289	AT1
Cav1	0.996	0.992	2.55787	1	0.177	AT1
Limch1	0.996	0.992	2.48682	0.994	0.222	AT1
Clic3	0.996	0.992	2.22262	1	0.773	AT1
Timp3	0.995	0.99	2.7869	1	0.498	AT1
Rtkn2	0.995	0.99	2.63822	0.991	0.035	AT1
Msn	0.995	0.99	2.16795	0.997	0.677	AT1
Sdpr	0.992	0.984	2.80461	0.991	0.405	AT1
Hs2st1	0.989	0.978	1.95139	0.985	0.395	AT1
Pdpn	0.987	0.974	2.33436	0.988	0.227	AT1
Spock2	0.987	0.974	2.33066	0.976	0.014	AT1
Prdx6	0.986	0.972	1.82457	1	0.995	AT1
Akap5	0.985	0.97	2.48563	0.973	0.039	AT1
Gprc5a	0.985	0.97	1.74692	0.994	0.741	AT1
Lmo7	0.984	0.968	1.82376	0.997	0.785	AT1
Cldn18	0.984	0.968	1.80892	1	0.714	AT1
Bcam	0.984	0.968	1.63578	0.997	0.868	AT1
Col4a3	0.983	0.966	2.1539	0.97	0.092	AT1
Tspan8	0.983	0.966	2.14771	0.982	0.556	AT1
Cyp4b1	0.983	0.966	2.03407	0.997	0.574	AT1
Tmem37	0.982	0.964	2.23741	0.979	0.413	AT1
Col4a4	0.98	0.96	2.09908	0.97	0.193	AT1
Timp2	0.98	0.96	1.88037	0.979	0.496	AT1
Myo1b	0.98	0.96	1.83303	0.982	0.571	AT1
Qk	0.977	0.954	1.90252	0.988	0.635	AT1
Ndnf	0.974	0.948	2.11339	0.979	0.246	AT1
Cyp2b10	0.974	0.948	1.94516	0.982	0.563	AT1
Ahnak	0.973	0.946	1.71985	0.994	0.789	AT1
Ier3	0.972	0.944	1.99827	1	0.805	AT1
Dpysl2	0.972	0.944	1.87613	0.963	0.353	AT1
Pdgfa	0.972	0.944	1.78403	0.979	0.62	AT1
Ppp3ca	0.971	0.942	1.50488	0.985	0.79	AT1
Rhoa	0.971	0.942	1.15523	1	0.981	AT1
Mal2	0.97	0.94	1.44789	0.997	0.831	AT1
Fbln5	0.969	0.938	1.82576	0.942	0.047	AT1
Myl12b	0.967	0.934	1.50187	1	0.971	AT1
Tead1	0.966	0.932	1.58893	0.966	0.556	AT1
Cadm1	0.965	0.93	1.69506	0.976	0.56	AT1
Fads3	0.965	0.93	1.57123	0.963	0.528	AT1
Slco3a1	0.964	0.928	1.7078	0.951	0.319	AT1
Crip2	0.964	0.928	1.41502	1	0.933	AT1
Laptm4a	0.964	0.928	1.26161	0.991	0.972	AT1
Rgcc	0.963	0.926	2.05531	0.985	0.602	AT1
Tns1	0.963	0.926	1.6105	0.966	0.43	AT1
Cav2	0.963	0.926	1.47987	0.982	0.572	AT1
Dag1	0.96	0.92	1.52096	0.976	0.7	AT1
Ptpre	0.959	0.918	1.72683	0.93	0.126	AT1
Scd2	0.959	0.918	1.65587	0.985	0.674	AT1
Pxdc1	0.958	0.916	1.90366	0.951	0.183	AT1
Scnn1a	0.958	0.916	1.55221	0.97	0.751	AT1
Fam189a2	0.956	0.912	1.75277	0.945	0.349	AT1
Scnn1g	0.956	0.912	1.70901	0.93	0.158	AT1
Sema3e	0.956	0.912	1.61648	0.945	0.247	AT1
Malat1	0.955	0.91	1.51539	0.997	0.989	AT1
Icam1	0.955	0.91	1.43937	1	0.859	AT1
Pvrl3	0.95	0.9	1.58545	0.942	0.477	AT1
Ctdspl	0.95	0.9	1.53003	0.945	0.538	AT1
Bdnf	0.947	0.894	1.80638	0.899	0.031	AT1
Flrt3	0.946	0.892	1.67576	0.921	0.187	AT1
Mettl7a1	0.945	0.89	1.62896	0.966	0.751	AT1
Aqp5	0.945	0.89	1.4293	1	0.899	AT1
Cnn2	0.945	0.89	1.29356	0.976	0.781	AT1
Col4a1	0.943	0.886	1.5872	0.948	0.503	AT1
Col4a2	0.943	0.886	1.58388	0.933	0.369	AT1
Cd81	0.939	0.878	1.47745	0.97	0.656	AT1
Actb	0.939	0.878	1.09887	1	0.998	AT1
Cyr61	0.938	0.876	1.79633	0.939	0.239	AT1
Krt7	0.938	0.876	1.45588	0.997	0.809	AT1
2015-09-01	0.936	0.872	1.00439	0.985	0.968	AT1
Ehd2	0.935	0.87	1.52971	0.902	0.241	AT1
Smpdl3a	0.935	0.87	1.39441	0.936	0.555	AT1
Cped1	0.934	0.868	1.52937	0.869	0.011	AT1
Nebl	0.934	0.868	1.34139	0.93	0.458	AT1
Nbl1	0.933	0.866	1.56065	0.921	0.317	AT1
Asah1	0.933	0.866	1.34397	0.942	0.683	AT1
Igfbp2	0.931	0.862	2.62198	0.887	0.123	AT1
Abca5	0.931	0.862	1.56118	0.875	0.085	AT1
Slc44a2	0.931	0.862	1.36549	0.912	0.337	AT1
Tspan2	0.931	0.862	1.3561	0.936	0.512	AT1
Rab12	0.931	0.862	1.32944	0.933	0.555	AT1
Pdlim2	0.931	0.862	1.27369	0.951	0.679	AT1
Arhgef26	0.928	0.856	1.52921	0.887	0.22	AT1
Pgrmc1	0.928	0.856	1.25127	0.957	0.538	AT1
Neat1	0.927	0.854	1.54632	0.976	0.851	AT1
Scnn1b	0.926	0.852	1.42454	0.905	0.274	AT1
Myl12a	0.925	0.85	1.13963	1	0.982	AT1
Anxa5	0.923	0.846	1.24381	0.997	0.917	AT1
Sec14l3	0.92	0.84	1.40009	1	0.655	AT1
Macf1	0.92	0.84	1.28093	0.936	0.666	AT1
Fam174b	0.915	0.83	1.23195	0.896	0.404	AT1
Rabac1	0.914	0.828	0.919486	0.988	0.98	AT1
Rab11fip1	0.913	0.826	1.27483	0.899	0.473	AT1
Slc39a8	0.912	0.824	1.4125	0.927	0.546	AT1
Wwp1	0.912	0.824	1.31584	0.918	0.637	AT1
2810474O19Rik	0.911	0.822	1.2713	0.973	0.762	AT1
Cxadr	0.911	0.822	1.21057	0.96	0.735	AT1
Npnt	0.91	0.82	1.33342	0.899	0.317	AT1
Ndst1	0.909	0.818	1.43555	0.854	0.187	AT1
Myo1c	0.909	0.818	1.22657	0.89	0.442	AT1
Nbeal1	0.906	0.812	1.17496	0.954	0.793	AT1
App	0.906	0.812	0.987104	0.985	0.955	AT1
2210011C24Rik	0.905	0.81	1.40351	0.829	0.097	AT1
Lims2	0.904	0.808	1.40136	0.811	0.012	AT1
4930523C07Rik	0.903	0.806	1.15204	0.945	0.627	AT1
Sema3a	0.896	0.792	1.34951	0.802	0.044	AT1
Phactr1	0.895	0.79	1.26757	0.805	0.063	AT1
Mfge8	0.895	0.79	1.26117	0.896	0.352	AT1
Tspan15	0.892	0.784	1.20863	0.848	0.293	AT1
Cdkn2b	0.891	0.782	1.25836	0.835	0.247	AT1
Ubl3	0.891	0.782	1.02986	0.915	0.747	AT1
Zfyve21	0.89	0.78	1.31967	0.854	0.404	AT1
Mprip	0.89	0.78	1.08779	0.905	0.62	AT1
Plod2	0.887	0.774	1.37911	0.784	0.04	AT1
Anxa3	0.887	0.774	0.936532	0.988	0.948	AT1
Cd9	0.886	0.772	0.960748	0.991	0.973	AT1
Ctnna1	0.886	0.772	0.937671	0.954	0.885	AT1
Alcam	0.886	0.772	0.874231	0.994	0.99	AT1
F11r	0.885	0.77	0.989224	0.942	0.818	AT1
F2r	0.884	0.768	1.18227	0.814	0.201	AT1
Bsg	0.883	0.766	0.731424	0.994	0.997	AT1
Mpp5	0.881	0.762	1.26915	0.851	0.403	AT1
Samhd1	0.881	0.762	1.14521	0.875	0.382	AT1
Hspg2	0.88	0.76	1.20215	0.784	0.082	AT1
Cdkl5	0.879	0.758	1.22066	0.805	0.204	AT1
Esam	0.879	0.758	1.09571	0.866	0.334	AT1
Itgb1	0.878	0.756	0.952842	0.948	0.892	AT1
Mthfd1	0.877	0.754	1.44337	0.872	0.562	AT1
Pard6b	0.876	0.752	1.15616	0.805	0.232	AT1
Fermt2	0.876	0.752	1.07818	0.896	0.652	AT1
Dusp7	0.875	0.75	1.21341	0.805	0.216	AT1
Crlf3	0.875	0.75	1.14316	0.811	0.255	AT1
Cystm1	0.875	0.75	0.940374	0.988	0.929	AT1
Hck	0.874	0.748	1.23658	0.75	0.008	AT1
Tmod1	0.874	0.748	1.19013	0.79	0.143	AT1
Fam63b	0.874	0.748	1.17422	0.826	0.355	AT1
Bend7	0.873	0.746	1.03564	0.887	0.571	AT1
Fhl1	0.872	0.744	1.13233	0.808	0.214	AT1
Tmem63b	0.872	0.744	1.00435	0.884	0.599	AT1
Magi3	0.871	0.742	1.16551	0.86	0.493	AT1
Akap13	0.871	0.742	1.10802	0.902	0.71	AT1
Celf2	0.871	0.742	1.09416	0.881	0.533	AT1
Itga3	0.871	0.742	1.0598	0.841	0.363	AT1
Gramd2	0.871	0.742	1.05665	0.838	0.384	AT1
Agrn	0.868	0.736	1.20532	0.799	0.254	AT1
Vamp8	0.868	0.736	0.733378	0.991	0.996	AT1
Itgb6	0.867	0.734	1.24973	0.811	0.266	AT1
Nt5e	0.867	0.734	1.12858	0.777	0.161	AT1
Hbegf	0.866	0.732	1.30537	0.875	0.384	AT1
Slc6a14	0.866	0.732	1.09042	0.863	0.438	AT1
Sptbn1	0.866	0.732	0.936513	0.951	0.864	AT1
Tmem59	0.866	0.732	0.80581	0.951	0.965	AT1
Wwc1	0.864	0.728	0.961052	0.909	0.791	AT1
Cers2	0.864	0.728	0.917034	0.936	0.848	AT1
AU021092	0.862	0.724	1.16351	0.893	0.594	AT1
Chst12	0.861	0.722	1.13377	0.759	0.127	AT1
Dapk2	0.859	0.718	1.02733	0.835	0.393	AT1
Il18r1	0.858	0.716	1.0204	0.875	0.608	AT1
Serpinh1	0.858	0.716	1.00802	0.866	0.563	AT1
Ptrf	0.857	0.714	1.07453	0.857	0.551	AT1
Chpt1	0.857	0.714	0.917959	0.909	0.735	AT1
Tfdp2	0.853	0.706	1.07916	0.802	0.377	AT1
Cd151	0.853	0.706	1.07173	0.854	0.6	AT1
Trim16	0.849	0.698	1.05845	0.756	0.197	AT1
Myh14	0.849	0.698	1.01815	0.915	0.78	AT1
Lpin2	0.849	0.698	0.844224	0.96	0.746	AT1
B2m	0.848	0.696	0.924358	0.942	0.848	AT1
Lamc2	0.848	0.696	0.923695	0.835	0.425	AT1
Akap2	0.847	0.694	1.05888	0.704	0.033	AT1
Serpinb6b	0.847	0.694	1.04466	0.893	0.67	AT1
Galnt18	0.845	0.69	1.0489	0.805	0.327	AT1
Tgm2	0.844	0.688	1.04878	0.759	0.229	AT1
Nceh1	0.842	0.684	1.02917	0.817	0.467	AT1
Lrpap1	0.842	0.684	0.974218	0.848	0.651	AT1
Pls3	0.842	0.684	0.836896	0.915	0.799	AT1
Itm2b	0.842	0.684	0.64845	1	0.991	AT1
Fgf1	0.84	0.68	1.01602	0.793	0.38	AT1
Gpx4	0.84	0.68	0.616552	0.994	0.996	AT1
Gipc2	0.839	0.678	0.894646	0.899	0.515	AT1
Tprgl	0.839	0.678	0.890114	0.854	0.661	AT1
Tpm3	0.839	0.678	0.781672	0.939	0.909	AT1
Serpinb9	0.838	0.676	1.06526	0.829	0.478	AT1
Slc9a3r2	0.838	0.676	0.972326	0.848	0.608	AT1
Tmem160	0.838	0.676	0.89476	0.857	0.655	AT1
Mbnl1	0.838	0.676	0.889156	0.915	0.807	AT1
Fdx1	0.837	0.674	0.807262	0.942	0.859	AT1
Gpm6a	0.835	0.67	1.2502	0.674	0.007	AT1
Selenbp1	0.832	0.664	0.848286	0.991	0.986	AT1
Col4a5	0.831	0.662	0.996699	0.726	0.199	AT1
Tjp1	0.831	0.662	0.96854	0.82	0.554	AT1
Epn2	0.83	0.66	0.927598	0.762	0.348	AT1
Fzd2	0.829	0.658	0.968288	0.689	0.08	AT1
Capn2	0.828	0.656	1.01271	0.78	0.435	AT1
Ctgf	0.827	0.654	1.57095	0.726	0.157	AT1
Sec62	0.827	0.654	0.676711	0.97	0.944	AT1
Sptan1	0.826	0.652	0.986241	0.823	0.556	AT1
Stx7	0.823	0.646	0.819527	0.811	0.568	AT1
Zfp703	0.822	0.644	0.997578	0.744	0.308	AT1
Anxa4	0.822	0.644	0.747961	0.939	0.891	AT1
Amotl2	0.821	0.642	0.895993	0.826	0.563	AT1
Gcnt2	0.82	0.64	0.96759	0.747	0.309	AT1
Rabgap1l	0.818	0.636	0.901624	0.851	0.638	AT1
Prmt2	0.818	0.636	0.880944	0.762	0.394	AT1
Scel	0.816	0.632	1.12501	0.643	0.027	AT1
Plscr2	0.816	0.632	1.04786	0.704	0.173	AT1
Lama3	0.816	0.632	1.01258	0.659	0.065	AT1
Cttnbp2nl	0.816	0.632	0.923203	0.695	0.172	AT1
Ahnak2	0.815	0.63	1.08987	0.668	0.093	AT1
Cdipt	0.815	0.63	0.925347	0.774	0.482	AT1
Dab2ip	0.814	0.628	0.87193	0.79	0.534	AT1
Slc39a4	0.812	0.624	0.887338	0.832	0.556	AT1
Prkcdbp	0.811	0.622	1.22835	0.698	0.169	AT1
Wwc2	0.811	0.622	0.865859	0.768	0.456	AT1
Wls	0.809	0.618	0.713815	0.89	0.877	AT1
Arhgap5	0.808	0.616	0.713871	0.872	0.741	AT1
Ano1	0.807	0.614	1.01306	0.689	0.208	AT1
Otud7b	0.807	0.614	0.927687	0.759	0.441	AT1
Epb41l5	0.807	0.614	0.902638	0.799	0.555	AT1
Psap	0.807	0.614	0.77453	0.878	0.639	AT1
Vcl	0.806	0.612	0.965857	0.75	0.436	AT1
Zbtb20	0.806	0.612	0.889152	0.887	0.728	AT1
2310007B03Rik	0.806	0.612	0.850069	0.774	0.354	AT1
Vamp5	0.805	0.61	0.807241	0.841	0.718	AT1
Fnbp1l	0.804	0.608	0.875223	0.805	0.585	AT1
Atxn7l3b	0.804	0.608	0.643453	0.918	0.865	AT1
Id3	0.803	0.606	1.1361	0.662	0.121	AT1
Rsu1	0.803	0.606	0.882585	0.762	0.493	AT1
Aplp2	0.802	0.604	0.713842	0.951	0.946	AT1
Hist1h2bc	0.801	0.602	0.755893	0.909	0.622	AT1
Gm14964	0.8	0.6	1.01995	0.665	0.129	AT1
Tef	0.8	0.6	0.921942	0.704	0.242	AT1
Nckap5	0.8	0.6	0.899148	0.814	0.518	AT1
Mcl1	0.798	0.596	0.661283	0.902	0.857	AT1
Ids	0.796	0.592	0.899757	0.723	0.346	AT1
Capzb	0.796	0.592	0.67573	0.909	0.834	AT1
Calm2	0.795	0.59	0.602658	0.982	0.991	AT1
Cdc42	0.795	0.59	0.595632	0.948	0.959	AT1
Lamb3	0.794	0.588	0.867335	0.756	0.377	AT1
Tmem245	0.794	0.588	0.828597	0.829	0.655	AT1
Rasgrf2	0.793	0.586	0.876032	0.588	0.004	AT1
Slc25a4	0.793	0.586	0.665214	0.918	0.836	AT1
Agpat4	0.792	0.584	0.889177	0.631	0.116	AT1
Il17re	0.792	0.584	0.863907	0.683	0.266	AT1
Lrrfip1	0.792	0.584	0.701234	0.857	0.798	AT1
Mrpl14	0.791	0.582	0.753811	0.89	0.897	AT1
Pura	0.791	0.582	0.671553	0.909	0.882	AT1
Nr3c1	0.79	0.58	0.819096	0.784	0.57	AT1
Rbpms	0.79	0.58	0.707648	0.86	0.753	AT1
Paqr7	0.789	0.578	0.850494	0.695	0.284	AT1
Adrb2	0.789	0.578	0.81193	0.741	0.393	AT1
Bcar3	0.789	0.578	0.796657	0.598	0.046	AT1
Zfhx3	0.789	0.578	0.778528	0.817	0.641	AT1
Wnk1	0.789	0.578	0.766194	0.848	0.752	AT1
Tmem50a	0.789	0.578	0.715307	0.854	0.795	AT1
Ntn4	0.787	0.574	0.937645	0.613	0.091	AT1
Arhgap31	0.785	0.57	0.81185	0.729	0.386	AT1
Sorl1	0.782	0.564	0.77109	0.814	0.65	AT1
Tacstd2	0.781	0.562	0.787625	0.893	0.614	AT1
Nav2	0.78	0.56	0.837415	0.793	0.593	AT1
Tgfb2	0.78	0.56	0.833517	0.662	0.174	AT1
Atp6v0e	0.78	0.56	0.607723	0.921	0.909	AT1
Tln1	0.778	0.556	0.819033	0.771	0.613	AT1
Mtdh	0.777	0.554	0.674611	0.866	0.868	AT1
Eva1b	0.776	0.552	0.81876	0.655	0.225	AT1
Tinagl1	0.776	0.552	0.795641	0.802	0.631	AT1
Arhgef2	0.775	0.55	0.758794	0.723	0.423	AT1
Fgf18	0.775	0.55	0.752704	0.555	0.011	AT1
Tmem140	0.774	0.548	0.808693	0.631	0.178	AT1
Klf13	0.774	0.548	0.715575	0.793	0.649	AT1
Tonsl	0.774	0.548	0.650438	0.905	0.896	AT1
Ctsl	0.774	0.548	0.546261	0.915	0.744	AT1
Tmbim6	0.774	0.548	0.426869	0.994	0.998	AT1
Matn4	0.773	0.546	0.826076	0.759	0.409	AT1
Unc13d	0.773	0.546	0.755937	0.652	0.249	AT1
Gata6	0.772	0.544	0.779044	0.765	0.562	AT1
Tm4sf1	0.771	0.542	0.819286	0.777	0.212	AT1
Lims1	0.77	0.54	0.866525	0.704	0.457	AT1
P4ha2	0.77	0.54	0.752658	0.744	0.511	AT1
Serpinb6a	0.77	0.54	0.632596	0.86	0.833	AT1
Rnf215	0.769	0.538	0.799454	0.686	0.372	AT1
Htra1	0.768	0.536	0.795791	0.604	0.143	AT1
Ypel3	0.768	0.536	0.705162	0.793	0.665	AT1
S100a6	0.768	0.536	0.657192	1	0.587	AT1
Pdgfb	0.767	0.534	0.792238	0.591	0.11	AT1
2200002D01Rik	0.767	0.534	0.735799	0.832	0.583	AT1
Rras	0.767	0.534	0.713243	0.777	0.6	AT1
Abhd17c	0.766	0.532	0.830652	0.72	0.514	AT1
Stard3	0.764	0.528	0.780368	0.695	0.422	AT1
Tmed5	0.764	0.528	0.672551	0.768	0.613	AT1
Arxes2	0.763	0.526	0.826996	0.555	0.06	AT1
Adam9	0.763	0.526	0.787784	0.649	0.312	AT1
Kif1b	0.762	0.524	0.759441	0.75	0.578	AT1
Trp53bp2	0.762	0.524	0.740134	0.732	0.433	AT1
Cux1	0.762	0.524	0.72975	0.78	0.703	AT1
Atp2b1	0.762	0.524	0.662518	0.854	0.816	AT1
Zfand5	0.762	0.524	0.608104	0.857	0.781	AT1
Sema3b	0.761	0.522	0.817825	0.628	0.234	AT1
Serinc1	0.761	0.522	0.719728	0.784	0.67	AT1
Ankrd1	0.759	0.518	0.901424	0.521	0.007	AT1
Limd2	0.759	0.518	0.77992	0.777	0.639	AT1
Lhfp	0.758	0.516	0.718311	0.564	0.075	AT1
Hspb1	0.758	0.516	0.680362	0.872	0.698	AT1
S100a13	0.758	0.516	0.537455	0.951	0.961	AT1
Calm1	0.758	0.516	0.303692	1	0.995	AT1
Gsn	0.757	0.514	0.431573	0.976	0.79	AT1
Rusc2	0.756	0.512	0.782778	0.555	0.088	AT1
Arf3	0.756	0.512	0.759798	0.726	0.56	AT1
Rbms1	0.756	0.512	0.638777	0.851	0.834	AT1
Rab2a	0.756	0.512	0.552741	0.89	0.897	AT1
Nipa1	0.755	0.51	0.712072	0.585	0.151	AT1
Rap1b	0.755	0.51	0.645271	0.814	0.809	AT1
Rab14	0.754	0.508	0.539861	0.905	0.915	AT1
Osbpl6	0.753	0.506	0.776717	0.68	0.36	AT1
Tsc22d3	0.752	0.504	0.836532	0.75	0.586	AT1
Fstl3	0.752	0.504	0.737176	0.54	0.066	AT1
Arhgdia	0.752	0.504	0.55565	0.902	0.921	AT1
Foxn3	0.75	0.5	0.719631	0.643	0.325	AT1
Utrn	0.749	0.498	0.721956	0.686	0.416	AT1
Bnip3l	0.749	0.498	0.609016	0.838	0.851	AT1
Lamp1	0.749	0.498	0.460722	0.966	0.984	AT1
Csf1r	0.748	0.496	0.695628	0.5	0.009	AT1
Nkx2-1	0.748	0.496	0.548157	0.939	0.915	AT1
Plb1	0.747	0.494	0.764056	0.625	0.229	AT1
Fam134b	0.746	0.492	0.560133	0.838	0.647	AT1
Thbs3	0.745	0.49	0.797962	0.619	0.262	AT1
Phactr2	0.745	0.49	0.754887	0.662	0.4	AT1
Saraf	0.745	0.49	0.623128	0.784	0.735	AT1
Sypl	0.745	0.49	0.521048	0.878	0.9	AT1
Igf1r	0.744	0.488	0.721885	0.689	0.397	AT1
Rap2a	0.744	0.488	0.72033	0.659	0.39	AT1
Cgn	0.743	0.486	0.749131	0.692	0.481	AT1
Sbds	0.743	0.486	0.623083	0.787	0.701	AT1
Ostf1	0.743	0.486	0.61243	0.799	0.761	AT1
Elovl5	0.742	0.484	0.721211	0.689	0.501	AT1
Mmp11	0.742	0.484	0.718693	0.524	0.079	AT1
Drap1	0.741	0.482	0.443842	0.942	0.966	AT1
Cpq	0.74	0.48	0.704357	0.646	0.369	AT1
Rtn4	0.74	0.48	0.566691	0.841	0.72	AT1
Dnajc3	0.74	0.48	0.470382	0.905	0.909	AT1
Magi1	0.739	0.478	0.697349	0.57	0.182	AT1
Kank2	0.739	0.478	0.643659	0.643	0.317	AT1
Rnf181	0.739	0.478	0.579022	0.823	0.751	AT1
Eif1	0.739	0.478	0.255538	1	1	AT1
Ccnd2	0.738	0.476	0.690743	0.75	0.473	AT1
Emc7	0.738	0.476	0.549089	0.814	0.768	AT1
Samd4	0.737	0.474	0.688723	0.561	0.174	AT1
Snx4	0.737	0.474	0.622754	0.729	0.607	AT1
Tmed7	0.737	0.474	0.607202	0.707	0.574	AT1
Eps8l2	0.737	0.474	0.573424	0.735	0.493	AT1
Map7d1	0.736	0.472	0.766784	0.619	0.332	AT1
Sphk1	0.735	0.47	0.741321	0.549	0.13	AT1
Klf9	0.735	0.47	0.603129	0.817	0.744	AT1
Son	0.735	0.47	0.499032	0.957	0.976	AT1
Map6	0.734	0.468	0.659869	0.476	0.012	AT1
Arhgef1	0.733	0.466	0.687612	0.631	0.381	AT1
Mgll	0.733	0.466	0.642423	0.64	0.284	AT1
Mpp7	0.732	0.464	0.723378	0.652	0.416	AT1
Ptprm	0.732	0.464	0.695158	0.604	0.279	AT1
Nisch	0.732	0.464	0.636522	0.741	0.664	AT1
Prkcz	0.732	0.464	0.584878	0.701	0.508	AT1
Mical2	0.731	0.462	0.705734	0.668	0.453	AT1
Rbms3	0.731	0.462	0.705685	0.692	0.419	AT1
Efna1	0.731	0.462	0.698694	0.625	0.337	AT1
Popdc3	0.731	0.462	0.667348	0.463	0.003	AT1
Tm2d2	0.731	0.462	0.65944	0.726	0.656	AT1
Grn	0.731	0.462	0.639091	0.683	0.488	AT1
Mlf2	0.731	0.462	0.50817	0.845	0.828	AT1
Dlc1	0.728	0.456	0.745249	0.625	0.331	AT1
Zdhhc20	0.728	0.456	0.677747	0.616	0.354	AT1
Tgfbr2	0.728	0.456	0.665054	0.671	0.486	AT1
Tppp3	0.728	0.456	0.266232	0.835	0.451	AT1
Tspan13	0.727	0.454	0.663031	0.64	0.315	AT1
Apbb1	0.727	0.454	0.661318	0.659	0.445	AT1
Cers4	0.724	0.448	0.675316	0.573	0.245	AT1
Cap1	0.724	0.448	0.603159	0.655	0.47	AT1
Tmco1	0.724	0.448	0.568936	0.784	0.766	AT1
Cdh13	0.723	0.446	0.720411	0.485	0.061	AT1
Cdc42se2	0.723	0.446	0.665399	0.604	0.351	AT1
Otud1	0.723	0.446	0.643741	0.588	0.255	AT1
Emc4	0.723	0.446	0.545482	0.759	0.706	AT1
Gm42418	0.722	0.444	0.686878	0.982	0.988	AT1
Trim3	0.722	0.444	0.651906	0.588	0.306	AT1
Dusp14	0.722	0.444	0.616583	0.646	0.331	AT1
Tmsb4x	0.721	0.442	0.351219	1	0.998	AT1
Mcc	0.72	0.44	0.663446	0.479	0.069	AT1
Vamp2	0.72	0.44	0.602381	0.692	0.527	AT1
Myadm	0.719	0.438	0.733292	0.64	0.434	AT1
Ywhah	0.719	0.438	0.525555	0.869	0.79	AT1
Epb41l4b	0.718	0.436	0.66182	0.579	0.285	AT1
P4ha1	0.718	0.436	0.420884	0.72	0.55	AT1
Dstn	0.718	0.436	0.340935	0.982	0.993	AT1
Ocln	0.717	0.434	0.654711	0.628	0.391	AT1
Mbnl2	0.717	0.434	0.501288	0.82	0.835	AT1
Scx	0.716	0.432	0.642709	0.515	0.138	AT1
Wasl	0.716	0.432	0.524964	0.716	0.637	AT1
Myrf	0.715	0.43	0.6195	0.433	0.006	AT1
Usp46	0.715	0.43	0.594743	0.643	0.457	AT1
Pdcd10	0.715	0.43	0.533463	0.784	0.756	AT1
Os9	0.715	0.43	0.518258	0.79	0.774	AT1
Plce1	0.714	0.428	0.604857	0.473	0.078	AT1
Plekha1	0.713	0.426	0.629489	0.622	0.392	AT1
Vdac2	0.713	0.426	0.462093	0.896	0.874	AT1
Wdr45	0.712	0.424	0.635674	0.57	0.27	AT1
Osbpl9	0.712	0.424	0.473479	0.774	0.728	AT1
Arhgef18	0.711	0.422	0.635072	0.518	0.184	AT1
Slc48a1	0.711	0.422	0.57499	0.668	0.539	AT1
Fkbp7	0.711	0.422	0.542955	0.457	0.06	AT1
Ap2a2	0.71	0.42	0.624631	0.61	0.403	AT1
Svil	0.71	0.42	0.557299	0.741	0.673	AT1
Pafah1b1	0.71	0.42	0.446153	0.875	0.876	AT1
Abca1	0.709	0.418	0.766004	0.476	0.099	AT1
S1pr2	0.708	0.416	0.606508	0.518	0.184	AT1
Sike1	0.706	0.412	0.625807	0.601	0.404	AT1
Adamtsl4	0.706	0.412	0.614391	0.567	0.247	AT1
Arid5b	0.706	0.412	0.536228	0.735	0.607	AT1
Pdzd2	0.705	0.41	0.646016	0.457	0.075	AT1
Slc39a13	0.705	0.41	0.643934	0.512	0.189	AT1
Ppm1l	0.705	0.41	0.630333	0.503	0.168	AT1
Itpkb	0.704	0.408	0.607612	0.515	0.196	AT1
Stx11	0.704	0.408	0.559446	0.476	0.103	AT1
Bmp4	0.703	0.406	0.640568	0.698	0.512	AT1
Traf1	0.703	0.406	0.61948	0.604	0.317	AT1
Tmod3	0.703	0.406	0.534551	0.726	0.703	AT1
Rtn3	0.703	0.406	0.477123	0.759	0.771	AT1
Epb41l4a	0.702	0.404	0.582622	0.567	0.26	AT1
Smap1	0.702	0.404	0.487497	0.747	0.741	AT1
Crebrf	0.701	0.402	0.603636	0.595	0.347	AT1
Mtcl1	0.701	0.402	0.58078	0.643	0.442	AT1
Rassf7	0.701	0.402	0.567489	0.665	0.536	AT1
Amn1	0.701	0.402	0.564803	0.634	0.427	AT1
Cox17	0.701	0.402	0.488917	0.799	0.839	AT1
Sftpc	0.995	0.99	3.36149	0.994	0.155	AT2
Slc34a2	0.991	0.982	3.12835	0.992	0.15	AT2
Lamp3	0.991	0.982	2.28186	0.996	0.232	AT2
Napsa	0.99	0.98	2.50947	0.996	0.207	AT2
Lpcat1	0.986	0.972	2.08248	0.992	0.412	AT2
Sfta2	0.983	0.966	1.96273	0.997	0.419	AT2
Scd1	0.982	0.964	2.77231	0.997	0.347	AT2
Fasn	0.977	0.954	1.85382	0.983	0.38	AT2
Sftpb	0.976	0.952	1.91586	1	0.637	AT2
Hc	0.975	0.95	2.4333	0.976	0.213	AT2
Lyz2	0.974	0.948	2.59028	0.991	0.268	AT2
Dram1	0.973	0.946	1.48111	0.99	0.595	AT2
Sftpa1	0.964	0.928	1.90647	1	0.431	AT2
Abca3	0.957	0.914	1.48528	0.976	0.583	AT2
Lgi3	0.956	0.912	1.44977	0.941	0.163	AT2
Npc2	0.955	0.91	1.54118	1	0.95	AT2
Tmem243	0.953	0.906	1.37354	0.991	0.769	AT2
Cd36	0.952	0.904	1.42723	0.996	0.521	AT2
Fabp5	0.951	0.902	2.31499	0.955	0.208	AT2
Cd74	0.949	0.898	2.03828	0.995	0.521	AT2
Chil1	0.948	0.896	1.91089	0.989	0.44	AT2
Elovl1	0.947	0.894	1.7914	0.985	0.809	AT2
H2-Aa	0.943	0.886	1.85362	0.951	0.262	AT2
S100g	0.938	0.876	1.78601	0.982	0.297	AT2
Egfl6	0.938	0.876	1.24449	0.916	0.149	AT2
Bex4	0.937	0.874	1.40088	0.943	0.194	AT2
Etv5	0.937	0.874	1.23693	0.916	0.238	AT2
Ppp1r14c	0.933	0.866	1.17628	0.979	0.665	AT2
Il33	0.931	0.862	1.90915	0.913	0.122	AT2
Cxcl15	0.929	0.858	1.67816	0.999	0.437	AT2
Sftpd	0.927	0.854	1.45148	0.999	0.803	AT2
Nrp1	0.927	0.854	1.25841	0.919	0.237	AT2
Rnase4	0.923	0.846	1.44809	0.984	0.655	AT2
Zdhhc3	0.919	0.838	1.327	0.966	0.714	AT2
Tgoln1	0.917	0.834	1.24294	0.986	0.871	AT2
Acly	0.917	0.834	1.05599	0.934	0.537	AT2
Soat1	0.913	0.826	1.21963	0.943	0.551	AT2
Mme	0.913	0.826	1.11617	0.878	0.187	AT2
Lcn2	0.908	0.816	2.00642	0.98	0.415	AT2
Tspan11	0.902	0.804	0.996169	0.853	0.181	AT2
H2-Ab1	0.901	0.802	1.34009	0.889	0.235	AT2
Mlc1	0.901	0.802	0.900536	0.828	0.097	AT2
Abcd3	0.9	0.8	0.943645	0.961	0.781	AT2
mt-Co1	0.899	0.798	0.849527	0.999	0.998	AT2
Irx1	0.895	0.79	1.11959	0.946	0.625	AT2
Ptprf	0.895	0.79	1.03491	0.985	0.826	AT2
Scp2	0.893	0.786	0.865676	0.994	0.914	AT2
H2-Eb1	0.886	0.772	1.19591	0.846	0.189	AT2
Adgrf5	0.886	0.772	0.855054	0.906	0.418	AT2
Lrp2	0.885	0.77	1.17716	0.808	0.108	AT2
Sepp1	0.881	0.762	0.892179	0.972	0.631	AT2
H2afj	0.881	0.762	0.761068	0.999	0.966	AT2
Rpl21	0.881	0.762	0.629491	1	0.997	AT2
Acsl4	0.88	0.76	0.933791	0.97	0.782	AT2
Atp11a	0.871	0.742	0.846895	0.923	0.663	AT2
Mid1ip1	0.87	0.74	1.1474	0.942	0.739	AT2
Acot7	0.869	0.738	1.15346	0.911	0.655	AT2
Atp8a1	0.868	0.736	0.875716	0.974	0.769	AT2
Cpm	0.867	0.734	1.02162	0.892	0.44	AT2
Nkd1	0.867	0.734	0.88851	0.764	0.077	AT2
Muc1	0.867	0.734	0.84889	0.991	0.745	AT2
Acoxl	0.866	0.732	1.06118	0.764	0.076	AT2
Id2	0.861	0.722	0.985424	0.912	0.631	AT2
Secisbp2l	0.861	0.722	0.868202	0.885	0.529	AT2
Kcnj15	0.861	0.722	0.866502	0.826	0.279	AT2
Slco4c1	0.859	0.718	0.860035	0.804	0.287	AT2
Iqgap1	0.859	0.718	0.736145	0.997	0.961	AT2
Cebpa	0.858	0.716	0.839167	0.884	0.572	AT2
Itga9	0.858	0.716	0.832507	0.778	0.139	AT2
Lrrk2	0.855	0.71	0.863838	0.816	0.215	AT2
Cox6a2	0.853	0.706	1.21053	0.777	0.153	AT2
Ank3	0.853	0.706	0.815479	0.928	0.62	AT2
Enpep	0.853	0.706	0.752874	0.766	0.168	AT2
Scd2	0.852	0.704	0.59289	0.944	0.484	AT2
Ptgs1	0.846	0.692	1.00299	0.797	0.289	AT2
Pla2g1b	0.843	0.686	0.929144	0.828	0.345	AT2
Kcnc3	0.842	0.684	0.757551	0.741	0.148	AT2
mt-Co3	0.841	0.682	0.620545	0.999	0.996	AT2
Lrg1	0.84	0.68	2.01455	0.841	0.36	AT2
Ctsc	0.839	0.678	0.826158	0.982	0.591	AT2
Col6a1	0.838	0.676	0.802133	0.721	0.108	AT2
Dbi	0.837	0.674	0.733684	0.994	0.938	AT2
Iah1	0.837	0.674	0.726075	0.86	0.602	AT2
Mtch1	0.837	0.674	0.629158	0.98	0.907	AT2
Entpd1	0.836	0.672	0.747177	0.722	0.101	AT2
Cat	0.834	0.668	0.793888	0.93	0.728	AT2
Ang	0.833	0.666	0.828872	0.85	0.446	AT2
Taok3	0.831	0.662	0.688609	0.915	0.643	AT2
Itih4	0.828	0.656	1.3614	0.699	0.085	AT2
Tmem30a	0.828	0.656	0.674157	0.949	0.863	AT2
Rbpjl	0.825	0.65	0.719648	0.695	0.09	AT2
App	0.825	0.65	0.557214	0.985	0.934	AT2
Apoc1	0.823	0.646	1.1371	0.776	0.257	AT2
Ccdc141	0.823	0.646	0.748505	0.775	0.341	AT2
Alcam	0.822	0.644	0.564689	0.997	0.984	AT2
Tfrc	0.82	0.64	0.790058	0.803	0.437	AT2
Prrg3	0.82	0.64	0.746423	0.715	0.181	AT2
Anpep	0.817	0.634	0.704937	0.697	0.145	AT2
mt-Nd5	0.815	0.63	0.652916	0.997	0.966	AT2
Ctsh	0.812	0.624	0.793517	0.998	0.96	AT2
Adam19	0.808	0.616	0.668804	0.643	0.06	AT2
Pi4k2b	0.808	0.616	0.642196	0.911	0.735	AT2
Adk	0.806	0.612	0.57279	0.86	0.557	AT2
Ramp1	0.798	0.596	0.641571	0.828	0.47	AT2
Npw	0.797	0.594	0.607536	0.855	0.479	AT2
Errfi1	0.796	0.592	0.578852	0.921	0.672	AT2
Rps19	0.796	0.592	0.524235	1	0.995	AT2
Fgfr2	0.794	0.588	0.658704	0.792	0.477	AT2
Apoe	0.794	0.588	0.313937	0.826	0.252	AT2
mt-Co2	0.793	0.586	0.484158	0.998	0.996	AT2
Npr1	0.792	0.584	0.595622	0.682	0.209	AT2
Exosc7	0.791	0.582	0.578328	0.903	0.754	AT2
Cited2	0.789	0.578	0.681562	0.928	0.687	AT2
Atp6v1c2	0.788	0.576	0.634726	0.796	0.454	AT2
Acaca	0.788	0.576	0.588758	0.674	0.218	AT2
Slco2a1	0.786	0.572	0.550156	0.691	0.199	AT2
Matn4	0.786	0.572	0.515349	0.72	0.19	AT2
Tmsb4x	0.784	0.568	0.478082	1	0.997	AT2
Ahcyl2	0.783	0.566	0.619799	0.779	0.5	AT2
Tmem164	0.782	0.564	0.5922	0.662	0.221	AT2
Anxa6	0.781	0.562	0.550837	0.832	0.601	AT2
Sgpp2	0.78	0.56	0.588134	0.587	0.055	AT2
Fdps	0.776	0.552	0.8321	0.836	0.652	AT2
Tmem42	0.776	0.552	0.575089	0.714	0.377	AT2
Nkx2-1	0.774	0.548	0.495257	0.967	0.876	AT2
mt-Nd1	0.774	0.548	0.467655	0.999	0.991	AT2
Idi1	0.772	0.544	0.711103	0.802	0.543	AT2
Slc39a8	0.772	0.544	0.335491	0.789	0.386	AT2
Irx3	0.77	0.54	0.567839	0.84	0.648	AT2
Ppp1r9a	0.769	0.538	0.569754	0.758	0.414	AT2
Arhgef38	0.766	0.532	0.599489	0.69	0.328	AT2
Tfcp2l1	0.766	0.532	0.584851	0.648	0.235	AT2
Bex2	0.763	0.526	1.07803	0.705	0.336	AT2
Snhg11	0.763	0.526	0.592319	0.594	0.115	AT2
Tmem163	0.758	0.516	0.458659	0.6	0.103	AT2
Npc1	0.754	0.508	0.540002	0.7	0.353	AT2
Grb14	0.754	0.508	0.515525	0.855	0.614	AT2
Prnp	0.754	0.508	0.50191	0.959	0.82	AT2
H2-DMb1	0.752	0.504	0.55241	0.635	0.23	AT2
Abhd2	0.751	0.502	0.55322	0.841	0.648	AT2
Tmem50b	0.751	0.502	0.502446	0.764	0.543	AT2
Fads1	0.75	0.5	0.553239	0.598	0.192	AT2
Dpp4	0.75	0.5	0.47709	0.579	0.13	AT2
Cnn2	0.75	0.5	0.336622	0.917	0.688	AT2
Rab27a	0.749	0.498	0.538323	0.635	0.284	AT2
Snx25	0.749	0.498	0.499059	0.629	0.241	AT2
Usp8	0.747	0.494	0.523224	0.763	0.556	AT2
Gja1	0.746	0.492	0.516101	0.727	0.357	AT2
mt-Atp6	0.746	0.492	0.386203	0.998	0.997	AT2
Ldlr	0.745	0.49	0.527045	0.637	0.275	AT2
Snx7	0.743	0.486	0.504242	0.699	0.385	AT2
Hacd3	0.743	0.486	0.483392	0.733	0.497	AT2
mt-Nd2	0.743	0.486	0.423406	0.999	0.988	AT2
Hmgcs1	0.741	0.482	0.684639	0.838	0.702	AT2
Prps2	0.738	0.476	0.550981	0.629	0.312	AT2
Insig1	0.738	0.476	0.545772	0.701	0.424	AT2
Dpp9	0.737	0.474	0.493044	0.705	0.483	AT2
Oaz2	0.737	0.474	0.463875	0.785	0.609	AT2
Rpl18a	0.737	0.474	0.341	1	0.993	AT2
Met	0.736	0.472	0.478435	0.698	0.453	AT2
Hsd17b10	0.735	0.47	0.521726	0.849	0.784	AT2
Usp33	0.735	0.47	0.494376	0.688	0.419	AT2
Cyb5b	0.735	0.47	0.439844	0.79	0.663	AT2
Chsy1	0.734	0.468	0.489716	0.568	0.18	AT2
Gstt1	0.734	0.468	0.474315	0.73	0.451	AT2
Gas6	0.732	0.464	0.499338	0.838	0.672	AT2
Ggcx	0.73	0.46	0.460401	0.581	0.23	AT2
mt-Nd3	0.729	0.458	0.448898	0.953	0.885	AT2
Tinag	0.729	0.458	0.41331	0.524	0.08	AT2
Pvrl1	0.728	0.456	0.461707	0.567	0.189	AT2
mt-Nd4	0.727	0.454	0.338117	0.999	0.997	AT2
Aox3	0.726	0.452	0.605163	0.78	0.476	AT2
Acsl5	0.726	0.452	0.415185	0.881	0.787	AT2
Nucb2	0.726	0.452	0.407543	0.815	0.644	AT2
Scgb1c1	0.726	0.452	0.321276	0.712	0.315	AT2
Tnfaip1	0.724	0.448	0.424259	0.802	0.672	AT2
mt-Nd4l	0.724	0.448	0.384076	0.992	0.964	AT2
Polr2e	0.723	0.446	0.404753	0.889	0.811	AT2
Chia1	0.722	0.444	0.55364	0.645	0.258	AT2
Paqr8	0.72	0.44	0.442242	0.562	0.207	AT2
Chd3	0.718	0.436	0.435906	0.736	0.538	AT2
Lpin2	0.718	0.436	0.335173	0.879	0.658	AT2
Cst8	0.717	0.434	0.307556	0.523	0.093	AT2
C6	0.716	0.432	0.672597	0.605	0.286	AT2
Sgms1	0.716	0.432	0.447175	0.745	0.586	AT2
Apc	0.716	0.432	0.446139	0.707	0.524	AT2
Gclc	0.715	0.43	0.585439	0.954	0.884	AT2
Rps21	0.715	0.43	0.25795	0.999	0.994	AT2
Sptlc2	0.714	0.428	0.381349	0.814	0.72	AT2
Rpl10	0.714	0.428	0.306412	1	0.99	AT2
Tc2n	0.712	0.424	0.463758	0.627	0.392	AT2
Mylk	0.712	0.424	0.44362	0.519	0.153	AT2
Rab27b	0.712	0.424	0.409168	0.699	0.464	AT2
Ift20	0.712	0.424	0.37427	0.945	0.871	AT2
Irx2	0.711	0.422	0.425084	0.742	0.604	AT2
Lcp1	0.71	0.42	0.462253	0.655	0.421	AT2
Cd302	0.709	0.418	0.474974	0.593	0.304	AT2
Ociad2	0.709	0.418	0.417069	0.608	0.304	AT2
Mgll	0.709	0.418	0.386108	0.53	0.119	AT2
Antxr1	0.707	0.414	0.414001	0.473	0.091	AT2
Socs2	0.707	0.414	0.365107	0.951	0.827	AT2
Gsap	0.707	0.414	0.35479	0.659	0.365	AT2
Mal	0.705	0.41	0.298365	0.803	0.492	AT2
Prmt8	0.704	0.408	0.415693	0.439	0.048	AT2
Sdc1	0.704	0.408	0.354898	0.962	0.905	AT2
Bmp1	0.702	0.404	0.443451	0.486	0.135	AT2
Vsig2	0.702	0.404	0.413611	0.49	0.128	AT2
St6galnac4	0.702	0.404	0.371724	0.443	0.062	AT2
Slc26a9	0.701	0.402	0.381589	0.516	0.197	AT2
Aqp3	0.984	0.968	2.65101	1	0.123	basal
Perp	0.98	0.96	1.62552	0.996	0.519	basal
Krt15	0.978	0.956	2.81083	1	0.099	basal
Fxyd3	0.975	0.95	1.88424	1	0.425	basal
Dapl1	0.972	0.944	1.93997	0.975	0.051	basal
Abi3bp	0.971	0.942	2.33129	0.963	0.05	basal
Gstm1	0.971	0.942	1.77237	1	0.731	basal
Rpl23	0.97	0.94	0.967524	1	1	basal
Rps7	0.969	0.938	0.9722	1	0.994	basal
Gstm2	0.968	0.936	1.88017	1	0.536	basal
Rpl13	0.967	0.934	0.973491	1	0.998	basal
Rpl30	0.965	0.93	0.888412	1	0.998	basal
Rps24	0.964	0.928	0.947438	1	0.998	basal
Rpl28	0.964	0.928	0.909785	1	0.996	basal
Ctsl	0.963	0.926	1.5317	1	0.743	basal
Rplp1	0.962	0.924	0.975318	1	0.997	basal
Rps16	0.962	0.924	0.942827	1	0.998	basal
Krt5	0.961	0.922	2.17406	0.963	0.049	basal
Rps10	0.959	0.918	0.848869	1	0.998	basal
Rps20	0.958	0.916	0.977637	1	0.995	basal
Rps5	0.956	0.912	0.934264	1	0.994	basal
Rps27a	0.956	0.912	0.815455	1	0.997	basal
Rpl8	0.956	0.912	0.777518	1	0.997	basal
Rplp0	0.955	0.91	1.07483	1	0.991	basal
Rps21	0.955	0.91	0.818526	1	0.996	basal
Rps8	0.955	0.91	0.804985	1	1	basal
Rpl37	0.952	0.904	0.849058	1	0.997	basal
Rps15a	0.952	0.904	0.843428	1	0.994	basal
Rpl9	0.952	0.904	0.728923	1	0.998	basal
Cyp2f2	0.951	0.902	1.75818	1	0.572	basal
Itm2b	0.951	0.902	1.00041	1	0.991	basal
Rps3a1	0.95	0.9	0.844044	1	0.996	basal
Rps4x	0.949	0.898	0.972811	1	0.992	basal
Rps26	0.948	0.896	0.911429	1	0.995	basal
Rpl6	0.948	0.896	0.825139	1	0.998	basal
Rpl35a	0.946	0.892	0.732718	1	0.997	basal
Rpl19	0.946	0.892	0.67197	1	0.998	basal
Rps9	0.945	0.89	0.804399	1	0.994	basal
Ifitm1	0.942	0.884	1.59027	0.988	0.334	basal
Fmo2	0.942	0.884	1.57521	0.979	0.404	basal
Rps13	0.942	0.884	0.768101	1	0.995	basal
Rpl37a	0.942	0.884	0.761008	1	0.997	basal
Rpl39	0.941	0.882	0.910413	1	0.995	basal
Rps3	0.941	0.882	0.784881	1	0.994	basal
Rpl22	0.939	0.878	0.835116	1	0.988	basal
Rpl27a	0.937	0.874	0.779092	0.996	0.997	basal
Eef1b2	0.934	0.868	0.868984	1	0.966	basal
Rpl7	0.934	0.868	0.730888	1	0.991	basal
Rpl18a	0.933	0.866	0.821324	1	0.996	basal
Rpl29	0.933	0.866	0.744904	1	0.994	basal
Rpsa	0.932	0.864	0.883834	1	0.995	basal
Rps23	0.931	0.862	0.744653	1	0.989	basal
Rpl10a	0.93	0.86	0.805427	1	0.992	basal
Rps11	0.93	0.86	0.753304	1	0.995	basal
Rpl11	0.93	0.86	0.662948	1	0.998	basal
Glul	0.929	0.858	1.16618	0.996	0.815	basal
Dcn	0.928	0.856	2.07455	0.883	0.042	basal
Krt17	0.926	0.852	1.82567	0.892	0.048	basal
Rps18	0.926	0.852	0.813932	1	0.985	basal
Gsta4	0.925	0.85	1.32538	1	0.796	basal
Rpl36a	0.925	0.85	0.815007	1	0.98	basal
Rpl18	0.924	0.848	0.657994	1	0.999	basal
Fau	0.922	0.844	0.702504	1	0.998	basal
Rpl34	0.921	0.842	0.623157	1	0.998	basal
Rplp2	0.92	0.84	0.709212	1	0.994	basal
Tpt1	0.92	0.84	0.67793	1	0.999	basal
S100a16	0.919	0.838	1.10218	0.992	0.796	basal
Eef1a1	0.919	0.838	0.653821	1	0.999	basal
Rpl17	0.917	0.834	0.663036	0.996	0.993	basal
Rps12	0.915	0.83	0.823053	1	0.994	basal
Adh7	0.914	0.828	1.68199	0.925	0.218	basal
Rps27	0.914	0.828	0.666493	1	0.993	basal
Rpl36	0.914	0.828	0.627681	1	0.994	basal
Rpl32	0.913	0.826	0.689804	1	0.997	basal
Rpl12	0.912	0.824	0.916034	0.996	0.972	basal
Rpl24	0.909	0.818	0.632113	1	0.998	basal
Rpl26	0.908	0.816	0.626208	1	0.994	basal
Rpl3	0.906	0.812	0.704158	1	0.987	basal
S100a14	0.905	0.81	1.1786	0.988	0.547	basal
Sfn	0.904	0.808	1.37836	0.988	0.689	basal
F3	0.903	0.806	1.15548	1	0.625	basal
Rps2	0.902	0.804	0.806071	1	0.996	basal
Rpl35	0.901	0.802	0.682956	1	0.982	basal
Wnt4	0.895	0.79	1.12234	0.95	0.26	basal
Rpl14	0.895	0.79	0.626009	1	0.993	basal
Ptn	0.894	0.788	1.23075	0.883	0.172	basal
Pdcd4	0.894	0.788	1.05314	0.867	0.264	basal
Rpl7a	0.894	0.788	0.634799	1	0.988	basal
Sox2	0.893	0.786	1.08771	0.938	0.382	basal
Tmem176b	0.893	0.786	0.992968	1	0.979	basal
Ybx3	0.893	0.786	0.810676	0.988	0.729	basal
Rps29	0.889	0.778	0.552803	1	0.994	basal
Nxn	0.888	0.776	0.863364	0.854	0.221	basal
Gnb2l1	0.887	0.774	0.654943	1	0.984	basal
Upk1b	0.886	0.772	1.08563	0.829	0.101	basal
Selenbp1	0.886	0.772	1.06913	1	0.986	basal
Hspb1	0.883	0.766	1.11202	0.983	0.696	basal
Aqp4	0.883	0.766	1.00759	0.854	0.234	basal
Rpl38	0.883	0.766	0.516691	1	0.995	basal
Fam3c	0.882	0.764	0.925685	0.95	0.613	basal
Pdpn	0.882	0.764	0.774567	0.95	0.24	basal
Cd9	0.881	0.762	0.828667	1	0.973	basal
Eif3f	0.881	0.762	0.705489	0.996	0.952	basal
Rps14	0.879	0.758	0.54562	1	0.997	basal
Igfbp7	0.873	0.746	0.609162	0.979	0.536	basal
Pabpc1	0.871	0.742	0.766753	0.971	0.872	basal
Defb1	0.863	0.726	1.27025	0.75	0.04	basal
Rpl15	0.863	0.726	0.668474	0.996	0.932	basal
Epas1	0.862	0.724	0.854463	0.988	0.725	basal
Rps28	0.861	0.722	0.57699	1	0.978	basal
4631405K08Rik	0.86	0.72	0.940974	0.742	0.037	basal
Gsn	0.86	0.72	0.93585	1	0.792	basal
Ifitm3	0.858	0.716	1.05146	1	0.539	basal
Naca	0.858	0.716	0.584018	1	0.993	basal
Zfp36l1	0.855	0.71	0.802496	0.988	0.918	basal
Npm1	0.854	0.708	0.658646	1	0.941	basal
Phlda3	0.853	0.706	0.816023	0.917	0.335	basal
Ifitm2	0.853	0.706	0.748432	0.988	0.747	basal
Rpl13a	0.853	0.706	0.529738	1	0.987	basal
Ces1d	0.851	0.702	0.855863	1	0.865	basal
Uba52	0.85	0.7	0.65795	0.992	0.877	basal
Rpl5	0.849	0.698	0.552066	1	0.985	basal
Trp63	0.847	0.694	0.995947	0.717	0.037	basal
Nsa2	0.845	0.69	0.688236	0.971	0.818	basal
Marcksl1	0.843	0.686	0.831931	0.792	0.238	basal
Slc6a6	0.842	0.684	0.985177	0.925	0.655	basal
Eif3k	0.838	0.676	0.556781	0.996	0.929	basal
Apoe	0.836	0.672	1.66338	0.904	0.494	basal
Tmem176a	0.834	0.668	0.743951	1	0.954	basal
Rps6	0.834	0.668	0.478963	1	0.986	basal
Rps25	0.833	0.666	0.55968	1	0.987	basal
Laptm4a	0.832	0.664	0.491319	0.996	0.973	basal
H3f3a	0.832	0.664	0.476927	1	0.992	basal
Pax9	0.831	0.662	0.659542	0.733	0.126	basal
Eif3h	0.831	0.662	0.624002	0.975	0.888	basal
Anxa8	0.828	0.656	0.836963	0.892	0.323	basal
Serpinb5	0.826	0.652	0.767836	0.696	0.061	basal
Oit1	0.825	0.65	0.752958	0.787	0.193	basal
Fmo3	0.823	0.646	0.923918	0.775	0.197	basal
Rps15	0.823	0.646	0.524701	1	0.996	basal
Cav2	0.822	0.644	0.666543	0.942	0.579	basal
Nr2f2	0.821	0.642	0.710064	0.838	0.468	basal
Cav1	0.819	0.638	0.683689	0.8	0.197	basal
Man1a2	0.819	0.638	0.633688	0.879	0.596	basal
Nbl1	0.818	0.636	0.704129	0.846	0.329	basal
Ece1	0.816	0.632	0.702863	0.871	0.548	basal
Hmgn3	0.816	0.632	0.65644	0.879	0.433	basal
Crlf1	0.814	0.628	0.763473	0.804	0.344	basal
B3galt2	0.814	0.628	0.749779	0.662	0.053	basal
Sult1d1	0.813	0.626	1.50556	0.75	0.216	basal
Krt19	0.81	0.62	0.830115	1	0.779	basal
Lypd2	0.81	0.62	0.331967	0.942	0.395	basal
Gsta3	0.808	0.616	0.768113	0.929	0.496	basal
Ltbp4	0.808	0.616	0.757204	0.646	0.045	basal
Atpif1	0.808	0.616	0.537579	0.996	0.935	basal
Rpl10	0.808	0.616	0.408602	1	0.994	basal
Cebpb	0.807	0.614	0.678688	0.992	0.871	basal
Ccnd2	0.805	0.61	0.783479	0.867	0.473	basal
Bace2	0.805	0.61	0.640426	0.717	0.193	basal
Uqcrh	0.804	0.608	0.435673	1	0.982	basal
Ptprz1	0.802	0.604	0.765341	0.738	0.203	basal
Rpl31	0.802	0.604	0.480764	0.992	0.971	basal
Gsto1	0.801	0.602	0.695951	0.975	0.489	basal
Eef1d	0.799	0.598	0.505644	1	0.932	basal
Tsc22d1	0.798	0.596	0.646124	1	0.937	basal
Ppp1r14b	0.797	0.594	0.633009	0.933	0.693	basal
Rbp1	0.795	0.59	0.784308	0.658	0.097	basal
Prdx6	0.794	0.588	0.426437	1	0.995	basal
Sh3bgrl3	0.788	0.576	0.626507	0.967	0.836	basal
2700060E02Rik	0.787	0.574	0.520536	0.95	0.815	basal
mt-Cytb	0.787	0.574	0.398913	0.996	0.998	basal
Fos	0.786	0.572	1.13395	0.917	0.825	basal
Rps17	0.786	0.572	0.415711	1	0.983	basal
Aqp5	0.785	0.57	0.587347	1	0.9	basal
Junb	0.785	0.57	0.533463	0.992	0.919	basal
Klf5	0.784	0.568	0.628372	0.892	0.649	basal
Lgr6	0.783	0.566	0.593076	0.633	0.116	basal
Tnfaip8	0.783	0.566	0.56696	0.812	0.393	basal
Rpl27	0.783	0.566	0.439104	0.988	0.948	basal
Amotl1	0.782	0.564	0.551437	0.688	0.214	basal
Bsg	0.782	0.564	0.388021	1	0.997	basal
Dst	0.781	0.562	0.838221	0.762	0.387	basal
Trim29	0.781	0.562	0.581292	0.583	0.03	basal
Nedd4	0.781	0.562	0.519222	0.967	0.888	basal
Sf3b6	0.781	0.562	0.495113	0.954	0.789	basal
Rpl4	0.781	0.562	0.451103	0.996	0.961	basal
Pam	0.779	0.558	0.642216	0.833	0.482	basal
Pbx1	0.778	0.556	0.493408	0.963	0.82	basal
Wls	0.777	0.554	0.636662	0.946	0.875	basal
Snrpb2	0.777	0.554	0.531719	0.792	0.48	basal
Luzp1	0.776	0.552	0.542456	0.787	0.433	basal
Sat1	0.775	0.55	0.526401	0.996	0.923	basal
Hsp90ab1	0.774	0.548	0.457587	1	0.997	basal
Cbr2	0.772	0.544	0.594079	1	0.946	basal
Fam107b	0.772	0.544	0.577755	0.8	0.389	basal
Gm20186	0.771	0.542	0.713501	0.738	0.311	basal
Gpi1	0.77	0.54	0.470248	0.933	0.773	basal
Rhoc	0.769	0.538	0.506931	0.842	0.512	basal
Egr1	0.769	0.538	0.398421	0.854	0.53	basal
Bpifa1	0.767	0.534	0.966552	0.708	0.147	basal
Atp5g2	0.765	0.53	0.387329	1	0.981	basal
Tacstd2	0.764	0.528	0.580472	0.942	0.616	basal
Itgb4	0.764	0.528	0.51508	0.733	0.277	basal
Epcam	0.764	0.528	0.498219	1	0.941	basal
Klf4	0.763	0.526	0.793559	0.713	0.32	basal
Psap	0.761	0.522	0.466178	0.933	0.64	basal
Rassf9	0.76	0.52	0.548946	0.767	0.38	basal
Mdh1	0.76	0.52	0.454999	0.975	0.876	basal
Kitl	0.759	0.518	0.532695	0.717	0.288	basal
Sfr1	0.759	0.518	0.463594	0.933	0.774	basal
Abracl	0.758	0.516	0.522477	0.875	0.657	basal
4833423E24Rik	0.757	0.514	0.547734	0.533	0.03	basal
S100a6	0.757	0.514	0.540145	1	0.593	basal
Runx1	0.757	0.514	0.505157	0.933	0.755	basal
Capns1	0.755	0.51	0.48432	0.963	0.883	basal
Dnajb1	0.754	0.508	0.687088	0.779	0.513	basal
Sap30	0.754	0.508	0.516094	0.713	0.345	basal
Cox7a2l	0.754	0.508	0.475313	0.933	0.864	basal
Eif3e	0.754	0.508	0.424595	0.912	0.79	basal
Pir	0.753	0.506	0.614011	0.771	0.396	basal
Ehf	0.753	0.506	0.575631	0.871	0.636	basal
Ier2	0.75	0.5	0.473918	0.967	0.886	basal
Btf3	0.75	0.5	0.356586	0.992	0.983	basal
Rpl21	0.75	0.5	0.326992	1	0.998	basal
Ckmt1	0.749	0.498	0.54045	0.808	0.514	basal
Galnt18	0.748	0.496	0.454193	0.746	0.337	basal
Cyb5a	0.747	0.494	0.398	0.996	0.969	basal
Vsnl1	0.746	0.492	0.551386	0.517	0.033	basal
Lmo1	0.745	0.49	0.517704	0.537	0.071	basal
Net1	0.744	0.488	0.49645	0.808	0.541	basal
Rpl22l1	0.742	0.484	0.372854	1	0.967	basal
Zfp36l2	0.741	0.482	0.548087	0.767	0.521	basal
Adam28	0.741	0.482	0.447924	0.692	0.321	basal
Hcar2	0.74	0.48	0.5322	0.596	0.172	basal
Eef2	0.739	0.478	0.376909	1	0.988	basal
Pfdn5	0.739	0.478	0.36011	0.992	0.977	basal
Rpl41	0.739	0.478	0.295501	1	0.999	basal
Ifi202b	0.738	0.476	0.653823	0.5	0.031	basal
Aldh3a1	0.738	0.476	0.596323	0.733	0.329	basal
Gpx2	0.737	0.474	0.520954	0.958	0.574	basal
Gclm	0.737	0.474	0.470062	0.887	0.597	basal
Slc25a17	0.737	0.474	0.437946	0.833	0.56	basal
S100a10	0.737	0.474	0.417485	0.983	0.867	basal
Ssbp2	0.736	0.472	0.501244	0.738	0.461	basal
Bcam	0.736	0.472	0.363393	0.975	0.871	basal
Hlf	0.735	0.47	0.496408	0.525	0.066	basal
Krt7	0.735	0.47	0.459449	0.983	0.812	basal
Pcolce	0.733	0.466	0.568179	0.725	0.347	basal
Sptssa	0.733	0.466	0.46785	0.808	0.57	basal
Capg	0.732	0.464	0.478115	0.762	0.537	basal
Dlk2	0.73	0.46	0.701984	0.475	0.021	basal
Pik3r1	0.729	0.458	0.527453	0.675	0.346	basal
Papss1	0.729	0.458	0.454986	0.742	0.492	basal
Rpl23a	0.729	0.458	0.442108	0.988	0.944	basal
C1qbp	0.729	0.458	0.41132	0.85	0.648	basal
Prdx2	0.729	0.458	0.389965	0.967	0.906	basal
Atp5l	0.729	0.458	0.320759	1	0.978	basal
Nrip1	0.728	0.456	0.501853	0.729	0.471	basal
Pde7a	0.728	0.456	0.498183	0.713	0.432	basal
Sox21	0.727	0.454	0.529689	0.525	0.112	basal
2010111I01Rik	0.727	0.454	0.31714	0.713	0.341	basal
Anxa1	0.726	0.452	0.612908	0.996	0.794	basal
Mylip	0.726	0.452	0.461714	0.571	0.179	basal
Plek2	0.726	0.452	0.456158	0.554	0.157	basal
Lmo4	0.726	0.452	0.438375	0.921	0.807	basal
Skp1a	0.726	0.452	0.356429	0.967	0.911	basal
Ccdc3	0.725	0.45	0.475045	0.467	0.023	basal
Rnd3	0.725	0.45	0.470652	0.6	0.205	basal
Snrpe	0.725	0.45	0.375852	0.963	0.843	basal
Tmem59	0.725	0.45	0.350716	0.992	0.964	basal
Ngfr	0.724	0.448	0.458694	0.467	0.024	basal
Sumo2	0.724	0.448	0.342213	1	0.961	basal
Mpp6	0.723	0.446	0.494785	0.671	0.38	basal
Eef1g	0.722	0.444	0.37389	0.967	0.912	basal
Eif3i	0.722	0.444	0.348443	0.921	0.868	basal
Emp1	0.721	0.442	0.503789	0.671	0.327	basal
Sepw1	0.721	0.442	0.339655	0.988	0.97	basal
Efemp1	0.72	0.44	0.520109	0.742	0.496	basal
Mfge8	0.72	0.44	0.419689	0.746	0.366	basal
Kif21a	0.72	0.44	0.388597	0.783	0.468	basal
Klhdc8a	0.719	0.438	0.465642	0.533	0.132	basal
Hpgd	0.718	0.436	0.639974	0.521	0.131	basal
Hspa1a	0.718	0.436	0.576984	0.658	0.333	basal
Fjx1	0.718	0.436	0.47408	0.475	0.047	basal
Gramd3	0.718	0.436	0.465388	0.625	0.282	basal
Fundc2	0.718	0.436	0.413223	0.812	0.6	basal
Itm2c	0.718	0.436	0.404876	0.883	0.785	basal
Nek7	0.716	0.432	0.415313	0.75	0.558	basal
Tmem64	0.715	0.43	0.469488	0.571	0.217	basal
Afap1	0.715	0.43	0.427837	0.504	0.118	basal
Sypl	0.715	0.43	0.318255	0.971	0.895	basal
Asph	0.714	0.428	0.440599	0.7	0.439	basal
Hacd2	0.714	0.428	0.413809	0.754	0.514	basal
Mast4	0.713	0.426	0.452283	0.754	0.571	basal
Ralbp1	0.713	0.426	0.414047	0.9	0.864	basal
Serbp1	0.713	0.426	0.330484	0.971	0.949	basal
Bmx	0.712	0.424	0.688951	0.471	0.07	basal
Arl6ip5	0.712	0.424	0.402623	0.85	0.696	basal
Glrx3	0.712	0.424	0.362637	0.808	0.622	basal
Celf2	0.712	0.424	0.359863	0.796	0.542	basal
Btg1	0.712	0.424	0.307431	0.933	0.825	basal
Fam101b	0.711	0.422	0.508262	0.679	0.383	basal
Cd14	0.711	0.422	0.498682	0.825	0.573	basal
Nfix	0.711	0.422	0.406487	0.875	0.791	basal
Hras	0.711	0.422	0.374484	0.95	0.867	basal
Rgs12	0.709	0.418	0.419838	0.512	0.135	basal
Mpzl2	0.709	0.418	0.419521	0.617	0.299	basal
Meis2	0.708	0.416	0.490455	0.45	0.044	basal
Ahr	0.708	0.416	0.433198	0.633	0.346	basal
Llph	0.708	0.416	0.39665	0.896	0.719	basal
Arf5	0.708	0.416	0.306116	0.988	0.956	basal
Rps19	0.708	0.416	0.300863	1	0.997	basal
Fosb	0.707	0.414	0.592663	0.667	0.386	basal
Six1	0.707	0.414	0.506611	0.533	0.196	basal
Ctdspl	0.707	0.414	0.273307	0.779	0.551	basal
Sgk1	0.706	0.412	0.48527	0.679	0.353	basal
Pmepa1	0.706	0.412	0.440352	0.854	0.669	basal
Ggh	0.705	0.41	0.416756	0.608	0.293	basal
Uqcrc1	0.705	0.41	0.372247	0.896	0.807	basal
Map1lc3a	0.705	0.41	0.356142	0.988	0.964	basal
Dhrs3	0.704	0.408	0.427858	0.871	0.77	basal
Ywhab	0.704	0.408	0.336956	0.946	0.865	basal
Hs3st1	0.703	0.406	0.459479	0.55	0.204	basal
Gdpd2	0.703	0.406	0.452874	0.504	0.128	basal
Tnfrsf21	0.702	0.404	0.46594	0.621	0.334	basal
Golim4	0.702	0.404	0.446812	0.583	0.263	basal
Arrdc4	0.702	0.404	0.431308	0.571	0.25	basal
Prss23	0.702	0.404	0.399317	0.458	0.077	basal
Ptn	0.985	0.97	1.96791	0.996	0.168	basal_div
Aqp3	0.974	0.948	2.36589	1	0.124	basal_div
Krt15	0.973	0.946	2.4913	1	0.1	basal_div
Dapl1	0.969	0.938	1.62541	0.991	0.052	basal_div
S100a16	0.968	0.936	1.38244	1	0.796	basal_div
Perp	0.967	0.934	1.3432	1	0.519	basal_div
Krt5	0.962	0.924	2.16516	0.966	0.049	basal_div
Rpsa	0.959	0.918	0.99825	1	0.995	basal_div
Rps2	0.957	0.914	1.06481	1	0.996	basal_div
Rps20	0.957	0.914	0.916305	1	0.995	basal_div
Rps4x	0.955	0.91	0.934261	1	0.992	basal_div
Rplp2	0.955	0.91	0.764068	1	0.994	basal_div
Hmgb2	0.954	0.908	1.93909	1	0.768	basal_div
Rpl39	0.954	0.908	0.903517	1	0.995	basal_div
Rplp1	0.953	0.906	0.89026	1	0.997	basal_div
Gstm2	0.95	0.9	1.66481	0.996	0.536	basal_div
S100a14	0.95	0.9	1.37497	1	0.547	basal_div
Rplp0	0.95	0.9	0.998257	1	0.991	basal_div
Ptma	0.949	0.898	1.12146	1	0.986	basal_div
Rpl28	0.949	0.898	0.799402	1	0.996	basal_div
Fxyd3	0.948	0.896	1.53462	1	0.425	basal_div
Rps24	0.948	0.896	0.803493	1	0.998	basal_div
Rps16	0.943	0.886	0.820634	1	0.998	basal_div
Upk1b	0.942	0.884	1.01993	0.944	0.097	basal_div
H3f3a	0.942	0.884	0.715158	1	0.992	basal_div
Rps5	0.941	0.882	0.810816	1	0.994	basal_div
Rpl10a	0.939	0.878	0.73735	1	0.992	basal_div
Rpl37a	0.939	0.878	0.702654	1	0.997	basal_div
Rpl13	0.938	0.876	0.794401	1	0.998	basal_div
Rps26	0.937	0.874	0.834277	1	0.995	basal_div
Rpl23	0.937	0.874	0.766012	1	1	basal_div
Abi3bp	0.935	0.87	1.30589	0.936	0.052	basal_div
Rps11	0.935	0.87	0.743108	1	0.995	basal_div
Rpl29	0.935	0.87	0.710469	1	0.994	basal_div
Lmnb1	0.934	0.868	1.06305	0.949	0.294	basal_div
Anp32b	0.934	0.868	0.997836	0.991	0.803	basal_div
Krt17	0.932	0.864	1.8831	0.906	0.049	basal_div
Gsta4	0.932	0.864	1.36966	1	0.796	basal_div
Ppia	0.932	0.864	0.773175	1	0.998	basal_div
Rps15a	0.932	0.864	0.729265	1	0.994	basal_div
Fam3c	0.931	0.862	0.898193	0.996	0.611	basal_div
Tubb5	0.93	0.86	1.58395	0.996	0.742	basal_div
Serpinb5	0.929	0.858	0.920695	0.893	0.054	basal_div
Rpl36a	0.929	0.858	0.790003	1	0.98	basal_div
Rps3	0.929	0.858	0.693589	0.996	0.995	basal_div
Hmgb1	0.928	0.856	1.02458	1	0.991	basal_div
Rpl8	0.928	0.856	0.627961	1	0.997	basal_div
Fbln1	0.927	0.854	0.785063	0.872	0.025	basal_div
Rps18	0.926	0.852	0.788734	1	0.985	basal_div
Nxn	0.926	0.852	0.754212	0.944	0.218	basal_div
Rps10	0.926	0.852	0.66431	1	0.998	basal_div
Npm1	0.924	0.848	0.92517	1	0.941	basal_div
Ybx3	0.924	0.848	0.825795	0.996	0.729	basal_div
Rps23	0.923	0.846	0.696149	1	0.99	basal_div
Rpl27a	0.922	0.844	0.663548	1	0.997	basal_div
Rps7	0.921	0.842	0.740324	1	0.994	basal_div
Rpl35	0.921	0.842	0.692894	1	0.982	basal_div
Rpl32	0.921	0.842	0.663264	1	0.997	basal_div
Rps13	0.92	0.84	0.630889	1	0.995	basal_div
Sh3bgrl3	0.919	0.838	0.838159	1	0.835	basal_div
Rps8	0.919	0.838	0.636187	1	1	basal_div
Rpl15	0.918	0.836	0.709796	1	0.932	basal_div
Rpl14	0.917	0.834	0.637086	1	0.993	basal_div
H2afz	0.916	0.832	1.31244	1	0.964	basal_div
Snrpg	0.915	0.83	0.710419	1	0.832	basal_div
Rps3a1	0.915	0.83	0.691735	1	0.996	basal_div
Atp5g2	0.915	0.83	0.671557	1	0.981	basal_div
Rps9	0.914	0.828	0.625599	1	0.994	basal_div
H2afv	0.913	0.826	1.17133	0.996	0.828	basal_div
Snrpe	0.913	0.826	0.799558	0.996	0.842	basal_div
Eef1b2	0.913	0.826	0.787431	1	0.966	basal_div
Adh7	0.912	0.824	1.35223	0.957	0.217	basal_div
Rpl30	0.912	0.824	0.615198	1	0.998	basal_div
Lsm2	0.911	0.822	0.794624	0.974	0.542	basal_div
Rpl6	0.911	0.822	0.653556	1	0.998	basal_div
Rpl12	0.91	0.82	0.827115	1	0.972	basal_div
Erh	0.91	0.82	0.78151	0.996	0.878	basal_div
Cbx3	0.909	0.818	0.822995	0.996	0.743	basal_div
Rpl35a	0.909	0.818	0.567162	1	0.997	basal_div
Stmn1	0.908	0.816	1.56257	0.983	0.802	basal_div
Rpl3	0.908	0.816	0.63647	1	0.987	basal_div
Rpl7	0.908	0.816	0.615773	1	0.991	basal_div
Rpl19	0.908	0.816	0.535581	1	0.998	basal_div
Gstm1	0.907	0.814	1.30059	0.996	0.732	basal_div
Dut	0.905	0.81	1.08035	0.97	0.406	basal_div
Bace2	0.905	0.81	0.637344	0.91	0.186	basal_div
Rpl7a	0.905	0.81	0.594652	1	0.988	basal_div
Pabpc1	0.904	0.808	0.715829	1	0.871	basal_div
Rps27a	0.904	0.808	0.616464	1	0.997	basal_div
Rpl9	0.904	0.808	0.550856	1	0.998	basal_div
Rpl11	0.904	0.808	0.539987	1	0.998	basal_div
Set	0.902	0.804	0.749364	1	0.887	basal_div
Rps29	0.902	0.804	0.53162	1	0.994	basal_div
Rpl18	0.901	0.802	0.526684	1	0.999	basal_div
Hmgn3	0.899	0.798	0.843334	0.97	0.43	basal_div
Mpp6	0.899	0.798	0.768583	0.944	0.37	basal_div
Ifitm1	0.898	0.796	1.03893	0.987	0.335	basal_div
Oit1	0.898	0.796	0.807278	0.927	0.188	basal_div
Sfn	0.897	0.794	1.14182	0.991	0.689	basal_div
Ctsl	0.897	0.794	0.955346	1	0.743	basal_div
Ifitm2	0.897	0.794	0.752612	1	0.747	basal_div
Rbm3	0.896	0.792	0.847456	0.996	0.914	basal_div
Pdpn	0.896	0.792	0.649001	0.996	0.239	basal_div
Rpl22	0.896	0.792	0.635128	1	0.988	basal_div
Sumo2	0.895	0.79	0.690803	1	0.961	basal_div
Epcam	0.894	0.788	0.929088	1	0.941	basal_div
Sox2	0.894	0.788	0.827037	0.991	0.381	basal_div
Sap30	0.893	0.786	0.765488	0.915	0.338	basal_div
Rbp1	0.892	0.784	0.932117	0.842	0.091	basal_div
Dek	0.892	0.784	0.882049	0.996	0.822	basal_div
Ifitm3	0.891	0.782	1.27875	1	0.54	basal_div
Smc2	0.891	0.782	0.934826	0.902	0.219	basal_div
Ran	0.891	0.782	0.843389	0.996	0.906	basal_div
Rpl17	0.89	0.78	0.562866	1	0.993	basal_div
Gltp	0.889	0.778	0.743766	0.94	0.411	basal_div
Rps12	0.889	0.778	0.714478	1	0.994	basal_div
Ppp1r14b	0.888	0.776	0.798572	0.987	0.691	basal_div
Lsm8	0.888	0.776	0.686048	0.983	0.585	basal_div
Ccdc34	0.887	0.774	0.884447	0.94	0.327	basal_div
Rpl41	0.887	0.774	0.506291	1	0.999	basal_div
Alyref	0.886	0.772	0.787878	0.991	0.783	basal_div
Cdk4	0.886	0.772	0.703886	0.983	0.685	basal_div
Rpl24	0.886	0.772	0.512744	1	0.998	basal_div
Rpl26	0.886	0.772	0.507837	1	0.994	basal_div
Dcn	0.884	0.768	1.38162	0.816	0.045	basal_div
Ranbp1	0.883	0.766	0.86128	0.996	0.798	basal_div
Ybx1	0.883	0.766	0.659029	0.996	0.972	basal_div
Cks1b	0.882	0.764	0.942399	0.902	0.3	basal_div
Wnt4	0.882	0.764	0.878028	0.974	0.259	basal_div
Snrpf	0.882	0.764	0.63704	0.991	0.869	basal_div
Sf3b6	0.882	0.764	0.636452	0.987	0.788	basal_div
Rpl37	0.882	0.764	0.5871	1	0.997	basal_div
Rps21	0.881	0.762	0.566601	1	0.996	basal_div
Tmpo	0.88	0.76	0.824864	0.953	0.529	basal_div
Serbp1	0.879	0.758	0.596787	1	0.948	basal_div
Tuba1b	0.877	0.754	1.00589	0.991	0.834	basal_div
Hmgn2	0.876	0.752	0.960914	0.949	0.522	basal_div
Pax9	0.875	0.75	0.567789	0.838	0.123	basal_div
Nrm	0.874	0.748	0.696048	0.868	0.194	basal_div
Anxa8	0.873	0.746	0.863682	0.957	0.321	basal_div
Fmo2	0.872	0.744	0.953846	0.991	0.404	basal_div
Rpl31	0.871	0.742	0.5552	0.996	0.97	basal_div
Hnrnpa3	0.868	0.736	0.624408	0.996	0.951	basal_div
Rps15	0.868	0.736	0.535259	1	0.996	basal_div
Ly6a	0.867	0.734	1.25235	0.957	0.435	basal_div
Cav1	0.866	0.732	0.66255	0.902	0.194	basal_div
Lsm5	0.866	0.732	0.632638	0.944	0.555	basal_div
Capns1	0.866	0.732	0.598831	0.991	0.882	basal_div
4631405K08Rik	0.865	0.73	0.559639	0.774	0.037	basal_div
Gnb2l1	0.864	0.728	0.540002	1	0.984	basal_div
Cdk1	0.862	0.724	1.1049	0.859	0.176	basal_div
Snrpd1	0.862	0.724	0.671891	0.996	0.774	basal_div
Igfbp7	0.862	0.724	0.557732	0.991	0.536	basal_div
Rbbp7	0.86	0.72	0.631677	0.991	0.727	basal_div
Cd9	0.859	0.718	0.686196	1	0.973	basal_div
Gapdh	0.858	0.716	0.640403	1	0.987	basal_div
Psat1	0.858	0.716	0.517682	0.88	0.284	basal_div
Nap1l1	0.857	0.714	0.724495	0.983	0.805	basal_div
Man1a2	0.857	0.714	0.583397	0.974	0.592	basal_div
Trp53	0.857	0.714	0.565338	0.944	0.459	basal_div
Eef1d	0.857	0.714	0.522015	1	0.932	basal_div
Prdx2	0.857	0.714	0.520618	1	0.905	basal_div
Rps17	0.857	0.714	0.51093	0.996	0.983	basal_div
Rps6	0.857	0.714	0.510742	1	0.986	basal_div
S100a10	0.856	0.712	0.860747	0.996	0.867	basal_div
Tk1	0.856	0.712	0.789987	0.859	0.175	basal_div
Itm2b	0.856	0.712	0.619864	1	0.991	basal_div
C1qbp	0.856	0.712	0.606474	0.983	0.643	basal_div
Cdca8	0.855	0.71	1.0936	0.808	0.147	basal_div
Tacc3	0.855	0.71	0.726149	0.808	0.169	basal_div
Cotl1	0.855	0.71	0.565899	0.863	0.284	basal_div
Smc4	0.854	0.708	0.890401	0.897	0.391	basal_div
Nbl1	0.854	0.708	0.591511	0.94	0.326	basal_div
Ssrp1	0.854	0.708	0.579893	0.97	0.6	basal_div
Hn1	0.852	0.704	1.12381	0.936	0.637	basal_div
Uba52	0.85	0.7	0.522181	0.996	0.877	basal_div
Cox5b	0.85	0.7	0.504326	0.996	0.961	basal_div
Snrpd2	0.849	0.698	0.515544	0.987	0.895	basal_div
Cks2	0.848	0.696	1.0649	0.85	0.293	basal_div
Pcolce	0.847	0.694	0.774281	0.906	0.34	basal_div
Hnrnpa0	0.847	0.694	0.540322	0.996	0.853	basal_div
Naca	0.847	0.694	0.463925	0.996	0.993	basal_div
S100a4	0.846	0.692	0.773717	0.744	0.099	basal_div
Cnih4	0.846	0.692	0.576126	0.983	0.642	basal_div
Sfr1	0.845	0.69	0.527024	0.987	0.772	basal_div
Cd14	0.844	0.688	0.83294	0.957	0.568	basal_div
Nucks1	0.843	0.686	0.705325	0.974	0.832	basal_div
Trp63	0.843	0.686	0.563138	0.731	0.037	basal_div
Aqp4	0.843	0.686	0.545402	0.872	0.233	basal_div
Rpl36	0.843	0.686	0.420616	1	0.994	basal_div
Lsm3	0.841	0.682	0.559333	0.915	0.498	basal_div
Gsto1	0.84	0.68	0.975262	1	0.489	basal_div
H1fx	0.84	0.68	0.805636	0.795	0.166	basal_div
Bcl7c	0.84	0.68	0.55147	0.94	0.563	basal_div
2810417H13Rik	0.839	0.678	1.04855	0.816	0.146	basal_div
Fkbp3	0.839	0.678	0.556767	0.966	0.618	basal_div
H2afy	0.839	0.678	0.517923	0.996	0.858	basal_div
Ywhah	0.838	0.676	0.660822	0.996	0.786	basal_div
Pdcd4	0.838	0.676	0.602186	0.846	0.265	basal_div
Top2a	0.837	0.674	1.3329	0.782	0.156	basal_div
Prc1	0.837	0.674	1.26672	0.782	0.184	basal_div
Mfge8	0.837	0.674	0.597104	0.94	0.359	basal_div
Kif20b	0.836	0.672	0.724733	0.752	0.129	basal_div
Defb1	0.836	0.672	0.67713	0.722	0.042	basal_div
Smc1a	0.836	0.672	0.60887	0.966	0.74	basal_div
F3	0.836	0.672	0.493129	1	0.625	basal_div
Reep4	0.835	0.67	0.602865	0.91	0.409	basal_div
Abracl	0.835	0.67	0.572533	0.957	0.654	basal_div
Ckap2l	0.834	0.668	0.704755	0.748	0.121	basal_div
Sptssa	0.834	0.668	0.584187	0.957	0.564	basal_div
Eif5a	0.834	0.668	0.533616	0.996	0.973	basal_div
Ifi27l2a	0.833	0.666	1.58843	0.748	0.132	basal_div
Ltbp4	0.833	0.666	0.530222	0.709	0.044	basal_div
Snrnp40	0.833	0.666	0.45545	0.923	0.478	basal_div
Fau	0.833	0.666	0.424653	1	0.998	basal_div
Rpl34	0.833	0.666	0.406045	1	0.998	basal_div
Anln	0.831	0.662	0.844323	0.761	0.145	basal_div
Hnrnpa1	0.831	0.662	0.585325	0.983	0.824	basal_div
Lmo1	0.831	0.662	0.507211	0.714	0.065	basal_div
Hmgn1	0.831	0.662	0.479923	1	0.974	basal_div
Ncl	0.83	0.66	0.629135	0.996	0.912	basal_div
Tnfaip8	0.83	0.66	0.49545	0.944	0.388	basal_div
Eef1a1	0.829	0.658	0.418985	1	0.999	basal_div
Prdx4	0.828	0.656	0.578396	0.944	0.62	basal_div
Tipin	0.828	0.656	0.56817	0.885	0.338	basal_div
Rpl13a	0.828	0.656	0.445286	1	0.987	basal_div
Rrm1	0.827	0.654	0.558038	0.833	0.238	basal_div
Ppih	0.827	0.654	0.473851	0.838	0.287	basal_div
Eif3h	0.827	0.654	0.468398	0.996	0.888	basal_div
Dctpp1	0.826	0.652	0.555397	0.88	0.338	basal_div
Rps25	0.826	0.652	0.463502	1	0.987	basal_div
Rpl27	0.826	0.652	0.447395	0.996	0.948	basal_div
Ezh2	0.825	0.65	0.55975	0.812	0.241	basal_div
Mdh1	0.825	0.65	0.546728	1	0.875	basal_div
Lsm4	0.825	0.65	0.539495	0.983	0.822	basal_div
Mpzl2	0.825	0.65	0.514389	0.838	0.291	basal_div
Birc5	0.824	0.648	1.23437	0.752	0.155	basal_div
Incenp	0.824	0.648	0.72761	0.744	0.171	basal_div
Spc24	0.824	0.648	0.719876	0.842	0.239	basal_div
Cyp2f2	0.823	0.646	0.789757	0.996	0.572	basal_div
Tubb6	0.822	0.644	0.629699	0.684	0.065	basal_div
Gmnn	0.822	0.644	0.578661	0.893	0.281	basal_div
Hnrnpab	0.822	0.644	0.55683	1	0.882	basal_div
Phlda3	0.822	0.644	0.52658	0.932	0.335	basal_div
Pkm	0.821	0.642	0.588023	0.979	0.888	basal_div
Pycard	0.821	0.642	0.497793	0.838	0.309	basal_div
Plek2	0.821	0.642	0.488662	0.744	0.15	basal_div
Rpl5	0.821	0.642	0.446954	1	0.985	basal_div
2700094K13Rik	0.82	0.64	0.664865	0.94	0.669	basal_div
Crlf1	0.82	0.64	0.573551	0.893	0.341	basal_div
Hsp90ab1	0.82	0.64	0.56073	1	0.997	basal_div
Nr2f2	0.82	0.64	0.556366	0.893	0.467	basal_div
Cenpm	0.82	0.64	0.547097	0.795	0.158	basal_div
Hmgb3	0.82	0.64	0.500387	0.936	0.528	basal_div
Snrpb2	0.82	0.64	0.471723	0.923	0.475	basal_div
Pglyrp1	0.819	0.638	0.821868	0.91	0.362	basal_div
Ccna2	0.819	0.638	0.814566	0.735	0.146	basal_div
Ehf	0.819	0.638	0.616201	0.949	0.633	basal_div
H2afx	0.818	0.636	0.901997	0.859	0.408	basal_div
Racgap1	0.818	0.636	0.682582	0.735	0.142	basal_div
Casc5	0.818	0.636	0.656328	0.714	0.122	basal_div
Usp1	0.818	0.636	0.507028	0.893	0.411	basal_div
Gclm	0.817	0.634	0.572991	0.983	0.593	basal_div
Vsnl1	0.817	0.634	0.497796	0.662	0.027	basal_div
Rpl18a	0.817	0.634	0.488935	1	0.996	basal_div
Oaz1	0.817	0.634	0.349079	1	0.997	basal_div
Tpx2	0.816	0.632	0.871855	0.731	0.146	basal_div
Ube2s	0.816	0.632	0.848495	0.987	0.901	basal_div
Ldha	0.816	0.632	0.53484	1	0.957	basal_div
Npm3	0.816	0.632	0.515408	0.915	0.503	basal_div
Mcm5	0.816	0.632	0.491183	0.786	0.18	basal_div
Pdap1	0.816	0.632	0.486381	0.974	0.804	basal_div
Cenpf	0.815	0.63	1.46973	0.709	0.14	basal_div
Eif3k	0.815	0.63	0.445481	0.991	0.929	basal_div
Mki67	0.814	0.628	0.76297	0.752	0.155	basal_div
Aurkb	0.814	0.628	0.618155	0.726	0.126	basal_div
Asf1b	0.814	0.628	0.501712	0.761	0.154	basal_div
Impdh2	0.814	0.628	0.495363	0.94	0.578	basal_div
Phgdh	0.814	0.628	0.449098	0.739	0.159	basal_div
Ube2c	0.813	0.626	1.69232	0.731	0.148	basal_div
Clic1	0.813	0.626	0.688536	1	0.887	basal_div
Anp32e	0.813	0.626	0.593251	0.91	0.633	basal_div
Cav2	0.813	0.626	0.504069	0.979	0.578	basal_div
Lsm6	0.813	0.626	0.499806	0.974	0.724	basal_div
Rfc4	0.813	0.626	0.456804	0.85	0.282	basal_div
Rnaseh2b	0.811	0.622	0.413859	0.803	0.265	basal_div
Apoe	0.81	0.62	1.42733	0.91	0.494	basal_div
S100a6	0.81	0.62	0.812174	1	0.594	basal_div
Nudt21	0.81	0.62	0.456101	0.936	0.532	basal_div
Rpl22l1	0.81	0.62	0.446302	1	0.967	basal_div
Mis18a	0.81	0.62	0.391976	0.739	0.166	basal_div
Rpl38	0.81	0.62	0.355657	1	0.995	basal_div
Fjx1	0.81	0.62	0.336483	0.671	0.039	basal_div
Dtymk	0.809	0.618	0.518638	0.957	0.585	basal_div
Eif3f	0.809	0.618	0.456254	0.996	0.952	basal_div
Laptm4a	0.809	0.618	0.38014	1	0.972	basal_div
Lig1	0.808	0.616	0.607235	0.808	0.238	basal_div
Mcm3	0.808	0.616	0.607076	0.756	0.181	basal_div
Exosc8	0.808	0.616	0.430539	0.872	0.394	basal_div
Rpl4	0.808	0.616	0.424945	0.996	0.961	basal_div
Glul	0.807	0.614	0.663001	0.996	0.815	basal_div
Bub3	0.807	0.614	0.657198	0.915	0.622	basal_div
Prelid1	0.807	0.614	0.493827	0.966	0.774	basal_div
2700060E02Rik	0.807	0.614	0.448101	0.987	0.814	basal_div
Cdca3	0.806	0.612	0.853318	0.722	0.142	basal_div
Ccnb1	0.806	0.612	0.845933	0.709	0.15	basal_div
Krt19	0.806	0.612	0.725345	1	0.78	basal_div
Nasp	0.806	0.612	0.524469	0.897	0.456	basal_div
Hnrnpf	0.806	0.612	0.504216	1	0.9	basal_div
Hs3st1	0.806	0.612	0.498202	0.756	0.196	basal_div
Psip1	0.806	0.612	0.495745	0.944	0.523	basal_div
Marcksl1	0.806	0.612	0.491018	0.803	0.239	basal_div
Pir	0.805	0.61	0.516708	0.932	0.39	basal_div
Hras	0.805	0.61	0.451884	0.987	0.865	basal_div
Tpbg	0.805	0.61	0.342993	0.692	0.11	basal_div
Nusap1	0.804	0.608	1.10119	0.688	0.123	basal_div
Ccnb2	0.804	0.608	0.957696	0.697	0.133	basal_div
Fundc2	0.804	0.608	0.496435	0.94	0.595	basal_div
Atp5g1	0.804	0.608	0.444288	0.987	0.949	basal_div
Snrpb	0.804	0.608	0.430109	0.996	0.916	basal_div
Cdc20	0.803	0.606	1.03771	0.714	0.169	basal_div
Gsn	0.803	0.606	0.631511	1	0.792	basal_div
Tyms	0.803	0.606	0.607299	0.842	0.317	basal_div
Papss1	0.803	0.606	0.433523	0.915	0.485	basal_div
Sgol2a	0.802	0.604	0.593968	0.718	0.155	basal_div
Pa2g4	0.802	0.604	0.514676	0.987	0.731	basal_div
Mettl9	0.802	0.604	0.409876	0.91	0.461	basal_div
Dnajb1	0.801	0.602	0.54316	0.923	0.508	basal_div
Lad1	0.801	0.602	0.390298	0.735	0.207	basal_div
Rps14	0.801	0.602	0.355592	1	0.997	basal_div
Upk3bl	0.8	0.6	1.14088	0.654	0.087	basal_div
Ddx39b	0.8	0.6	0.47145	0.979	0.804	basal_div
Kif23	0.799	0.598	0.642033	0.722	0.19	basal_div
Knstrn	0.799	0.598	0.601979	0.692	0.129	basal_div
Mad2l1	0.799	0.598	0.45954	0.739	0.187	basal_div
Dnph1	0.799	0.598	0.437069	0.731	0.181	basal_div
Itgb4	0.799	0.598	0.433751	0.85	0.273	basal_div
Lockd	0.798	0.596	0.645854	0.697	0.134	basal_div
Ckmt1	0.798	0.596	0.576225	0.902	0.511	basal_div
Fam111a	0.798	0.596	0.485987	0.782	0.227	basal_div
Cmtm7	0.798	0.596	0.415483	0.838	0.311	basal_div
Sox21	0.798	0.596	0.367803	0.684	0.106	basal_div
Ly6d	0.797	0.594	1.16816	0.714	0.193	basal_div
Cenpa	0.797	0.594	1.07849	0.684	0.125	basal_div
Mt2	0.797	0.594	0.64875	0.821	0.311	basal_div
Tmem176b	0.797	0.594	0.638237	1	0.979	basal_div
Hmmr	0.796	0.592	0.909389	0.671	0.124	basal_div
Rbbp4	0.796	0.592	0.525428	0.962	0.726	basal_div
Vdac1	0.796	0.592	0.479054	0.991	0.771	basal_div
Tsen34	0.796	0.592	0.457738	0.953	0.609	basal_div
Eef1g	0.796	0.592	0.418657	1	0.911	basal_div
Btf3	0.796	0.592	0.374471	0.996	0.982	basal_div
Prmt1	0.795	0.59	0.480238	0.962	0.667	basal_div
Rps28	0.795	0.59	0.403599	0.996	0.979	basal_div
Ncapd3	0.795	0.59	0.400216	0.752	0.199	basal_div
Dmrt2	0.795	0.59	0.341796	0.662	0.088	basal_div
Ckap2	0.794	0.588	0.633094	0.654	0.105	basal_div
Tacstd2	0.794	0.588	0.549466	0.987	0.615	basal_div
Snrpd3	0.794	0.588	0.462932	0.974	0.752	basal_div
Gins2	0.794	0.588	0.416849	0.735	0.177	basal_div
Ube2t	0.794	0.588	0.409412	0.726	0.171	basal_div
Lgr6	0.794	0.588	0.40529	0.684	0.115	basal_div
Pdia3	0.793	0.586	0.500107	1	0.951	basal_div
Kif22	0.793	0.586	0.464343	0.679	0.124	basal_div
Atp5o	0.793	0.586	0.460211	0.991	0.922	basal_div
Ptrf	0.793	0.586	0.418349	0.957	0.552	basal_div
Fam107b	0.793	0.586	0.388979	0.923	0.385	basal_div
Msln	0.792	0.584	1.03193	0.688	0.126	basal_div
Ptprz1	0.792	0.584	0.463043	0.769	0.203	basal_div
Fen1	0.792	0.584	0.419213	0.748	0.203	basal_div
Slc25a3	0.792	0.584	0.381992	1	0.974	basal_div
Bzw2	0.792	0.584	0.363214	0.765	0.267	basal_div
Dnajc9	0.791	0.582	0.47676	0.902	0.419	basal_div
Ilf2	0.791	0.582	0.476727	0.966	0.784	basal_div
Mcm7	0.791	0.582	0.451877	0.821	0.301	basal_div
Trim29	0.791	0.582	0.405707	0.615	0.029	basal_div
Rap2b	0.791	0.582	0.385977	0.709	0.165	basal_div
Mfsd10	0.791	0.582	0.378085	0.846	0.374	basal_div
Tpt1	0.791	0.582	0.374574	0.996	0.999	basal_div
Pmf1	0.791	0.582	0.37107	0.799	0.268	basal_div
Marcks	0.79	0.58	0.41165	0.897	0.352	basal_div
Cenpe	0.789	0.578	0.739561	0.662	0.115	basal_div
Magoh	0.789	0.578	0.438972	0.953	0.668	basal_div
Nsa2	0.789	0.578	0.418396	0.991	0.818	basal_div
Hspb1	0.788	0.576	0.559518	0.991	0.696	basal_div
Spc25	0.788	0.576	0.540133	0.697	0.132	basal_div
Adam28	0.788	0.576	0.524095	0.808	0.316	basal_div
Stra13	0.788	0.576	0.44522	0.983	0.712	basal_div
Cenpw	0.788	0.576	0.396297	0.744	0.182	basal_div
Hells	0.787	0.574	0.5904	0.714	0.169	basal_div
Ppa1	0.787	0.574	0.52512	0.923	0.565	basal_div
Melk	0.787	0.574	0.433047	0.675	0.127	basal_div
Kif20a	0.786	0.572	0.501986	0.654	0.114	basal_div
Sgk1	0.786	0.572	0.441117	0.876	0.345	basal_div
Emp1	0.785	0.57	0.577658	0.816	0.322	basal_div
Meis2	0.785	0.57	0.468775	0.607	0.038	basal_div
Smc6	0.785	0.57	0.466737	0.919	0.536	basal_div
Hmgn5	0.785	0.57	0.430307	0.855	0.416	basal_div
Rad51	0.785	0.57	0.422333	0.688	0.141	basal_div
Hnrnpk	0.785	0.57	0.382537	0.996	0.965	basal_div
Sult1d1	0.784	0.568	0.917479	0.769	0.216	basal_div
Eno1	0.784	0.568	0.471723	0.966	0.599	basal_div
Atpif1	0.784	0.568	0.425034	1	0.934	basal_div
Arf5	0.784	0.568	0.378729	0.996	0.956	basal_div
Ect2	0.783	0.566	0.477759	0.684	0.155	basal_div
Efemp1	0.783	0.566	0.468423	0.915	0.489	basal_div
Eif4a1	0.783	0.566	0.421982	1	0.961	basal_div
Ssb	0.783	0.566	0.416235	0.991	0.796	basal_div
Phb2	0.783	0.566	0.401996	0.979	0.775	basal_div
Lyar	0.783	0.566	0.399894	0.863	0.439	basal_div
Kitl	0.783	0.566	0.308979	0.85	0.283	basal_div
Plk1	0.782	0.564	0.644976	0.65	0.109	basal_div
Hspe1	0.782	0.564	0.496627	0.996	0.904	basal_div
Rpl23a	0.782	0.564	0.472029	0.991	0.944	basal_div
Sae1	0.782	0.564	0.434196	0.893	0.547	basal_div
Rnaseh2c	0.782	0.564	0.42812	0.932	0.631	basal_div
Pfn1	0.782	0.564	0.39825	1	0.993	basal_div
Gpx2	0.781	0.562	0.635952	0.987	0.573	basal_div
Prdx1	0.781	0.562	0.422682	1	0.997	basal_div
Nup37	0.781	0.562	0.413649	0.726	0.253	basal_div
Sgol1	0.781	0.562	0.402765	0.65	0.117	basal_div
Rfc5	0.781	0.562	0.383393	0.761	0.243	basal_div
Gjb3	0.781	0.562	0.35237	0.667	0.139	basal_div
Ssna1	0.78	0.56	0.451855	0.944	0.674	basal_div
Thoc7	0.78	0.56	0.423589	0.953	0.681	basal_div
Hnrnpa2b1	0.78	0.56	0.404168	1	0.976	basal_div
Slc25a17	0.78	0.56	0.389018	0.957	0.555	basal_div
Pbk	0.779	0.558	0.646312	0.705	0.143	basal_div
Mcm6	0.779	0.558	0.559036	0.778	0.278	basal_div
Ccnd2	0.779	0.558	0.52108	0.927	0.471	basal_div
Capg	0.779	0.558	0.466942	0.889	0.532	basal_div
Commd1	0.779	0.558	0.405655	0.953	0.599	basal_div
Minos1	0.779	0.558	0.378999	0.996	0.935	basal_div
Shcbp1	0.779	0.558	0.37816	0.65	0.115	basal_div
Slbp	0.778	0.556	0.65764	0.919	0.557	basal_div
Kif11	0.778	0.556	0.524564	0.65	0.126	basal_div
Rfc3	0.778	0.556	0.450697	0.782	0.29	basal_div
Gipc1	0.778	0.556	0.431745	0.897	0.501	basal_div
Esco2	0.777	0.554	0.587088	0.671	0.123	basal_div
Tmsb10	0.777	0.554	0.535942	1	0.853	basal_div
Dbf4	0.777	0.554	0.450457	0.748	0.253	basal_div
Nuf2	0.777	0.554	0.415204	0.637	0.113	basal_div
Atp5c1	0.777	0.554	0.389975	0.991	0.879	basal_div
Glrx3	0.777	0.554	0.373767	0.949	0.617	basal_div
Atp5l	0.777	0.554	0.315056	1	0.978	basal_div
Slfn9	0.776	0.552	0.518709	0.654	0.112	basal_div
Mrpl42	0.776	0.552	0.407935	0.966	0.683	basal_div
Eif3m	0.776	0.552	0.398286	0.962	0.767	basal_div
Six1	0.776	0.552	0.3608	0.709	0.19	basal_div
Tspan8	0.776	0.552	0.312131	0.919	0.566	basal_div
Hspd1	0.775	0.55	0.527073	0.979	0.804	basal_div
Prkcdbp	0.775	0.55	0.291843	0.739	0.176	basal_div
Kpna2	0.774	0.548	0.547893	0.705	0.24	basal_div
Supt16	0.774	0.548	0.41278	0.949	0.598	basal_div
Nde1	0.774	0.548	0.396505	0.722	0.228	basal_div
Eif3i	0.774	0.548	0.369033	0.996	0.865	basal_div
Psap	0.773	0.546	0.406034	0.974	0.639	basal_div
Srsf7	0.773	0.546	0.380113	0.983	0.744	basal_div
Phf5a	0.773	0.546	0.368805	0.966	0.719	basal_div
Ssbp2	0.772	0.544	0.378814	0.902	0.455	basal_div
Rpa2	0.772	0.544	0.378425	0.774	0.261	basal_div
Topbp1	0.772	0.544	0.368004	0.735	0.235	basal_div
Rad21	0.771	0.542	0.477823	0.872	0.518	basal_div
Mis18bp1	0.771	0.542	0.442219	0.611	0.103	basal_div
Hnrnpd	0.771	0.542	0.441885	0.983	0.82	basal_div
Knop1	0.771	0.542	0.411249	0.932	0.583	basal_div
Lbr	0.771	0.542	0.399693	0.88	0.469	basal_div
Gnai2	0.771	0.542	0.389117	0.996	0.869	basal_div
Apitd1	0.771	0.542	0.376946	0.658	0.147	basal_div
Uqcrc1	0.77	0.54	0.419821	0.979	0.804	basal_div
Kdelr2	0.77	0.54	0.415102	0.979	0.776	basal_div
Mitd1	0.77	0.54	0.394503	0.846	0.408	basal_div
Afap1	0.77	0.54	0.315232	0.628	0.114	basal_div
Aurka	0.769	0.538	0.550233	0.637	0.126	basal_div
Isg15	0.769	0.538	0.461947	0.744	0.242	basal_div
Psmb2	0.769	0.538	0.409222	0.987	0.885	basal_div
Banf1	0.769	0.538	0.408732	0.957	0.757	basal_div
Gar1	0.769	0.538	0.389301	0.868	0.48	basal_div
Snrpc	0.769	0.538	0.363768	0.915	0.593	basal_div
Tnfrsf21	0.769	0.538	0.348624	0.812	0.327	basal_div
Cdkn2c	0.768	0.536	0.40992	0.671	0.178	basal_div
Ctcf	0.768	0.536	0.407096	0.94	0.633	basal_div
Ndufa5	0.768	0.536	0.389738	0.991	0.849	basal_div
Rad50	0.768	0.536	0.356115	0.872	0.412	basal_div
2700029M09Rik	0.767	0.534	0.379765	0.889	0.471	basal_div
Nsmce4a	0.767	0.534	0.367165	0.944	0.711	basal_div
Tspan3	0.767	0.534	0.361292	0.91	0.417	basal_div
Tpm2	0.766	0.532	0.484369	0.585	0.062	basal_div
Ubald2	0.766	0.532	0.476821	0.923	0.669	basal_div
Ddx39	0.766	0.532	0.466351	0.846	0.478	basal_div
Anapc11	0.766	0.532	0.406412	0.97	0.78	basal_div
Cfl1	0.766	0.532	0.37818	0.996	0.965	basal_div
Rnd3	0.766	0.532	0.308363	0.718	0.2	basal_div
Cenph	0.765	0.53	0.361642	0.641	0.137	basal_div
Fignl1	0.765	0.53	0.297993	0.62	0.112	basal_div
Atad2	0.764	0.528	0.478007	0.714	0.234	basal_div
Aldh3a1	0.764	0.528	0.386427	0.833	0.326	basal_div
Cdca2	0.764	0.528	0.343455	0.62	0.112	basal_div
Fbxo5	0.763	0.526	0.469276	0.632	0.132	basal_div
Gm10076	0.763	0.526	0.378185	0.987	0.848	basal_div
Dlgap5	0.763	0.526	0.366592	0.607	0.105	basal_div
Rwdd1	0.763	0.526	0.364394	0.953	0.68	basal_div
Rbmxl1	0.763	0.526	0.364171	0.94	0.539	basal_div
Mrpl13	0.763	0.526	0.336852	0.902	0.546	basal_div
Arhgdib	0.763	0.526	0.327204	0.551	0.026	basal_div
Tuba1c	0.762	0.524	0.872415	0.88	0.693	basal_div
Fuom	0.762	0.524	0.400615	0.923	0.528	basal_div
Nop58	0.762	0.524	0.377939	0.962	0.608	basal_div
Nono	0.762	0.524	0.37746	0.953	0.64	basal_div
Uba2	0.762	0.524	0.367566	0.919	0.572	basal_div
Itga6	0.762	0.524	0.365099	0.778	0.331	basal_div
Cep55	0.761	0.522	0.444451	0.607	0.108	basal_div
Apobec3	0.761	0.522	0.431401	0.932	0.639	basal_div
Dnmt1	0.761	0.522	0.407837	0.786	0.317	basal_div
Bpifa1	0.76	0.52	0.765041	0.701	0.148	basal_div
Khdrbs1	0.76	0.52	0.39803	0.936	0.643	basal_div
Tmem64	0.76	0.52	0.384737	0.688	0.212	basal_div
Naa50	0.76	0.52	0.348799	0.915	0.568	basal_div
Ifi202b	0.759	0.518	0.468582	0.551	0.029	basal_div
Rpa3	0.759	0.518	0.373811	0.868	0.435	basal_div
Mapk13	0.759	0.518	0.345882	0.897	0.498	basal_div
Dkc1	0.759	0.518	0.344225	0.752	0.303	basal_div
Anxa1	0.758	0.516	0.724901	1	0.794	basal_div
Psma7	0.758	0.516	0.391003	0.996	0.919	basal_div
Tmem14c	0.758	0.516	0.359502	0.991	0.841	basal_div
Emg1	0.758	0.516	0.354936	0.944	0.659	basal_div
Kif4	0.757	0.514	0.367432	0.598	0.109	basal_div
Prim1	0.757	0.514	0.352888	0.675	0.179	basal_div
Cox5a	0.756	0.512	0.362598	1	0.947	basal_div
Depdc1a	0.755	0.51	0.362794	0.581	0.096	basal_div
Gm10073	0.755	0.51	0.297555	0.825	0.374	basal_div
Tmem176a	0.754	0.508	0.493892	1	0.954	basal_div
Dazap1	0.754	0.508	0.398784	0.944	0.691	basal_div
Nhp2	0.754	0.508	0.385075	0.957	0.659	basal_div
Lmo4	0.754	0.508	0.368651	0.974	0.805	basal_div
Ube2e3	0.754	0.508	0.350239	0.915	0.597	basal_div
Tsfm	0.754	0.508	0.324441	0.855	0.476	basal_div
Mgat4a	0.754	0.508	0.317637	0.632	0.159	basal_div
Ncapg	0.754	0.508	0.279925	0.603	0.111	basal_div
Psme2	0.753	0.506	0.376267	0.987	0.856	basal_div
Tpr	0.753	0.506	0.369135	0.991	0.844	basal_div
Luzp1	0.753	0.506	0.364547	0.855	0.431	basal_div
Plk4	0.753	0.506	0.347536	0.624	0.161	basal_div
Auts2	0.753	0.506	0.347309	0.654	0.162	basal_div
Hprt	0.753	0.506	0.34573	0.979	0.741	basal_div
Cdk2ap1	0.753	0.506	0.338184	0.872	0.5	basal_div
Serpinb1a	0.752	0.504	0.491398	0.607	0.12	basal_div
B3galt2	0.752	0.504	0.385128	0.564	0.058	basal_div
Atp5g3	0.752	0.504	0.342575	0.991	0.934	basal_div
Polr2h	0.752	0.504	0.31338	0.838	0.425	basal_div
Aspm	0.751	0.502	0.546845	0.568	0.095	basal_div
Gm20186	0.751	0.502	0.472793	0.782	0.31	basal_div
Raly	0.751	0.502	0.383455	0.979	0.739	basal_div
Mif	0.751	0.502	0.378326	0.987	0.833	basal_div
Got2	0.751	0.502	0.366182	0.859	0.503	basal_div
Cenpq	0.751	0.502	0.329827	0.667	0.188	basal_div
Eya2	0.751	0.502	0.325818	0.846	0.442	basal_div
Amotl1	0.751	0.502	0.320245	0.701	0.214	basal_div
Nhp2l1	0.75	0.5	0.375193	0.991	0.852	basal_div
Atp5j	0.75	0.5	0.321921	0.996	0.975	basal_div
Sf3a3	0.75	0.5	0.315957	0.855	0.46	basal_div
Apobec1	0.75	0.5	0.259269	0.547	0.046	basal_div
Terf1	0.749	0.498	0.399195	0.756	0.36	basal_div
Cct8	0.749	0.498	0.379744	0.962	0.718	basal_div
Fbl	0.749	0.498	0.37601	0.915	0.597	basal_div
Hirip3	0.749	0.498	0.369823	0.765	0.341	basal_div
Tcp1	0.749	0.498	0.351302	0.97	0.796	basal_div
Skp1a	0.749	0.498	0.339449	1	0.91	basal_div
Ptprs	0.749	0.498	0.316693	0.637	0.171	basal_div
Slc6a6	0.748	0.496	0.487664	0.927	0.655	basal_div
Rtp4	0.748	0.496	0.422229	0.744	0.283	basal_div
Cct5	0.748	0.496	0.345042	0.987	0.796	basal_div
Sf3b5	0.748	0.496	0.341744	0.983	0.835	basal_div
Srrt	0.748	0.496	0.332398	0.842	0.446	basal_div
Uchl5	0.748	0.496	0.317146	0.786	0.373	basal_div
Dnajc19	0.747	0.494	0.369151	0.944	0.654	basal_div
Fkbp4	0.747	0.494	0.358987	0.996	0.891	basal_div
Cacybp	0.747	0.494	0.354203	0.979	0.714	basal_div
Tbca	0.747	0.494	0.326317	0.996	0.922	basal_div
Kif2a	0.747	0.494	0.3031	0.842	0.454	basal_div
Ly6e	0.746	0.492	0.426598	1	0.945	basal_div
Sav1	0.746	0.492	0.329336	0.833	0.428	basal_div
Sepw1	0.746	0.492	0.316137	0.996	0.97	basal_div
1700025G04Rik	0.746	0.492	0.306637	0.615	0.129	basal_div
Pnn	0.745	0.49	0.356354	0.957	0.697	basal_div
Ncaph	0.745	0.49	0.335264	0.585	0.121	basal_div
Cdkn3	0.744	0.488	0.62066	0.577	0.114	basal_div
Hat1	0.744	0.488	0.426113	0.838	0.454	basal_div
Bub1b	0.744	0.488	0.365186	0.581	0.125	basal_div
Smc3	0.744	0.488	0.348213	0.91	0.576	basal_div
Arpc3	0.744	0.488	0.335669	0.996	0.891	basal_div
Rps19	0.744	0.488	0.329377	1	0.997	basal_div
Pold2	0.744	0.488	0.284816	0.744	0.289	basal_div
Vrk1	0.744	0.488	0.268036	0.701	0.247	basal_div
Mcm4	0.743	0.486	0.438014	0.684	0.25	basal_div
Atp1b3	0.743	0.486	0.370883	0.94	0.647	basal_div
Klf4	0.743	0.486	0.343467	0.786	0.318	basal_div
Park7	0.743	0.486	0.336631	0.991	0.911	basal_div
Fmo3	0.743	0.486	0.311322	0.709	0.2	basal_div
Carhsp1	0.743	0.486	0.305678	0.812	0.387	basal_div
Clns1a	0.743	0.486	0.291685	0.85	0.467	basal_div
Pola1	0.742	0.484	0.357172	0.607	0.155	basal_div
U2af1	0.742	0.484	0.336195	0.991	0.85	basal_div
Rad51ap1	0.742	0.484	0.317274	0.59	0.122	basal_div
Kctd1	0.742	0.484	0.296399	0.812	0.368	basal_div
Cdca4	0.742	0.484	0.289555	0.709	0.274	basal_div
Hlf	0.742	0.484	0.27337	0.56	0.065	basal_div
Cdkn2d	0.741	0.482	0.477014	0.701	0.272	basal_div
Adh5	0.741	0.482	0.339122	0.927	0.574	basal_div
Ywhaq	0.741	0.482	0.332817	0.996	0.923	basal_div
Haus4	0.741	0.482	0.324578	0.607	0.154	basal_div
Ggh	0.741	0.482	0.292455	0.744	0.288	basal_div
Kif2c	0.74	0.48	0.375118	0.543	0.09	basal_div
Mrpl12	0.74	0.48	0.351	0.953	0.772	basal_div
Hspa1b	0.74	0.48	0.346403	0.675	0.225	basal_div
Ikzf2	0.74	0.48	0.319299	0.632	0.185	basal_div
Eif3l	0.74	0.48	0.317853	0.906	0.603	basal_div
Mrps16	0.74	0.48	0.307719	0.94	0.7	basal_div
Rps27	0.74	0.48	0.297675	1	0.993	basal_div
Cdh13	0.74	0.48	0.293342	0.556	0.065	basal_div
Atox1	0.739	0.478	0.328148	0.996	0.961	basal_div
Bub1	0.739	0.478	0.320784	0.607	0.151	basal_div
Tsc22d4	0.739	0.478	0.314117	0.94	0.622	basal_div
Snrpa1	0.738	0.476	0.343259	0.897	0.561	basal_div
Gpi1	0.738	0.476	0.332545	0.991	0.77	basal_div
Pcbp2	0.738	0.476	0.32517	0.987	0.893	basal_div
Pcbp1	0.738	0.476	0.318304	0.991	0.907	basal_div
Hint1	0.738	0.476	0.310276	1	0.981	basal_div
Ppil1	0.738	0.476	0.304562	0.782	0.364	basal_div
Ncapd2	0.738	0.476	0.296376	0.573	0.119	basal_div
Tceb2	0.738	0.476	0.291163	0.996	0.988	basal_div
Cdca7l	0.738	0.476	0.277061	0.538	0.081	basal_div
Ces2g	0.738	0.476	0.26789	0.509	0.035	basal_div
Hist1h1b	0.737	0.474	1.00135	0.543	0.08	basal_div
Ddost	0.737	0.474	0.347888	1	0.828	basal_div
Psmc3	0.737	0.474	0.333127	0.97	0.804	basal_div
Cd2ap	0.737	0.474	0.325404	0.932	0.615	basal_div
Osr1	0.736	0.472	0.39141	0.521	0.057	basal_div
Rangap1	0.736	0.472	0.379654	0.829	0.476	basal_div
Uchl3	0.736	0.472	0.365739	0.889	0.554	basal_div
Dsp	0.736	0.472	0.365061	0.842	0.451	basal_div
Ralbp1	0.736	0.472	0.331467	0.991	0.86	basal_div
Golim4	0.736	0.472	0.326658	0.692	0.259	basal_div
Gramd3	0.736	0.472	0.315291	0.722	0.278	basal_div
Hspa14	0.736	0.472	0.310991	0.808	0.404	basal_div
Rnaseh2a	0.736	0.472	0.309353	0.697	0.275	basal_div
Ola1	0.736	0.472	0.308527	0.923	0.607	basal_div
Tgfb1	0.736	0.472	0.297093	0.654	0.188	basal_div
Kif21a	0.736	0.472	0.266668	0.91	0.463	basal_div
Plp2	0.735	0.47	0.367118	0.983	0.756	basal_div
Zfp36l2	0.735	0.47	0.3534	0.897	0.516	basal_div
Aprt	0.735	0.47	0.350501	0.962	0.703	basal_div
Nptn	0.735	0.47	0.325324	0.953	0.668	basal_div
Larp7	0.735	0.47	0.296253	0.774	0.375	basal_div
Cd109	0.735	0.47	0.28744	0.487	0.014	basal_div
Smarca5	0.734	0.468	0.369261	0.97	0.8	basal_div
Trim59	0.734	0.468	0.352234	0.56	0.121	basal_div
Nfix	0.734	0.468	0.34447	0.966	0.788	basal_div
Snrpa	0.734	0.468	0.3184	0.885	0.567	basal_div
Mrfap1	0.734	0.468	0.318188	0.996	0.937	basal_div
Esd	0.734	0.468	0.293525	0.991	0.83	basal_div
Uhrf1	0.734	0.468	0.281864	0.611	0.158	basal_div
Polr2d	0.734	0.468	0.277196	0.808	0.426	basal_div
H2afy2	0.734	0.468	0.266829	0.547	0.095	basal_div
Sat1	0.734	0.468	0.263976	0.996	0.923	basal_div
Srsf3	0.734	0.468	0.260623	1	0.918	basal_div
Tubb4b	0.733	0.466	0.546748	0.996	0.974	basal_div
Cisd1	0.733	0.466	0.35448	0.962	0.77	basal_div
Ap2m1	0.733	0.466	0.336853	0.962	0.808	basal_div
Cbx1	0.733	0.466	0.330489	0.949	0.714	basal_div
Ece1	0.733	0.466	0.324166	0.902	0.547	basal_div
Snrnp70	0.733	0.466	0.319077	0.974	0.804	basal_div
Hacd2	0.733	0.466	0.312989	0.876	0.509	basal_div
Ppp1ca	0.733	0.466	0.295203	1	0.919	basal_div
Trip13	0.733	0.466	0.265901	0.543	0.1	basal_div
Phf11d	0.732	0.464	0.374525	0.692	0.27	basal_div
Hspa8	0.732	0.464	0.374441	1	0.988	basal_div
Hnrnpm	0.732	0.464	0.332443	0.966	0.752	basal_div
G3bp1	0.732	0.464	0.327528	0.966	0.761	basal_div
Taf1d	0.732	0.464	0.322039	0.885	0.498	basal_div
Cdc42ep5	0.732	0.464	0.312106	0.735	0.294	basal_div
Nxt1	0.732	0.464	0.31073	0.808	0.423	basal_div
Tgm2	0.732	0.464	0.304435	0.675	0.241	basal_div
Kif18a	0.732	0.464	0.297523	0.547	0.107	basal_div
Dynlt1f	0.732	0.464	0.294374	0.91	0.469	basal_div
Rrm2	0.731	0.462	0.501276	0.615	0.15	basal_div
Hnrnpl	0.731	0.462	0.336959	0.974	0.809	basal_div
Trmt112	0.731	0.462	0.336644	0.966	0.848	basal_div
Ndc80	0.731	0.462	0.310839	0.543	0.102	basal_div
Dhrs4	0.731	0.462	0.295659	0.833	0.455	basal_div
Uqcrh	0.731	0.462	0.279053	0.996	0.982	basal_div
Naa20	0.73	0.46	0.343038	0.863	0.546	basal_div
Psma1	0.73	0.46	0.313499	0.97	0.752	basal_div
Cenpp	0.73	0.46	0.294337	0.538	0.104	basal_div
Gpsm2	0.73	0.46	0.287526	0.53	0.094	basal_div
Arhgap10	0.73	0.46	0.25725	0.675	0.25	basal_div
Lmna	0.729	0.458	0.503457	0.953	0.74	basal_div
Krt7	0.729	0.458	0.345955	0.996	0.812	basal_div
Aars	0.729	0.458	0.296594	0.885	0.554	basal_div
Bnip2	0.729	0.458	0.29464	0.863	0.513	basal_div
Ethe1	0.729	0.458	0.264285	0.679	0.254	basal_div
Klf5	0.728	0.456	0.346326	0.932	0.648	basal_div
Pomp	0.728	0.456	0.317872	0.996	0.915	basal_div
Erp29	0.728	0.456	0.300108	0.979	0.741	basal_div
Atic	0.728	0.456	0.289158	0.808	0.427	basal_div
Parva	0.728	0.456	0.287635	0.949	0.624	basal_div
Mmp14	0.728	0.456	0.28274	0.585	0.149	basal_div
Nme1	0.727	0.454	0.362055	0.991	0.848	basal_div
Ngfr	0.727	0.454	0.356034	0.479	0.024	basal_div
Llph	0.727	0.454	0.32512	0.944	0.717	basal_div
Asph	0.727	0.454	0.298346	0.833	0.434	basal_div
Kif15	0.727	0.454	0.281555	0.551	0.115	basal_div
Nudt1	0.727	0.454	0.257613	0.705	0.289	basal_div
Acadl	0.726	0.452	0.343828	0.987	0.885	basal_div
Vars	0.726	0.452	0.339056	0.825	0.469	basal_div
Wdr83os	0.726	0.452	0.315021	0.983	0.826	basal_div
Fam64a	0.726	0.452	0.305871	0.509	0.072	basal_div
Ndufs8	0.726	0.452	0.305452	0.97	0.754	basal_div
Tma7	0.726	0.452	0.302314	0.991	0.922	basal_div
Ywhab	0.726	0.452	0.297006	0.979	0.864	basal_div
Utp3	0.726	0.452	0.278402	0.936	0.594	basal_div
Ifngr1	0.726	0.452	0.273513	0.889	0.549	basal_div
0610010K14Rik	0.726	0.452	0.271797	0.791	0.399	basal_div
Pam	0.726	0.452	0.26209	0.897	0.48	basal_div
Tpi1	0.725	0.45	0.323379	0.983	0.861	basal_div
Arpp19	0.725	0.45	0.321698	0.987	0.873	basal_div
Fgfr3	0.725	0.45	0.306392	0.718	0.298	basal_div
Hjurp	0.725	0.45	0.300374	0.658	0.234	basal_div
Slc25a5	0.725	0.45	0.295465	0.996	0.959	basal_div
2010-09-01	0.725	0.45	0.274317	0.697	0.29	basal_div
Mapkap1	0.725	0.45	0.274059	0.863	0.487	basal_div
Tubg1	0.724	0.448	0.318976	0.675	0.27	basal_div
Arl6ip5	0.724	0.448	0.295892	0.936	0.693	basal_div
Rrs1	0.724	0.448	0.287604	0.748	0.379	basal_div
Maz	0.724	0.448	0.285851	0.88	0.538	basal_div
Foxa1	0.724	0.448	0.273158	0.876	0.524	basal_div
Gsta3	0.723	0.446	0.364655	0.88	0.499	basal_div
Nedd4	0.723	0.446	0.35359	1	0.887	basal_div
Mbd2	0.723	0.446	0.286767	0.876	0.581	basal_div
Kifc1	0.723	0.446	0.27841	0.513	0.087	basal_div
Txnl1	0.722	0.444	0.309385	0.979	0.803	basal_div
Pgls	0.722	0.444	0.303212	0.979	0.824	basal_div
Immt	0.722	0.444	0.292337	0.944	0.705	basal_div
Serinc2	0.722	0.444	0.278749	0.739	0.325	basal_div
Ckap5	0.721	0.442	0.437515	0.718	0.385	basal_div
Clspn	0.721	0.442	0.321613	0.538	0.11	basal_div
Rfc1	0.721	0.442	0.314248	0.825	0.443	basal_div
Rangrf	0.721	0.442	0.293225	0.615	0.216	basal_div
Mylip	0.721	0.442	0.28766	0.607	0.178	basal_div
S100a11	0.72	0.44	0.300008	1	0.995	basal_div
Hdgf	0.72	0.44	0.299084	0.991	0.901	basal_div
Col17a1	0.72	0.44	0.295797	0.462	0.019	basal_div
Srsf2	0.72	0.44	0.286876	0.991	0.904	basal_div
Arhgap11a	0.72	0.44	0.265872	0.53	0.111	basal_div
Pcna	0.719	0.438	0.340832	0.769	0.363	basal_div
Rheb	0.719	0.438	0.304198	0.979	0.777	basal_div
1110004F10Rik	0.719	0.438	0.286889	0.97	0.766	basal_div
Rac3	0.718	0.436	0.317938	0.927	0.575	basal_div
Cmc2	0.718	0.436	0.300777	0.705	0.313	basal_div
Eif1ax	0.718	0.436	0.281382	0.953	0.722	basal_div
Rbm17	0.718	0.436	0.260603	0.885	0.55	basal_div
Gsr	0.717	0.434	0.316894	0.979	0.659	basal_div
Ier5l	0.717	0.434	0.283216	0.581	0.164	basal_div
Wasf2	0.717	0.434	0.280477	0.936	0.705	basal_div
Vangl1	0.717	0.434	0.251559	0.671	0.269	basal_div
Sfpq	0.716	0.432	0.360002	0.987	0.866	basal_div
Mcm2	0.716	0.432	0.305621	0.577	0.167	basal_div
Ckap4	0.716	0.432	0.30207	0.88	0.511	basal_div
Psma5	0.716	0.432	0.292225	0.949	0.704	basal_div
Mgst3	0.715	0.43	0.352106	0.97	0.701	basal_div
Mrps14	0.715	0.43	0.311243	0.983	0.804	basal_div
Cwc15	0.715	0.43	0.297816	0.915	0.724	basal_div
Cetn3	0.715	0.43	0.293147	0.949	0.745	basal_div
Cebpb	0.715	0.43	0.291594	1	0.87	basal_div
0610007P14Rik	0.715	0.43	0.282067	0.876	0.581	basal_div
Spcs1	0.715	0.43	0.277147	0.996	0.93	basal_div
Hdac1	0.715	0.43	0.271613	0.872	0.542	basal_div
Rcc2	0.715	0.43	0.269046	0.799	0.43	basal_div
Blmh	0.715	0.43	0.264254	0.799	0.462	basal_div
Iqgap2	0.715	0.43	0.255435	0.705	0.27	basal_div
Ccdc3	0.715	0.43	0.255188	0.457	0.024	basal_div
Fam83d	0.714	0.428	0.325933	0.491	0.079	basal_div
Psmb3	0.714	0.428	0.297663	0.987	0.932	basal_div
Ap1s1	0.714	0.428	0.252617	0.863	0.554	basal_div
G2e3	0.713	0.426	0.323977	0.654	0.275	basal_div
Cbx5	0.713	0.426	0.313715	0.919	0.625	basal_div
Mrpl30	0.713	0.426	0.28434	0.949	0.766	basal_div
Pih1d1	0.713	0.426	0.276146	0.799	0.459	basal_div
Pdcd10	0.713	0.426	0.268821	0.949	0.749	basal_div
Stoml2	0.713	0.426	0.268737	0.876	0.541	basal_div
Rab25	0.712	0.424	0.347342	0.957	0.77	basal_div
Orc6	0.712	0.424	0.336794	0.803	0.424	basal_div
Ankrd11	0.712	0.424	0.303482	0.906	0.667	basal_div
Timm50	0.712	0.424	0.293157	0.833	0.524	basal_div
Nolc1	0.712	0.424	0.2914	0.808	0.493	basal_div
Hcar2	0.712	0.424	0.272787	0.59	0.172	basal_div
Cdc123	0.712	0.424	0.271642	0.868	0.56	basal_div
Lsm7	0.712	0.424	0.259525	0.863	0.529	basal_div
Arl6ip1	0.711	0.422	0.929736	0.987	0.961	basal_div
B2m	0.711	0.422	0.405158	0.974	0.848	basal_div
Nop56	0.711	0.422	0.29659	0.846	0.487	basal_div
Mbd3	0.711	0.422	0.282787	0.94	0.739	basal_div
A430005L14Rik	0.711	0.422	0.282493	0.791	0.425	basal_div
Rhoc	0.711	0.422	0.278877	0.876	0.511	basal_div
Mxd3	0.71	0.42	0.318204	0.509	0.1	basal_div
Ppp1cc	0.71	0.42	0.279993	0.936	0.71	basal_div
Anxa2	0.71	0.42	0.276248	1	0.984	basal_div
Mrpl15	0.71	0.42	0.256898	0.872	0.516	basal_div
Tcf7l2	0.71	0.42	0.252397	0.726	0.339	basal_div
Selenbp1	0.709	0.418	0.388916	0.996	0.986	basal_div
Syncrip	0.709	0.418	0.312174	0.91	0.7	basal_div
Mast4	0.709	0.418	0.293981	0.893	0.565	basal_div
Hnrnpr	0.709	0.418	0.278989	0.91	0.643	basal_div
Ap2s1	0.709	0.418	0.273206	0.91	0.691	basal_div
Serpinb8	0.708	0.416	0.356137	0.564	0.189	basal_div
Pgam1	0.708	0.416	0.279166	0.966	0.718	basal_div
Cldnd1	0.708	0.416	0.264669	0.889	0.582	basal_div
Sprr1a	0.707	0.414	0.373532	0.543	0.149	basal_div
Bcam	0.707	0.414	0.309272	0.991	0.871	basal_div
Aimp1	0.707	0.414	0.277584	0.949	0.697	basal_div
Psmb1	0.707	0.414	0.270162	0.991	0.922	basal_div
Rassf9	0.707	0.414	0.253876	0.803	0.379	basal_div
Nek2	0.706	0.412	0.296835	0.538	0.149	basal_div
Sh3bgrl	0.706	0.412	0.270421	0.893	0.56	basal_div
Far1	0.706	0.412	0.269699	0.863	0.528	basal_div
Actl6a	0.706	0.412	0.257287	0.872	0.578	basal_div
Setd8	0.705	0.41	0.295623	0.91	0.648	basal_div
Gas2l3	0.705	0.41	0.285993	0.474	0.082	basal_div
Polr2f	0.705	0.41	0.281798	0.949	0.797	basal_div
Mrto4	0.705	0.41	0.280705	0.872	0.529	basal_div
Cct2	0.705	0.41	0.273992	0.987	0.778	basal_div
Emc8	0.705	0.41	0.270299	0.85	0.525	basal_div
Mrps15	0.705	0.41	0.26997	0.897	0.615	basal_div
Smarce1	0.705	0.41	0.258372	0.876	0.572	basal_div
Prss23	0.705	0.41	0.257859	0.479	0.077	basal_div
Calm2	0.704	0.408	0.47944	0.991	0.99	basal_div
Rsl1d1	0.704	0.408	0.298982	0.927	0.655	basal_div
Anp32a	0.704	0.408	0.288209	0.996	0.9	basal_div
Psma2	0.704	0.408	0.267519	0.987	0.915	basal_div
Emp3	0.703	0.406	0.407934	0.487	0.083	basal_div
Cfdp1	0.703	0.406	0.272566	0.919	0.689	basal_div
Psmd7	0.703	0.406	0.271672	0.966	0.773	basal_div
Sarnp	0.703	0.406	0.266729	0.966	0.704	basal_div
Nek7	0.703	0.406	0.258925	0.876	0.553	basal_div
Eif3e	0.703	0.406	0.25385	0.979	0.788	basal_div
Ecm1	0.702	0.404	0.381355	0.603	0.2	basal_div
Rfc2	0.702	0.404	0.298527	0.872	0.508	basal_div
Actg1	0.702	0.404	0.292547	1	0.993	basal_div
Nol7	0.702	0.404	0.284287	0.97	0.848	basal_div
Pak1ip1	0.702	0.404	0.261414	0.902	0.612	basal_div
Elavl1	0.702	0.404	0.260678	0.957	0.698	basal_div
Brix1	0.702	0.404	0.253868	0.859	0.543	basal_div
Dst	0.701	0.402	0.447579	0.731	0.389	basal_div
Ifi27	0.701	0.402	0.324709	0.974	0.77	basal_div
Syce2	0.701	0.402	0.296913	0.585	0.214	basal_div
Srsf9	0.701	0.402	0.259496	0.957	0.757	basal_div
Dnajc8	0.701	0.402	0.257357	0.957	0.752	basal_div
Hp	0.969	0.938	2.08118	1	0.907	club
Ldhb	0.965	0.93	1.67719	1	0.883	club
Rbp4	0.955	0.91	1.43952	0.989	0.302	club
Plpp3	0.951	0.902	1.43382	1	0.276	club
Cldn10	0.935	0.87	1.35922	0.977	0.228	club
Ctsb	0.933	0.866	0.934855	1	0.923	club
Wfdc2	0.929	0.858	1.34704	1	0.989	club
Mgst1	0.927	0.854	1.5	1	0.933	club
Cckar	0.919	0.838	0.680593	0.943	0.192	club
Kcnk2	0.915	0.83	0.939395	1	0.392	club
Taldo1	0.915	0.83	0.80371	1	0.857	club
Scgb1a1	0.904	0.808	0.893812	0.898	0.161	club
Ftl1	0.9	0.8	0.926035	1	0.999	club
Esr1	0.899	0.798	1.33773	0.898	0.181	club
Creg1	0.898	0.796	1.05123	1	0.897	club
Reep6	0.896	0.792	0.636306	0.932	0.274	club
Retnla	0.893	0.786	2.08352	0.966	0.469	club
Uqcr10	0.89	0.78	0.656401	1	0.962	club
Gsta3	0.889	0.778	1.04964	1	0.506	club
Gabrp	0.888	0.776	0.871935	0.989	0.252	club
Gapdh	0.886	0.772	0.756489	1	0.987	club
Trf	0.885	0.77	1.70711	0.989	0.605	club
Gng5	0.885	0.77	0.674969	1	0.993	club
Clu	0.884	0.768	1.32727	0.989	0.792	club
Scgb3a2	0.882	0.764	1.51683	0.989	0.292	club
Scgb1c1	0.882	0.764	1.295	0.955	0.487	club
Idh2	0.882	0.764	0.720964	0.989	0.786	club
Ssr4	0.881	0.762	0.643641	1	0.93	club
Selenbp1	0.878	0.756	1.1788	1	0.986	club
Ptgr1	0.877	0.754	0.67497	0.966	0.435	club
Retnlg	0.876	0.752	1.06793	0.841	0.127	club
Scnn1b	0.871	0.742	0.674101	0.955	0.298	club
Qpct	0.87	0.74	0.461081	0.818	0.104	club
Gstk1	0.865	0.73	0.750342	0.932	0.429	club
Sub1	0.865	0.73	0.574365	1	0.946	club
Aldh2	0.864	0.728	0.863996	1	0.963	club
Pomp	0.857	0.714	0.546632	1	0.917	club
Cyp2f2	0.855	0.71	1.23922	1	0.582	club
Cyb5a	0.855	0.71	0.821592	1	0.97	club
Tmed3	0.854	0.708	0.646819	0.989	0.768	club
Cd63	0.854	0.708	0.557807	1	0.977	club
Fmo2	0.851	0.702	0.862965	1	0.418	club
Idh1	0.851	0.702	0.763085	0.977	0.572	club
Serpinf1	0.851	0.702	0.708546	0.795	0.148	club
Gpx2	0.848	0.696	0.908179	1	0.583	club
Pigr	0.845	0.69	0.853982	0.886	0.241	club
Dapk2	0.845	0.69	0.525336	0.977	0.408	club
Taf10	0.845	0.69	0.51049	1	0.895	club
Rasl11a	0.844	0.688	0.965337	0.989	0.525	club
Ndufa4	0.844	0.688	0.440859	1	0.988	club
Nrarp	0.843	0.686	0.681681	0.83	0.193	club
Prdx6	0.842	0.684	0.853168	1	0.995	club
Plb1	0.841	0.682	0.526778	0.909	0.24	club
Alas1	0.839	0.678	1.02398	0.989	0.711	club
Pon1	0.838	0.676	1.22876	0.943	0.43	club
Cbr2	0.838	0.676	1.05716	1	0.947	club
Bsg	0.838	0.676	0.456793	1	0.997	club
Sdf2l1	0.837	0.674	0.676764	0.977	0.513	club
Gsta2	0.834	0.668	0.44068	0.761	0.117	club
Fam46c	0.831	0.662	0.436432	0.83	0.204	club
Ace2	0.831	0.662	0.364782	0.818	0.168	club
Prdx1	0.83	0.66	0.523262	1	0.998	club
Ccnd1	0.828	0.656	0.845921	1	0.803	club
Hspe1	0.828	0.656	0.611966	0.989	0.906	club
Rexo2	0.828	0.656	0.564795	1	0.779	club
Cbr3	0.826	0.652	0.659457	0.955	0.423	club
Cd55	0.824	0.648	0.574278	1	0.607	club
Ptgs2os2	0.824	0.648	0.547924	0.841	0.228	club
Epdr1	0.823	0.646	0.301247	0.795	0.166	club
Gstm2	0.822	0.644	0.507183	1	0.547	club
Esd	0.821	0.642	0.928804	0.977	0.834	club
Qsox1	0.821	0.642	0.874588	0.966	0.553	club
Ffar4	0.821	0.642	0.670161	0.966	0.431	club
Cisd1	0.821	0.642	0.460219	1	0.774	club
AU021092	0.82	0.64	0.604759	0.989	0.604	club
BC048546	0.819	0.638	0.995686	0.932	0.396	club
Dcxr	0.819	0.638	0.630561	1	0.865	club
Ndufa1	0.819	0.638	0.522858	1	0.891	club
Map1lc3b	0.819	0.638	0.452127	1	0.952	club
Lrrc26	0.818	0.636	0.499819	0.875	0.22	club
1110008F13Rik	0.815	0.63	0.490141	0.966	0.899	club
Atp5j	0.815	0.63	0.418963	1	0.975	club
Pdia6	0.813	0.626	0.606356	1	0.943	club
Timm10b	0.813	0.626	0.483782	1	0.724	club
Tmem167	0.813	0.626	0.429415	1	0.737	club
Cxcl17	0.811	0.622	0.939176	1	0.78	club
Pdia3	0.809	0.618	0.621114	1	0.952	club
Nupr1	0.808	0.616	1.49322	1	0.89	club
Manf	0.806	0.612	0.662592	1	0.882	club
Ppp1r14d	0.806	0.612	0.320151	0.807	0.2	club
Mif	0.805	0.61	0.593979	0.989	0.837	club
Tmem205	0.805	0.61	0.562712	1	0.838	club
Aldh1a7	0.804	0.608	0.533473	0.977	0.614	club
Ggh	0.804	0.608	0.369968	0.886	0.297	club
Oat	0.803	0.606	0.496705	1	0.841	club
Wdr83os	0.803	0.606	0.419084	0.989	0.83	club
Gss	0.803	0.606	0.414906	0.943	0.439	club
Calr	0.8	0.6	0.600604	1	0.946	club
Shh	0.8	0.6	0.328041	0.739	0.14	club
Slc16a11	0.799	0.598	0.502968	0.932	0.373	club
Nqo1	0.799	0.598	0.440708	0.716	0.149	club
Hnmt	0.799	0.598	0.355203	0.898	0.348	club
Por	0.798	0.596	0.726183	1	0.803	club
Gsta4	0.798	0.596	0.518037	1	0.801	club
Wfdc1	0.798	0.596	0.352829	0.773	0.178	club
Psma4	0.797	0.594	0.422053	0.989	0.821	club
Uqcrb	0.797	0.594	0.352256	1	0.974	club
2015-09-01	0.797	0.594	0.313719	1	0.969	club
Aldh1a1	0.796	0.592	0.749545	1	0.52	club
1810010H24Rik	0.794	0.588	0.644188	0.886	0.374	club
Tmem176a	0.794	0.588	0.615444	1	0.955	club
Gm2a	0.794	0.588	0.38369	0.841	0.295	club
Nme1	0.793	0.586	0.473356	0.989	0.851	club
Psma3	0.793	0.586	0.414017	1	0.928	club
Sec61g	0.792	0.584	0.426222	1	0.984	club
Sin3b	0.792	0.584	0.402597	0.989	0.704	club
5330417C22Rik	0.791	0.582	0.537632	0.989	0.504	club
Fth1	0.791	0.582	0.506964	1	1	club
Srp9	0.79	0.58	0.406982	1	0.876	club
Rpl39	0.789	0.578	0.40879	1	0.995	club
Cox8a	0.789	0.578	0.309828	1	0.995	club
Mdh1	0.788	0.576	0.437996	1	0.878	club
Uqcrq	0.788	0.576	0.375021	1	0.976	club
Serf2	0.788	0.576	0.333604	1	0.997	club
Sat1	0.787	0.574	0.570277	1	0.924	club
Pgrmc1	0.787	0.574	0.48837	0.989	0.554	club
Wbp5	0.787	0.574	0.482127	1	0.953	club
Sec61b	0.786	0.572	0.453789	1	0.96	club
Atp5f1	0.784	0.568	0.340387	1	0.962	club
Hspa5	0.783	0.566	0.597764	1	0.981	club
Lpar3	0.783	0.566	0.343572	0.852	0.319	club
Kdr	0.783	0.566	0.270592	0.591	0.03	club
Ptgs2	0.782	0.564	0.568351	0.83	0.266	club
Mgst2	0.782	0.564	0.381667	0.864	0.323	club
Ldha	0.781	0.562	0.563788	1	0.958	club
Eif4ebp1	0.781	0.562	0.491531	0.886	0.359	club
H13	0.781	0.562	0.386254	0.989	0.783	club
Tpd52	0.781	0.562	0.379647	0.989	0.721	club
Psmd14	0.781	0.562	0.354372	0.989	0.633	club
Gsr	0.78	0.56	0.468281	1	0.667	club
Arpc5l	0.78	0.56	0.414991	0.977	0.746	club
Cox7c	0.78	0.56	0.329197	1	0.987	club
Kcnk1	0.779	0.558	0.366656	0.989	0.465	club
Coa3	0.778	0.556	0.410963	1	0.881	club
Cpq	0.777	0.554	0.304228	0.909	0.376	club
Cp	0.776	0.552	0.973594	0.92	0.42	club
Krtcap2	0.775	0.55	0.431027	1	0.933	club
Ndufaf7	0.775	0.55	0.322574	0.864	0.39	club
Rpl36al	0.775	0.55	0.298298	1	0.993	club
Ccdc167	0.775	0.55	0.259491	0.864	0.307	club
Cbr1	0.774	0.548	0.453795	0.966	0.643	club
Lrrc59	0.772	0.544	0.37788	0.966	0.592	club
Nhp2	0.771	0.542	0.511059	0.966	0.666	club
Kitl	0.771	0.542	0.322889	0.864	0.297	club
Park7	0.77	0.54	0.364685	1	0.912	club
Aqp5	0.769	0.538	0.619411	1	0.903	club
Slc25a5	0.769	0.538	0.373745	1	0.959	club
Elf5	0.769	0.538	0.325036	0.841	0.3	club
C1qbp	0.768	0.536	0.379014	0.966	0.651	club
Spcs2	0.768	0.536	0.364857	1	0.95	club
Atp1b1	0.767	0.534	0.445712	1	0.975	club
Higd1a	0.767	0.534	0.352502	1	0.928	club
Igfbp6	0.766	0.532	0.376947	0.875	0.425	club
Ces1d	0.765	0.53	0.661891	0.989	0.869	club
Ddost	0.765	0.53	0.383547	0.989	0.832	club
Serp1	0.765	0.53	0.383491	1	0.858	club
[truncated: 9,483 more rows]
