# Supplementary material for: Single-cell division tracing and transcriptomics reveal cell types and differentiation paths in the regenerating lung
Source: Nat Commun. 2024 Mar 12;15:2246. doi: 10.1038/s41467-024-46469-4 (PMC10933319; doi:10.1038/s41467-024-46469-4)
Supplement: Supplementary file 12 — Supplementary Data 9 [file 41467_2024_46469_MOESM12_ESM.xlsx]

## Sheet: Supp_data_9_markers_SfSRC
gene	myAUC	power	avg_logFC	pct.1	pct.2	cluster
Cryab	0.999	0.998	2.73565	1	0.32	AT1
Sparc	0.998	0.996	3.17558	0.999	0.556	AT1
Emp2	0.998	0.996	2.41072	1	0.859	AT1
Ager	0.997	0.994	3.341	0.999	0.501	AT1
Igfbp7	0.992	0.984	2.40407	0.999	0.54	AT1
Clic5	0.992	0.984	2.38461	0.995	0.523	AT1
Msn	0.992	0.984	1.86391	0.997	0.712	AT1
Pmp22	0.989	0.978	2.26854	0.992	0.331	AT1
Col4a2	0.987	0.974	2.02932	0.988	0.381	AT1
Tmem37	0.986	0.972	2.48727	0.994	0.461	AT1
Col4a1	0.985	0.97	2.18732	0.989	0.457	AT1
Gprc5a	0.985	0.97	1.76535	1	0.8	AT1
Ahnak	0.984	0.968	2.0618	0.997	0.791	AT1
Hopx	0.983	0.966	2.86566	1	0.688	AT1
Pdpn	0.981	0.962	2.41568	0.989	0.296	AT1
Spock2	0.979	0.958	2.08671	0.96	0.031	AT1
Cldn18	0.979	0.958	1.86151	0.999	0.606	AT1
Vegfa	0.977	0.954	2.1241	0.986	0.572	AT1
Cav1	0.971	0.942	1.89397	0.967	0.194	AT1
Fads3	0.971	0.942	1.56267	0.981	0.564	AT1
Lmo7	0.969	0.938	1.62955	1	0.83	AT1
Tspan8	0.964	0.928	1.67994	0.979	0.514	AT1
Cnn2	0.964	0.928	1.51282	0.995	0.65	AT1
Igfbp6	0.963	0.926	2.63858	0.97	0.291	AT1
Timp2	0.962	0.924	1.42687	0.983	0.648	AT1
Krt7	0.961	0.922	1.73645	1	0.92	AT1
Akap5	0.96	0.92	2.32466	0.934	0.1	AT1
Clic3	0.959	0.918	1.93431	0.991	0.738	AT1
Scnn1a	0.957	0.914	1.35462	0.996	0.861	AT1
Rhoa	0.957	0.914	1.09618	0.997	0.983	AT1
Col4a3	0.956	0.912	1.71568	0.928	0.114	AT1
Bcam	0.954	0.908	1.68705	0.994	0.818	AT1
Ehd2	0.952	0.904	1.37549	0.944	0.307	AT1
Capn2	0.951	0.902	1.29227	0.967	0.56	AT1
Tns1	0.95	0.9	1.81115	0.961	0.393	AT1
Actb	0.95	0.9	1.34242	1	0.992	AT1
Cd81	0.949	0.898	1.54829	0.984	0.57	AT1
Crip2	0.947	0.894	1.44153	0.999	0.872	AT1
Prkcdbp	0.946	0.892	1.91435	0.927	0.196	AT1
Tgm2	0.945	0.89	1.72777	0.95	0.299	AT1
Limch1	0.943	0.886	1.743	0.942	0.361	AT1
Col4a4	0.943	0.886	1.66313	0.917	0.192	AT1
Calm2	0.943	0.886	1.1431	1	0.981	AT1
Tinagl1	0.94	0.88	1.4932	0.982	0.694	AT1
Cd151	0.938	0.876	1.17602	0.972	0.71	AT1
Qk	0.937	0.874	1.40704	0.99	0.706	AT1
Slco3a1	0.935	0.87	1.34295	0.927	0.33	AT1
Hbegf	0.934	0.868	1.99343	0.979	0.545	AT1
Anxa3	0.933	0.866	1.13873	1	0.947	AT1
Icam1	0.932	0.864	1.33698	0.996	0.839	AT1
Ndnf	0.931	0.862	2.23251	0.916	0.224	AT1
Asah1	0.931	0.862	1.26896	0.958	0.71	AT1
Slc44a2	0.93	0.86	1.25175	0.925	0.366	AT1
Myo1c	0.929	0.858	1.32094	0.933	0.445	AT1
Anxa5	0.928	0.856	1.20152	1	0.969	AT1
Cyp4b1	0.927	0.854	1.69845	0.984	0.604	AT1
Timp3	0.926	0.852	2.07207	0.968	0.571	AT1
Dag1	0.926	0.852	1.46071	0.951	0.655	AT1
Lamc2	0.926	0.852	1.24579	0.962	0.569	AT1
Hs2st1	0.925	0.85	1.37008	0.921	0.422	AT1
Ptpre	0.925	0.85	1.28971	0.901	0.184	AT1
Trim16	0.924	0.848	1.40917	0.895	0.21	AT1
Mfge8	0.924	0.848	1.22567	0.964	0.399	AT1
Pdlim2	0.924	0.848	1.15438	0.98	0.693	AT1
Slc39a8	0.921	0.842	1.60542	0.94	0.397	AT1
Tmod1	0.916	0.832	1.57371	0.862	0.128	AT1
Nbl1	0.916	0.832	1.28645	0.937	0.331	AT1
Rgcc	0.915	0.83	1.59221	0.995	0.582	AT1
S100a6	0.915	0.83	1.53483	0.999	0.641	AT1
Itgb6	0.914	0.828	1.36735	0.932	0.377	AT1
Pxdc1	0.912	0.824	1.2622	0.946	0.265	AT1
Abca5	0.912	0.824	1.19277	0.85	0.109	AT1
Itga3	0.911	0.822	1.24144	0.925	0.403	AT1
Fstl3	0.91	0.82	1.149	0.851	0.114	AT1
Sdpr	0.908	0.816	2.06248	0.934	0.503	AT1
Hck	0.908	0.816	1.15975	0.82	0.019	AT1
Ahnak2	0.905	0.81	1.24702	0.863	0.153	AT1
Cadm1	0.902	0.804	1.12995	0.928	0.495	AT1
Nt5e	0.9	0.8	1.20131	0.866	0.223	AT1
Anxa4	0.899	0.798	0.984306	0.98	0.883	AT1
Rab12	0.899	0.798	0.946099	0.946	0.629	AT1
Dpysl2	0.897	0.794	1.206	0.877	0.315	AT1
Serpinb9	0.896	0.792	1.30358	0.897	0.412	AT1
Fam189a2	0.895	0.79	1.27726	0.907	0.416	AT1
Cystm1	0.895	0.79	1.04323	0.998	0.878	AT1
Cped1	0.894	0.788	1.21574	0.793	0.016	AT1
2200002D01Rik	0.893	0.786	1.08105	0.978	0.693	AT1
Rras	0.893	0.786	1.03713	0.936	0.648	AT1
Igfbp2	0.892	0.784	2.12683	0.82	0.109	AT1
Fbln5	0.89	0.78	1.23284	0.803	0.076	AT1
Cdkn2b	0.888	0.776	1.16877	0.869	0.326	AT1
Cd9	0.887	0.774	0.962292	0.998	0.956	AT1
Tead1	0.886	0.772	1.07848	0.934	0.633	AT1
Ptrf	0.886	0.772	0.976046	0.928	0.528	AT1
Itgb1	0.883	0.766	0.887523	0.98	0.932	AT1
Scd2	0.882	0.764	1.46304	0.937	0.576	AT1
Lims2	0.88	0.76	1.17156	0.772	0.026	AT1
Agrn	0.88	0.76	1.0152	0.868	0.376	AT1
Nebl	0.88	0.76	0.98575	0.894	0.482	AT1
Prdx6	0.879	0.758	1.15846	0.999	0.997	AT1
Fermt2	0.879	0.758	0.968005	0.95	0.731	AT1
Pkm	0.879	0.758	0.91552	0.996	0.941	AT1
Arhgdia	0.878	0.756	0.866332	0.978	0.862	AT1
S100a10	0.877	0.754	1.72314	0.969	0.79	AT1
Mprip	0.877	0.754	0.986937	0.941	0.702	AT1
Tpm3	0.877	0.754	0.814137	0.995	0.915	AT1
Scnn1b	0.875	0.75	1.13186	0.884	0.285	AT1
Krt19	0.873	0.746	1.15575	0.999	0.864	AT1
Arhgef26	0.869	0.738	1.04862	0.838	0.341	AT1
Htra1	0.869	0.738	0.986746	0.797	0.154	AT1
Ier3	0.868	0.736	1.15317	0.98	0.88	AT1
Pard6b	0.866	0.732	0.973414	0.822	0.295	AT1
App	0.865	0.73	0.830186	0.985	0.916	AT1
Ppp3ca	0.864	0.728	0.886733	0.96	0.811	AT1
Samhd1	0.864	0.728	0.885241	0.913	0.446	AT1
Hspg2	0.863	0.726	0.989006	0.757	0.081	AT1
Cyp2b10	0.862	0.724	1.61787	0.902	0.541	AT1
Malat1	0.862	0.724	1.06418	0.986	0.992	AT1
Anxa2	0.862	0.724	0.933039	1	0.982	AT1
Zfyve21	0.859	0.718	1.1538	0.831	0.419	AT1
Dusp7	0.858	0.716	1.02492	0.817	0.285	AT1
Serpinb6a	0.858	0.716	0.792318	0.957	0.865	AT1
Serpinb6b	0.857	0.714	1.02682	0.933	0.664	AT1
Tspan15	0.856	0.712	1.01891	0.813	0.288	AT1
Macf1	0.856	0.712	0.985378	0.94	0.757	AT1
F11r	0.856	0.712	0.767602	0.97	0.885	AT1
Tmem160	0.855	0.71	0.864862	0.91	0.613	AT1
Laptm4a	0.854	0.708	0.744682	0.985	0.969	AT1
Sema3e	0.853	0.706	0.980696	0.875	0.349	AT1
Lmna	0.851	0.702	1.34728	0.951	0.79	AT1
Cyr61	0.849	0.698	1.2095	0.897	0.389	AT1
Lamb3	0.849	0.698	0.848369	0.857	0.378	AT1
Ano1	0.848	0.696	1.00555	0.773	0.218	AT1
Sema3b	0.847	0.694	0.85696	0.78	0.234	AT1
S100a16	0.845	0.69	1.11398	0.971	0.842	AT1
Cdipt	0.845	0.69	0.838884	0.846	0.501	AT1
Pdgfa	0.844	0.688	0.95306	0.903	0.62	AT1
Vcl	0.844	0.688	0.869319	0.848	0.483	AT1
Bcar3	0.843	0.686	0.892513	0.719	0.072	AT1
Bdnf	0.842	0.684	1.09991	0.702	0.036	AT1
4930523C07Rik	0.842	0.684	0.902047	0.956	0.729	AT1
Fhl1	0.841	0.682	0.921188	0.824	0.297	AT1
Ctnna1	0.84	0.68	0.69921	0.982	0.936	AT1
Ndst1	0.839	0.678	0.943417	0.762	0.225	AT1
Plp2	0.839	0.678	0.808235	0.964	0.822	AT1
Hspb1	0.838	0.676	1.23166	0.965	0.706	AT1
Myo1b	0.838	0.676	0.976516	0.878	0.596	AT1
Akap2	0.837	0.674	1.01783	0.693	0.052	AT1
Slc6a14	0.836	0.672	0.842379	0.889	0.453	AT1
Scnn1g	0.834	0.668	1.18344	0.741	0.174	AT1
Tspan2	0.833	0.666	0.947268	0.857	0.508	AT1
Ctdspl	0.831	0.662	0.984132	0.855	0.561	AT1
Wasf2	0.83	0.66	0.80656	0.925	0.82	AT1
Cgn	0.83	0.66	0.782171	0.871	0.535	AT1
Rtn4	0.828	0.656	0.791746	0.949	0.785	AT1
Aqp5	0.826	0.652	0.856507	0.998	0.867	AT1
Il18r1	0.825	0.65	0.809665	0.889	0.599	AT1
Map6	0.825	0.65	0.760136	0.665	0.032	AT1
Fdx1	0.825	0.65	0.715087	0.973	0.909	AT1
Plb1	0.824	0.648	1.0499	0.748	0.22	AT1
Serpinh1	0.824	0.648	0.942481	0.83	0.483	AT1
Myh14	0.824	0.648	0.910934	0.919	0.72	AT1
Wnk1	0.824	0.648	0.901901	0.918	0.778	AT1
Flrt3	0.823	0.646	0.94047	0.789	0.283	AT1
Sec14l3	0.822	0.644	0.815461	0.99	0.616	AT1
Esam	0.821	0.642	0.766953	0.869	0.349	AT1
Gipc2	0.821	0.642	0.751975	0.908	0.516	AT1
Chst12	0.82	0.64	0.898573	0.689	0.114	AT1
Rtkn2	0.819	0.638	1.37466	0.653	0.038	AT1
F2r	0.819	0.638	0.775982	0.752	0.247	AT1
Myl12a	0.819	0.638	0.608239	0.999	0.988	AT1
Myl12b	0.817	0.634	0.954752	0.963	0.941	AT1
S100a14	0.816	0.632	1.19461	0.899	0.598	AT1
2210011C24Rik	0.816	0.632	0.929514	0.679	0.104	AT1
Rab11fip1	0.815	0.63	0.805667	0.839	0.536	AT1
Cers2	0.814	0.628	0.666544	0.942	0.817	AT1
Abhd17c	0.813	0.626	0.715284	0.798	0.45	AT1
Pls3	0.813	0.626	0.638665	0.957	0.86	AT1
Lrpap1	0.812	0.624	0.749731	0.899	0.739	AT1
Lrrfip1	0.812	0.624	0.740379	0.92	0.806	AT1
Neat1	0.811	0.622	1.04418	0.961	0.873	AT1
Tceb2	0.81	0.62	0.502259	0.996	0.984	AT1
Vdac2	0.808	0.616	0.680709	0.959	0.929	AT1
Npnt	0.807	0.614	0.7911	0.852	0.408	AT1
Kank2	0.807	0.614	0.785563	0.75	0.29	AT1
Tmem63b	0.807	0.614	0.764283	0.846	0.582	AT1
Rabac1	0.807	0.614	0.696445	0.982	0.922	AT1
Mal2	0.805	0.61	0.762549	0.965	0.867	AT1
Agpat4	0.802	0.604	0.690119	0.679	0.142	AT1
AA986860	0.801	0.602	0.771145	0.811	0.448	AT1
Mpp5	0.801	0.602	0.738294	0.816	0.453	AT1
Slc39a13	0.801	0.602	0.697544	0.69	0.194	AT1
Slc25a4	0.801	0.602	0.634926	0.976	0.882	AT1
Slc39a4	0.8	0.6	0.84339	0.846	0.531	AT1
Map7d1	0.8	0.6	0.755037	0.73	0.317	AT1
Cux1	0.8	0.6	0.673426	0.898	0.782	AT1
Gsn	0.8	0.6	0.648425	0.998	0.885	AT1
Nceh1	0.797	0.594	0.814739	0.835	0.564	AT1
Calm1	0.796	0.592	0.646071	1	0.997	AT1
Ehd1	0.795	0.59	0.692902	0.775	0.439	AT1
Sema3a	0.794	0.588	0.855991	0.611	0.048	AT1
Mllt4	0.794	0.588	0.61655	0.948	0.882	AT1
Lama3	0.792	0.584	0.748909	0.62	0.065	AT1
Capns1	0.792	0.584	0.589356	0.95	0.878	AT1
Cdc42	0.792	0.584	0.536133	0.986	0.977	AT1
Unc13d	0.791	0.582	0.691606	0.719	0.282	AT1
Krt8	0.789	0.578	0.896329	0.998	0.941	AT1
Wwp1	0.789	0.578	0.807159	0.877	0.709	AT1
Gramd2	0.789	0.578	0.801401	0.789	0.499	AT1
Ywhah	0.788	0.576	0.613593	0.924	0.811	AT1
Tprgl	0.788	0.576	0.612853	0.856	0.658	AT1
Ankrd1	0.787	0.574	1.21977	0.583	0.014	AT1
Cav2	0.787	0.574	0.700335	0.865	0.612	AT1
Drap1	0.786	0.572	0.524648	0.983	0.959	AT1
Myadm	0.785	0.57	0.872002	0.702	0.305	AT1
Akap13	0.785	0.57	0.799733	0.875	0.718	AT1
Actn1	0.784	0.568	0.820256	0.941	0.809	AT1
Pvrl3	0.784	0.568	0.695082	0.824	0.551	AT1
Rhog	0.784	0.568	0.643623	0.737	0.392	AT1
Fam174b	0.783	0.566	0.796959	0.773	0.462	AT1
Klf13	0.782	0.564	0.776412	0.857	0.618	AT1
Tjp1	0.782	0.564	0.676619	0.849	0.651	AT1
Pgrmc1	0.782	0.564	0.628276	0.921	0.64	AT1
Parp3	0.781	0.562	0.627146	0.799	0.392	AT1
Tonsl	0.781	0.562	0.590221	0.941	0.871	AT1
Klhdc8a	0.78	0.56	0.850693	0.704	0.26	AT1
Utrn	0.78	0.56	0.729681	0.764	0.454	AT1
2310007B03Rik	0.78	0.56	0.708528	0.865	0.526	AT1
2015-09-01	0.78	0.56	0.608365	0.971	0.97	AT1
Cttnbp2nl	0.777	0.554	0.713898	0.648	0.187	AT1
Cltb	0.777	0.554	0.626799	0.94	0.88	AT1
Vapa	0.777	0.554	0.535195	0.996	0.979	AT1
Il17re	0.776	0.552	0.751225	0.692	0.306	AT1
Tsc22d3	0.775	0.55	0.795473	0.849	0.631	AT1
Smpdl3a	0.775	0.55	0.682605	0.835	0.591	AT1
Capzb	0.775	0.55	0.547869	0.925	0.878	AT1
Mgll	0.774	0.548	0.683523	0.644	0.149	AT1
Rbms1	0.774	0.548	0.63931	0.917	0.84	AT1
Phgr1	0.773	0.546	0.973333	0.608	0.111	AT1
Tln1	0.773	0.546	0.604892	0.863	0.684	AT1
Fzd2	0.77	0.54	0.679928	0.589	0.086	AT1
Tacstd2	0.77	0.54	0.657254	0.95	0.775	AT1
AU021092	0.769	0.538	0.806578	0.814	0.502	AT1
Rnh1	0.768	0.536	0.670588	0.969	0.947	AT1
Gpm6a	0.766	0.532	0.78321	0.536	0.007	AT1
Tmbim1	0.766	0.532	0.67721	0.746	0.469	AT1
Tmem43	0.766	0.532	0.635596	0.758	0.444	AT1
Rsu1	0.766	0.532	0.606725	0.755	0.488	AT1
Rac1	0.766	0.532	0.547735	0.94	0.917	AT1
Saraf	0.766	0.532	0.518634	0.897	0.817	AT1
Celf2	0.765	0.53	0.596317	0.814	0.535	AT1
Sphk1	0.763	0.526	0.784303	0.696	0.253	AT1
Tubb2a	0.763	0.526	0.704941	0.799	0.503	AT1
Ubl3	0.763	0.526	0.569485	0.897	0.785	AT1
Cdh13	0.762	0.524	0.677532	0.585	0.074	AT1
Pvrl2	0.762	0.524	0.611994	0.876	0.697	AT1
Ece1	0.762	0.524	0.564783	0.821	0.552	AT1
Tfdp2	0.761	0.522	0.680445	0.762	0.499	AT1
Crlf3	0.761	0.522	0.635905	0.644	0.244	AT1
Myh9	0.761	0.522	0.617315	0.872	0.743	AT1
Rin3	0.761	0.522	0.580022	0.563	0.075	AT1
Manbal	0.761	0.522	0.558365	0.799	0.601	AT1
Epn2	0.759	0.518	0.632713	0.695	0.362	AT1
Pttg1ip	0.758	0.516	0.805922	0.856	0.704	AT1
Scel	0.758	0.516	0.727969	0.537	0.032	AT1
Scarb2	0.758	0.516	0.623951	0.863	0.682	AT1
2410004I01Rik	0.758	0.516	0.603947	0.525	0.013	AT1
Fkbp1a	0.757	0.514	0.50102	0.937	0.897	AT1
Bicd2	0.755	0.51	0.595202	0.619	0.217	AT1
Pacsin2	0.754	0.508	0.559381	0.809	0.639	AT1
Bsg	0.753	0.506	0.424382	0.997	0.99	AT1
Dapk2	0.752	0.504	0.569337	0.716	0.354	AT1
Tagln2	0.752	0.504	0.547313	0.997	0.964	AT1
Rab2a	0.751	0.502	0.457336	0.943	0.942	AT1
Mthfd1	0.75	0.5	0.740034	0.774	0.559	AT1
Mlf2	0.75	0.5	0.511933	0.911	0.875	AT1
Creb3	0.749	0.498	0.561729	0.79	0.628	AT1
Tmed5	0.749	0.498	0.542756	0.798	0.619	AT1
Serinc1	0.748	0.496	0.529812	0.859	0.721	AT1
Rbpms	0.748	0.496	0.523816	0.906	0.846	AT1
Popdc3	0.748	0.496	0.511914	0.501	0.006	AT1
Ifi27	0.747	0.494	0.563689	0.919	0.747	AT1
Mcl1	0.747	0.494	0.479662	0.95	0.911	AT1
Matn4	0.746	0.492	0.704655	0.694	0.3	AT1
Lpin2	0.745	0.49	0.589321	0.933	0.777	AT1
Phactr1	0.744	0.488	0.640197	0.527	0.065	AT1
Ap2a2	0.744	0.488	0.636038	0.708	0.42	AT1
Ptprf	0.744	0.488	0.554485	0.95	0.83	AT1
Wars	0.743	0.486	0.651583	0.726	0.474	AT1
Lrp10	0.743	0.486	0.531631	0.858	0.684	AT1
Rap1b	0.743	0.486	0.47997	0.883	0.834	AT1
Actn4	0.742	0.484	0.594061	0.95	0.906	AT1
Ctsh	0.742	0.484	0.586052	0.991	0.955	AT1
Gm42835	0.741	0.482	0.78633	0.505	0.034	AT1
P4ha2	0.741	0.482	0.65375	0.747	0.496	AT1
Prr15l	0.741	0.482	0.55384	0.952	0.74	AT1
Wnt7a	0.74	0.48	0.547456	0.483	0.007	AT1
Nbeal1	0.74	0.48	0.509639	0.901	0.775	AT1
Sh3glb1	0.74	0.48	0.447326	0.926	0.899	AT1
Lgals1	0.739	0.478	0.663714	0.52	0.066	AT1
Cfl1	0.739	0.478	0.408277	0.988	0.983	AT1
Nipa1	0.738	0.476	0.578229	0.584	0.182	AT1
Alcam	0.738	0.476	0.541943	0.982	0.976	AT1
Slc9a3r2	0.737	0.474	0.642261	0.758	0.547	AT1
Prkar2a	0.737	0.474	0.574635	0.726	0.507	AT1
Prmt2	0.737	0.474	0.549334	0.676	0.368	AT1
Smpd1	0.737	0.474	0.51756	0.786	0.614	AT1
Thbs3	0.735	0.47	0.694412	0.571	0.169	AT1
Magi3	0.735	0.47	0.631342	0.785	0.596	AT1
Orai1	0.735	0.47	0.579922	0.791	0.605	AT1
Dab2ip	0.734	0.468	0.568243	0.792	0.65	AT1
Atxn10	0.732	0.464	0.467403	0.958	0.949	AT1
Hpcal1	0.73	0.46	0.739156	0.717	0.485	AT1
Ifit3	0.73	0.46	0.647769	0.526	0.084	AT1
A430105I19Rik	0.73	0.46	0.576401	0.502	0.064	AT1
Gcnt2	0.73	0.46	0.567608	0.671	0.362	AT1
Bend7	0.73	0.46	0.543463	0.821	0.633	AT1
Ube2d3	0.73	0.46	0.396735	0.983	0.978	AT1
Sptbn1	0.729	0.458	0.562174	0.936	0.866	AT1
Lgals3	0.729	0.458	0.525809	0.995	0.863	AT1
Paqr7	0.728	0.456	0.631979	0.634	0.303	AT1
Zfhx3	0.728	0.456	0.531802	0.783	0.6	AT1
Stx7	0.728	0.456	0.519821	0.732	0.558	AT1
Snx4	0.728	0.456	0.49206	0.797	0.652	AT1
Fam63b	0.727	0.454	0.592909	0.661	0.393	AT1
Arhgap8	0.727	0.454	0.513604	0.627	0.293	AT1
S100a11	0.725	0.45	0.40518	1	0.994	AT1
Col4a5	0.724	0.448	0.653024	0.571	0.225	AT1
Wwc2	0.724	0.448	0.56044	0.717	0.517	AT1
S100a13	0.724	0.448	0.424752	0.972	0.924	AT1
Ppp2r5a	0.722	0.444	0.52255	0.759	0.586	AT1
Mtdh	0.722	0.444	0.43662	0.923	0.916	AT1
Tubb5	0.722	0.444	0.430928	0.869	0.675	AT1
Ctgf	0.721	0.442	1.07171	0.631	0.267	AT1
Dok1	0.721	0.442	0.541375	0.53	0.149	AT1
Grn	0.72	0.44	0.501307	0.716	0.48	AT1
Arpc5	0.72	0.44	0.407369	0.909	0.883	AT1
Myl6	0.718	0.436	0.333072	1	0.999	AT1
Limd2	0.717	0.434	0.594818	0.747	0.546	AT1
Mfhas1	0.717	0.434	0.495202	0.506	0.108	AT1
Gpx4	0.717	0.434	0.416232	0.999	0.99	AT1
Reep5	0.717	0.434	0.378763	0.956	0.913	AT1
Rasgrf2	0.716	0.432	0.50242	0.435	0.005	AT1
Jup	0.716	0.432	0.494883	0.802	0.681	AT1
Fam46b	0.716	0.432	0.49211	0.742	0.413	AT1
Cdkl5	0.715	0.43	0.584432	0.578	0.248	AT1
Ntn4	0.715	0.43	0.547481	0.487	0.086	AT1
Myzap	0.715	0.43	0.474391	0.462	0.048	AT1
Sfn	0.714	0.428	1.08787	0.847	0.727	AT1
Tor3a	0.714	0.428	0.54767	0.69	0.462	AT1
Ssh1	0.714	0.428	0.459531	0.564	0.221	AT1
Fgf1	0.713	0.426	0.576291	0.673	0.437	AT1
Parva	0.713	0.426	0.463167	0.783	0.652	AT1
Mmp11	0.712	0.424	0.514836	0.482	0.09	AT1
Prnp	0.712	0.424	0.490882	0.931	0.813	AT1
Tgfb2	0.712	0.424	0.421867	0.631	0.248	AT1
Hipk2	0.711	0.422	0.53808	0.641	0.369	AT1
Mical1	0.711	0.422	0.46483	0.45	0.04	AT1
Cpq	0.711	0.422	0.462641	0.618	0.312	AT1
Wasl	0.711	0.422	0.432065	0.795	0.71	AT1
Vamp8	0.711	0.422	0.345767	0.991	0.994	AT1
Hdac7	0.71	0.42	0.543705	0.635	0.364	AT1
Tuba8	0.71	0.42	0.507341	0.463	0.064	AT1
Arf3	0.71	0.42	0.477178	0.707	0.526	AT1
Mbnl2	0.71	0.42	0.424591	0.917	0.881	AT1
Sorbs3	0.709	0.418	0.501595	0.537	0.193	AT1
Ino80e	0.709	0.418	0.442461	0.649	0.407	AT1
Plod2	0.708	0.416	0.497183	0.452	0.051	AT1
Ifngr2	0.708	0.416	0.493777	0.657	0.425	AT1
Tapbp	0.708	0.416	0.477649	0.807	0.681	AT1
Mbnl1	0.708	0.416	0.473103	0.883	0.824	AT1
Serinc2	0.708	0.416	0.467432	0.648	0.37	AT1
Sbds	0.708	0.416	0.441501	0.84	0.769	AT1
Sptan1	0.706	0.412	0.562541	0.785	0.657	AT1
Stard3	0.706	0.412	0.547459	0.637	0.42	AT1
Trim3	0.706	0.412	0.504821	0.624	0.357	AT1
Fkbp1b	0.706	0.412	0.504034	0.459	0.07	AT1
Cers4	0.705	0.41	0.495163	0.565	0.239	AT1
Thra	0.705	0.41	0.454175	0.706	0.497	AT1
Tmod3	0.705	0.41	0.417844	0.811	0.733	AT1
Arhgef1	0.704	0.408	0.474829	0.623	0.357	AT1
Stx11	0.704	0.408	0.450085	0.523	0.145	AT1
Pgap2	0.704	0.408	0.446293	0.73	0.537	AT1
B2m	0.704	0.408	0.361353	0.919	0.836	AT1
Ckap4	0.703	0.406	0.499608	0.736	0.532	AT1
Piezo1	0.702	0.404	0.48389	0.563	0.264	AT1
Zfp57	0.701	0.402	0.439676	0.5	0.149	AT1
Ssr2	0.701	0.402	0.422612	0.941	0.902	AT1
Crb3	0.701	0.402	0.411503	0.919	0.835	AT1
Scd1	0.976	0.952	2.86748	0.996	0.377	AT2
Slc34a2	0.975	0.95	2.67458	0.991	0.182	AT2
Lpcat1	0.974	0.948	1.99289	0.992	0.351	AT2
Sfta2	0.973	0.946	1.95109	0.996	0.443	AT2
Napsa	0.971	0.942	2.2502	0.997	0.258	AT2
Abca3	0.967	0.934	1.553	0.989	0.539	AT2
Lamp3	0.964	0.928	2.00467	0.993	0.195	AT2
Npc2	0.964	0.928	1.70824	1	0.975	AT2
Sftpa1	0.963	0.926	2.22105	0.995	0.397	AT2
Elovl1	0.963	0.926	2.06367	0.995	0.72	AT2
Lyz2	0.961	0.922	2.44073	0.99	0.256	AT2
Sftpb	0.961	0.922	1.77475	0.997	0.643	AT2
Fasn	0.958	0.916	1.63484	0.978	0.348	AT2
Hc	0.955	0.91	2.34556	0.97	0.206	AT2
Dram1	0.954	0.908	1.47653	0.992	0.541	AT2
Egfl6	0.952	0.904	1.43603	0.971	0.166	AT2
Ppp1r14c	0.949	0.898	1.44497	0.989	0.61	AT2
Sftpd	0.945	0.89	1.94081	0.998	0.723	AT2
S100g	0.942	0.884	1.9635	0.978	0.241	AT2
Chil1	0.942	0.884	1.8394	0.99	0.442	AT2
Nkd1	0.94	0.88	1.24826	0.932	0.107	AT2
Zdhhc3	0.939	0.878	1.40119	0.99	0.668	AT2
Tmem243	0.937	0.874	1.35327	0.995	0.605	AT2
Cxcl15	0.936	0.872	1.89554	0.993	0.408	AT2
Mlc1	0.936	0.872	0.968329	0.931	0.124	AT2
Fabp5	0.935	0.87	1.83534	0.965	0.226	AT2
Etv5	0.934	0.868	1.18139	0.936	0.204	AT2
Tspan11	0.932	0.864	1.07407	0.94	0.179	AT2
Il33	0.929	0.858	1.6001	0.953	0.145	AT2
Lrp2	0.927	0.854	1.19232	0.916	0.115	AT2
Dbi	0.924	0.848	1.04033	0.997	0.886	AT2
Nrp1	0.923	0.846	1.32944	0.936	0.204	AT2
Abcd3	0.923	0.846	0.988459	0.987	0.752	AT2
Acoxl	0.922	0.844	1.26131	0.895	0.113	AT2
Cd36	0.921	0.842	1.27699	0.995	0.442	AT2
Kcnj15	0.916	0.832	1.0074	0.943	0.299	AT2
Kcnc3	0.916	0.832	0.900564	0.908	0.172	AT2
Entpd1	0.911	0.822	0.86439	0.916	0.132	AT2
Mtch1	0.91	0.82	0.824883	0.996	0.877	AT2
Lcn2	0.909	0.818	2.09633	0.988	0.372	AT2
Acsl4	0.909	0.818	1.06231	0.992	0.755	AT2
Scp2	0.907	0.814	1.05813	0.995	0.848	AT2
Cd74	0.905	0.81	1.57172	0.994	0.536	AT2
Rbpjl	0.905	0.81	0.89158	0.87	0.116	AT2
Adgrf5	0.904	0.808	0.945901	0.937	0.382	AT2
Ptgs1	0.898	0.796	1.04757	0.937	0.299	AT2
H2afj	0.898	0.796	0.989995	1	0.927	AT2
Lrg1	0.895	0.79	2.18495	0.928	0.325	AT2
Secisbp2l	0.891	0.782	0.968782	0.945	0.533	AT2
Tgoln1	0.89	0.78	1.05526	0.988	0.822	AT2
H2-Aa	0.889	0.778	1.51954	0.902	0.233	AT2
Acot7	0.889	0.778	1.1869	0.949	0.55	AT2
Lgi3	0.889	0.778	1.00577	0.828	0.107	AT2
Tmem30a	0.884	0.768	0.801917	0.99	0.802	AT2
Id2	0.882	0.764	1.0701	0.962	0.583	AT2
Col6a1	0.882	0.764	1.01949	0.871	0.193	AT2
Atp11a	0.882	0.764	0.845736	0.972	0.645	AT2
Ptprf	0.88	0.76	0.916402	0.99	0.799	AT2
Tmsb4x	0.879	0.758	0.936459	1	0.996	AT2
Exosc7	0.879	0.758	0.772428	0.964	0.634	AT2
Acly	0.876	0.752	0.903012	0.922	0.473	AT2
Apoc1	0.874	0.748	1.39514	0.887	0.272	AT2
Bex4	0.87	0.74	0.951154	0.899	0.241	AT2
Cebpa	0.87	0.74	0.838738	0.917	0.474	AT2
Irx1	0.869	0.738	0.843204	0.963	0.564	AT2
Iah1	0.869	0.738	0.765507	0.927	0.498	AT2
Taok3	0.866	0.732	0.730424	0.973	0.665	AT2
Soat1	0.865	0.73	1.14279	0.923	0.491	AT2
Prrg3	0.865	0.73	0.761728	0.832	0.175	AT2
Ctsc	0.864	0.728	0.899368	0.989	0.525	AT2
Itga9	0.864	0.728	0.743564	0.833	0.165	AT2
Cox6a2	0.863	0.726	1.26637	0.825	0.156	AT2
Tmem42	0.863	0.726	0.6868	0.875	0.346	AT2
H2-Ab1	0.862	0.724	1.14455	0.873	0.22	AT2
Mme	0.858	0.716	0.976324	0.821	0.193	AT2
Lrrk2	0.858	0.716	0.779754	0.886	0.248	AT2
Rnase4	0.857	0.714	1.24471	0.966	0.634	AT2
Rpl21	0.857	0.714	0.58531	1	0.999	AT2
Slco4c1	0.853	0.706	0.851256	0.826	0.252	AT2
Ccdc141	0.853	0.706	0.714266	0.881	0.361	AT2
Rps19	0.849	0.698	0.646699	1	0.995	AT2
Muc1	0.848	0.696	0.852755	0.981	0.589	AT2
Scd2	0.848	0.696	0.826119	0.961	0.509	AT2
Matn4	0.846	0.692	0.636064	0.842	0.195	AT2
H2-Eb1	0.844	0.688	0.970941	0.81	0.181	AT2
Mal	0.844	0.688	0.65721	0.945	0.403	AT2
Fdps	0.843	0.686	0.941151	0.921	0.568	AT2
Etfb	0.843	0.686	0.670516	0.99	0.889	AT2
Itih4	0.841	0.682	1.29032	0.732	0.084	AT2
Mid1ip1	0.84	0.68	1.12679	0.944	0.652	AT2
Fkbp2	0.836	0.672	0.747114	0.981	0.752	AT2
Ang	0.832	0.664	0.826224	0.862	0.369	AT2
Acsl5	0.831	0.662	0.612071	0.968	0.705	AT2
Enpep	0.83	0.66	0.7696	0.737	0.138	AT2
Tfrc	0.83	0.66	0.747572	0.853	0.39	AT2
Sepp1	0.83	0.66	0.738728	0.97	0.543	AT2
Glrx	0.829	0.658	0.67726	0.882	0.386	AT2
Snhg11	0.828	0.656	0.704185	0.717	0.097	AT2
H2-DMb1	0.827	0.654	0.623181	0.8	0.206	AT2
Tmem164	0.827	0.654	0.604985	0.768	0.198	AT2
Rasl11a	0.825	0.65	0.717896	0.891	0.345	AT2
Hsd17b10	0.824	0.648	0.66447	0.96	0.743	AT2
mt-Nd1	0.823	0.646	0.63965	0.999	0.988	AT2
Atp8a1	0.82	0.64	0.881854	0.966	0.727	AT2
Nucb2	0.82	0.64	0.654593	0.953	0.63	AT2
Acaca	0.82	0.64	0.595537	0.769	0.226	AT2
Pi4k2b	0.819	0.638	0.705023	0.956	0.704	AT2
Gpx1	0.818	0.636	0.617862	0.997	0.968	AT2
Pla2g1b	0.817	0.634	0.776741	0.804	0.276	AT2
St6galnac4	0.815	0.63	0.513324	0.698	0.094	AT2
Sptlc2	0.814	0.628	0.55232	0.945	0.664	AT2
Rab27a	0.813	0.626	0.589264	0.759	0.216	AT2
Slco2a1	0.813	0.626	0.54904	0.813	0.252	AT2
Dpp9	0.811	0.622	0.550677	0.849	0.441	AT2
Agpat3	0.81	0.62	0.640359	0.909	0.582	AT2
Ndufa2	0.81	0.62	0.48685	0.998	0.959	AT2
Adk	0.808	0.616	0.569986	0.896	0.489	AT2
Adam19	0.808	0.616	0.555933	0.647	0.045	AT2
Uqcr11	0.808	0.616	0.507789	0.998	0.927	AT2
Cnn2	0.807	0.614	0.486431	0.975	0.598	AT2
Cyb5b	0.806	0.612	0.530969	0.907	0.57	AT2
H6pd	0.806	0.612	0.50914	0.736	0.209	AT2
1110008P14Rik	0.805	0.61	0.632732	0.941	0.661	AT2
Ctsz	0.805	0.61	0.613322	0.973	0.712	AT2
Tnfaip1	0.804	0.608	0.538735	0.947	0.671	AT2
Polr2e	0.804	0.608	0.53162	0.974	0.767	AT2
Sec61g	0.803	0.606	0.553225	1	0.964	AT2
Dpp4	0.803	0.606	0.530457	0.691	0.124	AT2
Gm42418	0.801	0.602	1.22901	0.998	0.963	AT2
Smim1	0.801	0.602	0.592084	0.871	0.452	AT2
Atp5e	0.801	0.602	0.493485	0.999	0.987	AT2
Limd2	0.8	0.6	0.516422	0.896	0.473	AT2
Tmem256	0.799	0.598	0.52409	0.979	0.802	AT2
Ppib	0.799	0.598	0.483087	0.999	0.959	AT2
Npw	0.798	0.596	0.635085	0.842	0.4	AT2
Slc26a9	0.798	0.596	0.46734	0.729	0.205	AT2
Sftpc	0.797	0.594	1.21451	0.65	0.088	AT2
Snx25	0.797	0.594	0.613602	0.732	0.245	AT2
Irx3	0.797	0.594	0.59544	0.914	0.572	AT2
Tmem163	0.797	0.594	0.469649	0.734	0.153	AT2
Iqgap1	0.796	0.592	0.600066	0.996	0.952	AT2
Pmvk	0.796	0.592	0.403544	0.922	0.547	AT2
Prmt8	0.795	0.59	0.593701	0.632	0.06	AT2
Sgpp2	0.795	0.59	0.525694	0.63	0.059	AT2
Rps29	0.795	0.59	0.482946	1	0.993	AT2
Ndufb11	0.795	0.59	0.416795	0.996	0.961	AT2
Cd302	0.794	0.588	0.510379	0.733	0.22	AT2
Errfi1	0.792	0.584	0.413672	0.981	0.704	AT2
Idi1	0.79	0.58	0.68742	0.858	0.454	AT2
Grb14	0.79	0.58	0.579892	0.916	0.549	AT2
Esam	0.79	0.58	0.552583	0.84	0.27	AT2
Xdh	0.79	0.58	0.523941	0.732	0.228	AT2
Cd81	0.79	0.58	0.389084	0.97	0.505	AT2
Afap1l1	0.789	0.578	0.489934	0.708	0.182	AT2
Usp8	0.788	0.576	0.60189	0.875	0.545	AT2
Tfcp2l1	0.788	0.576	0.494653	0.726	0.233	AT2
Atp5d	0.788	0.576	0.471133	0.999	0.968	AT2
App	0.787	0.574	0.559348	0.99	0.903	AT2
Snx7	0.787	0.574	0.55504	0.809	0.349	AT2
Cd63	0.786	0.572	0.562681	0.998	0.978	AT2
Socs2	0.786	0.572	0.545149	0.989	0.793	AT2
mt-Co3	0.786	0.572	0.530306	1	0.998	AT2
Brd7	0.786	0.572	0.510845	0.946	0.7	AT2
Urah	0.784	0.568	0.531207	0.836	0.411	AT2
Fam126b	0.783	0.566	0.592461	0.749	0.316	AT2
Prnp	0.783	0.566	0.557356	0.981	0.779	AT2
Rmdn2	0.783	0.566	0.462232	0.682	0.187	AT2
Npr1	0.781	0.562	0.480189	0.693	0.197	AT2
Apoe	0.781	0.562	0.369	0.834	0.288	AT2
Col6a2	0.779	0.558	0.64506	0.633	0.103	AT2
Ahcyl2	0.779	0.558	0.564161	0.802	0.428	AT2
mt-Co2	0.779	0.558	0.49647	0.999	0.997	AT2
Hacd3	0.779	0.558	0.475188	0.803	0.408	AT2
Npnt	0.778	0.556	0.706045	0.805	0.346	AT2
Anpep	0.778	0.556	0.547995	0.625	0.112	AT2
Cpm	0.777	0.554	0.860439	0.832	0.408	AT2
Rab27b	0.777	0.554	0.51069	0.782	0.346	AT2
Mcfd2	0.777	0.554	0.464247	0.881	0.557	AT2
Pvrl1	0.777	0.554	0.44971	0.677	0.161	AT2
Ank3	0.776	0.552	0.699024	0.9	0.592	AT2
Atp1b1	0.776	0.552	0.496691	0.998	0.971	AT2
Chchd10	0.776	0.552	0.496559	0.998	0.884	AT2
Ly6c1	0.775	0.55	1.01075	0.797	0.382	AT2
mt-Nd5	0.775	0.55	0.658014	0.99	0.966	AT2
Tmem50b	0.775	0.55	0.552822	0.807	0.444	AT2
Ift20	0.775	0.55	0.515184	0.98	0.777	AT2
Ggcx	0.775	0.55	0.428433	0.659	0.172	AT2
Cldn18	0.775	0.55	0.364625	0.998	0.541	AT2
Slc39a8	0.775	0.55	0.325665	0.823	0.338	AT2
mt-Co1	0.773	0.546	0.566325	0.999	0.998	AT2
mt-Nd2	0.772	0.544	0.59314	0.999	0.993	AT2
Adssl1	0.772	0.544	0.553831	0.784	0.327	AT2
Unc119	0.772	0.544	0.455193	0.735	0.304	AT2
Fads1	0.771	0.542	0.465788	0.661	0.174	AT2
Anxa6	0.771	0.542	0.448551	0.898	0.587	AT2
Atox1	0.771	0.542	0.439856	0.997	0.931	AT2
Atp6v0a1	0.77	0.54	0.452234	0.864	0.488	AT2
Ctsh	0.769	0.538	0.919287	0.998	0.948	AT2
Abhd2	0.769	0.538	0.567852	0.899	0.577	AT2
Hk2	0.769	0.538	0.544461	0.773	0.348	AT2
Slc15a2	0.769	0.538	0.496543	0.852	0.425	AT2
Usp33	0.769	0.538	0.479834	0.774	0.387	AT2
Lrrc8c	0.769	0.538	0.464573	0.766	0.296	AT2
Aes	0.769	0.538	0.455903	0.997	0.896	AT2
Krtcap2	0.767	0.534	0.494907	0.989	0.843	AT2
Insig1	0.765	0.53	0.549522	0.781	0.385	AT2
Ppp1r9a	0.765	0.53	0.458727	0.864	0.479	AT2
Lgals9	0.764	0.528	0.564523	0.815	0.426	AT2
Agpat2	0.763	0.526	0.521761	0.777	0.386	AT2
Slc25a39	0.763	0.526	0.459317	0.936	0.752	AT2
mt-Nd4l	0.762	0.524	0.516629	0.983	0.914	AT2
Ldlr	0.762	0.524	0.462324	0.727	0.284	AT2
mt-Nd4	0.762	0.524	0.456885	1	0.998	AT2
Rps21	0.761	0.522	0.429493	1	0.986	AT2
Ttc38	0.761	0.522	0.417792	0.635	0.164	AT2
Ndufa13	0.761	0.522	0.386376	0.997	0.966	AT2
Chia1	0.76	0.52	1.0729	0.727	0.29	AT2
Lcp1	0.76	0.52	0.481242	0.78	0.394	AT2
Slc43a2	0.759	0.518	0.465703	0.79	0.402	AT2
P4hb	0.758	0.516	0.494847	0.987	0.858	AT2
Ptges	0.758	0.516	0.48636	0.702	0.257	AT2
Smim6	0.757	0.514	0.464621	0.957	0.657	AT2
Scarb2	0.757	0.514	0.403754	0.919	0.637	AT2
Creg1	0.756	0.512	0.399208	0.979	0.8	AT2
Tc2n	0.755	0.51	0.460798	0.749	0.367	AT2
Oaz2	0.755	0.51	0.439833	0.879	0.605	AT2
Rgs10	0.755	0.51	0.413936	0.646	0.166	AT2
Ndufa3	0.755	0.51	0.38735	0.986	0.89	AT2
Tmem110	0.755	0.51	0.373384	0.68	0.246	AT2
Bmp1	0.753	0.506	0.468468	0.608	0.139	AT2
Ociad2	0.753	0.506	0.459293	0.66	0.217	AT2
Tmem97	0.753	0.506	0.397137	0.707	0.272	AT2
Cers2	0.752	0.504	0.38205	0.97	0.789	AT2
mt-Nd3	0.751	0.502	0.635522	0.936	0.776	AT2
Nkx2-1	0.751	0.502	0.476879	0.959	0.748	AT2
Gnptab	0.751	0.502	0.401122	0.662	0.222	AT2
Gpx4	0.75	0.5	0.415026	1	0.989	AT2
Adora2b	0.75	0.5	0.39962	0.655	0.205	AT2
Scgb1c1	0.75	0.5	0.372089	0.674	0.192	AT2
Rgcc	0.749	0.498	0.671967	0.913	0.535	AT2
Hmgcs1	0.749	0.498	0.544597	0.873	0.593	AT2
Atp6v1c2	0.749	0.498	0.435834	0.879	0.504	AT2
Gstt1	0.748	0.496	0.473486	0.746	0.352	AT2
Cd79b	0.748	0.496	0.391187	0.588	0.124	AT2
Atp5j2	0.748	0.496	0.349251	0.999	0.978	AT2
Gja1	0.747	0.494	0.362265	0.819	0.352	AT2
Lars2	0.746	0.492	0.521249	0.867	0.618	AT2
Reep5	0.745	0.49	0.424312	0.991	0.897	AT2
Ssr1	0.744	0.488	0.394912	0.903	0.618	AT2
Alad	0.744	0.488	0.39017	0.871	0.552	AT2
Mfsd2a	0.743	0.486	0.647626	0.553	0.094	AT2
Sec61b	0.743	0.486	0.467735	0.997	0.904	AT2
Pgm2	0.743	0.486	0.379847	0.752	0.39	AT2
Atp5h	0.743	0.486	0.369613	0.999	0.966	AT2
Cd200	0.743	0.486	0.272738	0.937	0.507	AT2
Prps2	0.741	0.482	0.461726	0.638	0.23	AT2
Pdzk1ip1	0.741	0.482	0.424849	0.749	0.354	AT2
Sgms1	0.741	0.482	0.420467	0.827	0.504	AT2
Mylk	0.741	0.482	0.420206	0.643	0.197	AT2
Ccz1	0.74	0.48	0.393415	0.84	0.565	AT2
H13	0.739	0.478	0.522491	0.917	0.719	AT2
Tmem238	0.739	0.478	0.458932	0.905	0.624	AT2
Cndp2	0.739	0.478	0.369956	0.881	0.613	AT2
Stard3nl	0.737	0.474	0.389118	0.858	0.559	AT2
Slpi	0.737	0.474	0.355601	0.806	0.364	AT2
Clip4	0.736	0.472	0.442284	0.834	0.518	AT2
Psme1	0.736	0.472	0.398941	0.992	0.873	AT2
Fabp12	0.735	0.47	0.395716	0.532	0.075	AT2
Arpc1b	0.735	0.47	0.392242	0.971	0.803	AT2
Gabarap	0.735	0.47	0.329048	0.999	0.987	AT2
Ndufv3	0.734	0.468	0.382694	0.955	0.757	AT2
Tacc1	0.733	0.466	0.394474	0.739	0.397	AT2
Tuba4a	0.732	0.464	0.44179	0.827	0.501	AT2
Fgfr2	0.731	0.462	0.52023	0.773	0.468	AT2
Pdia6	0.731	0.462	0.448115	0.992	0.896	AT2
Ddt	0.731	0.462	0.41349	0.944	0.771	AT2
Sec14l4	0.731	0.462	0.370057	0.632	0.226	AT2
Ppp2r5a	0.731	0.462	0.347812	0.838	0.536	AT2
Uhrf1bp1l	0.73	0.46	0.395785	0.861	0.604	AT2
Snx30	0.73	0.46	0.340441	0.637	0.214	AT2
Cyp51	0.729	0.458	0.460022	0.735	0.392	AT2
Sec61a1	0.729	0.458	0.381869	0.832	0.542	AT2
Pxmp4	0.729	0.458	0.341719	0.642	0.256	AT2
St3gal1	0.729	0.458	0.341071	0.665	0.278	AT2
Rpl13a	0.729	0.458	0.322626	1	0.994	AT2
Rrbp1	0.728	0.456	0.424766	0.984	0.886	AT2
Dap	0.728	0.456	0.371079	0.854	0.566	AT2
Mbip	0.727	0.454	0.365415	0.864	0.585	AT2
Mtfr1l	0.727	0.454	0.350319	0.874	0.628	AT2
Higd1a	0.727	0.454	0.344191	0.988	0.893	AT2
Akap7	0.726	0.452	0.417517	0.604	0.214	AT2
Dynlrb1	0.726	0.452	0.398808	0.971	0.849	AT2
Etnk1	0.726	0.452	0.389606	0.764	0.448	AT2
Slc31a1	0.726	0.452	0.37361	0.865	0.614	AT2
Rab9	0.725	0.45	0.403334	0.822	0.555	AT2
H2-DMa	0.725	0.45	0.393738	0.548	0.126	AT2
Ddhd1	0.725	0.45	0.389598	0.597	0.201	AT2
Scamp1	0.725	0.45	0.367969	0.717	0.383	AT2
Cox7a2	0.724	0.448	0.455221	0.998	0.979	AT2
mt-Atp6	0.724	0.448	0.381987	0.999	0.997	AT2
Cyp4v3	0.724	0.448	0.339153	0.611	0.221	AT2
Yae1d1	0.723	0.446	0.3864	0.851	0.603	AT2
Gtf2i	0.723	0.446	0.371243	0.841	0.568	AT2
Hdc	0.722	0.444	0.484879	0.852	0.403	AT2
Ptgfrn	0.722	0.444	0.336474	0.635	0.25	AT2
Ramp1	0.721	0.442	0.473105	0.678	0.301	AT2
Kcne2	0.721	0.442	0.374448	0.569	0.144	AT2
Arf6	0.721	0.442	0.352517	0.954	0.798	AT2
Mpv17l2	0.72	0.44	0.409932	0.789	0.522	AT2
Slc25a1	0.72	0.44	0.350521	0.682	0.346	AT2
Erp29	0.719	0.438	0.399922	0.919	0.702	AT2
Atp5k	0.719	0.438	0.343561	0.985	0.888	AT2
Pip5k1b	0.719	0.438	0.332613	0.701	0.347	AT2
5430416O09Rik	0.719	0.438	0.328047	0.502	0.081	AT2
Acat2	0.718	0.436	0.362696	0.638	0.286	AT2
Fam173a	0.718	0.436	0.323809	0.876	0.579	AT2
Bcl2a1b	0.717	0.434	0.377503	0.507	0.089	AT2
Gfpt1	0.717	0.434	0.373219	0.823	0.554	AT2
Pik3ca	0.717	0.434	0.367397	0.772	0.483	AT2
Antxr1	0.716	0.432	0.378197	0.506	0.091	AT2
Rpl10	0.716	0.432	0.312023	1	0.994	AT2
Tinag	0.715	0.43	0.421423	0.497	0.08	AT2
Sult1a1	0.715	0.43	0.38298	0.696	0.33	AT2
Pank3	0.715	0.43	0.331204	0.674	0.331	AT2
Paqr8	0.715	0.43	0.328507	0.588	0.203	AT2
St6galnac2	0.715	0.43	0.327475	0.585	0.173	AT2
Pbxip1	0.714	0.428	0.369679	0.783	0.487	AT2
Ndufs6	0.714	0.428	0.339031	0.963	0.833	AT2
Cited2	0.713	0.426	0.434828	0.931	0.71	AT2
Npc1	0.713	0.426	0.405456	0.677	0.324	AT2
Uqcrq	0.713	0.426	0.363578	0.996	0.957	AT2
Med8	0.713	0.426	0.355877	0.886	0.68	AT2
Fam69b	0.713	0.426	0.324905	0.474	0.058	AT2
Ndufb9	0.712	0.424	0.371668	0.993	0.947	AT2
Snhg18	0.712	0.424	0.347767	0.622	0.238	AT2
Mlec	0.712	0.424	0.343748	0.878	0.615	AT2
Trp53inp2	0.712	0.424	0.335741	0.584	0.221	AT2
Rai14	0.712	0.424	0.335281	0.812	0.504	AT2
C6	0.711	0.422	0.632639	0.562	0.191	AT2
Tmem213	0.711	0.422	0.606044	0.545	0.141	AT2
Chd3	0.711	0.422	0.409229	0.783	0.517	AT2
Msmo1	0.711	0.422	0.407843	0.783	0.506	AT2
Kank2	0.711	0.422	0.253638	0.638	0.243	AT2
Siva1	0.71	0.42	0.417061	0.955	0.805	AT2
Ccnd3	0.71	0.42	0.378389	0.869	0.662	AT2
Atp6v1g1	0.71	0.42	0.310825	0.999	0.985	AT2
Rpl36al	0.71	0.42	0.283475	1	0.994	AT2
Mtss1	0.709	0.418	0.334208	0.595	0.231	AT2
Adcy7	0.709	0.418	0.299425	0.456	0.049	AT2
Eif4h	0.708	0.416	0.409766	0.988	0.948	AT2
Eif3b	0.708	0.416	0.350824	0.912	0.731	AT2
Ssr2	0.708	0.416	0.350698	0.977	0.885	AT2
Gm11744	0.708	0.416	0.342661	0.453	0.048	AT2
Atp5o	0.707	0.414	0.409948	0.985	0.923	AT2
Pcx	0.707	0.414	0.364763	0.67	0.35	AT2
Tram1	0.707	0.414	0.342086	0.922	0.691	AT2
Cox6a1	0.707	0.414	0.316046	0.995	0.956	AT2
Ttc7	0.707	0.414	0.307165	0.633	0.29	AT2
Met	0.706	0.412	0.411866	0.686	0.389	AT2
Polr1c	0.706	0.412	0.33328	0.879	0.679	AT2
Spg21	0.706	0.412	0.320904	0.882	0.703	AT2
Ttll7	0.706	0.412	0.301088	0.807	0.472	AT2
Hmgcr	0.705	0.41	0.364498	0.794	0.532	AT2
Tbc1d4	0.705	0.41	0.298689	0.476	0.086	AT2
Rilp	0.705	0.41	0.295771	0.545	0.173	AT2
Ifi30	0.704	0.408	0.361645	0.928	0.759	AT2
Prr15l	0.704	0.408	0.319871	0.986	0.696	AT2
Ndufb7	0.704	0.408	0.317793	0.985	0.876	AT2
Retsat	0.704	0.408	0.295816	0.543	0.172	AT2
Chsy1	0.703	0.406	0.351075	0.538	0.172	AT2
Mien1	0.703	0.406	0.337722	0.925	0.76	AT2
Inpp4b	0.703	0.406	0.32562	0.51	0.125	AT2
Wwp1	0.703	0.406	0.259475	0.905	0.674	AT2
Gsap	0.702	0.404	0.330215	0.645	0.309	AT2
Ndufb3	0.701	0.402	0.343161	0.96	0.851	AT2
Stmn1	0.937	0.874	1.77851	0.991	0.669	AT2_div
2700094K13Rik	0.922	0.844	0.972047	0.991	0.652	AT2_div
Tmsb4x	0.919	0.838	1.09415	1	0.996	AT2_div
Rfc4	0.913	0.826	0.836083	0.935	0.264	AT2_div
Tyms	0.906	0.812	0.967561	0.941	0.33	AT2_div
Cxcl15	0.904	0.808	1.43488	1	0.514	AT2_div
Spc24	0.902	0.804	1.06344	0.909	0.226	AT2_div
Snx7	0.9	0.8	0.82158	0.974	0.426	AT2_div
Cox7a2	0.9	0.8	0.712124	1	0.982	AT2_div
Cd36	0.897	0.794	1.13866	0.998	0.543	AT2_div
Dtymk	0.897	0.794	0.793629	0.974	0.568	AT2_div
Tmem243	0.896	0.792	1.08988	0.996	0.676	AT2_div
Cks1b	0.896	0.792	0.988064	0.917	0.283	AT2_div
Dbi	0.894	0.788	0.894434	1	0.906	AT2_div
Fam111a	0.894	0.788	0.833823	0.889	0.187	AT2_div
H2afz	0.893	0.786	1.23966	0.998	0.95	AT2_div
Dram1	0.893	0.786	1.05872	0.998	0.623	AT2_div
Wbp5	0.891	0.782	0.791274	0.998	0.938	AT2_div
Lamp3	0.887	0.774	1.22216	0.998	0.34	AT2_div
Ctsc	0.884	0.768	1.05643	1	0.609	AT2_div
Hmgb2	0.883	0.766	1.19885	0.985	0.726	AT2_div
Tmem30a	0.88	0.76	0.807032	0.998	0.836	AT2_div
Mcm5	0.878	0.756	0.671308	0.872	0.155	AT2_div
Il33	0.874	0.748	1.13495	0.98	0.291	AT2_div
Hmgn2	0.873	0.746	0.882939	0.967	0.519	AT2_div
Egfl6	0.87	0.74	0.905828	0.989	0.312	AT2_div
Siva1	0.869	0.738	0.813948	0.989	0.831	AT2_div
Smc2	0.868	0.736	0.873811	0.865	0.201	AT2_div
Entpd1	0.867	0.734	0.713861	0.963	0.274	AT2_div
Tubb5	0.866	0.732	1.2811	0.972	0.68	AT2_div
Lcn2	0.865	0.73	1.2579	0.991	0.484	AT2_div
Prdx4	0.864	0.728	0.731768	0.987	0.68	AT2_div
Fabp5	0.863	0.726	1.01067	0.991	0.359	AT2_div
Ckap4	0.86	0.72	0.64859	0.97	0.533	AT2_div
H2-Aa	0.857	0.714	0.950173	0.983	0.352	AT2_div
Mki67	0.855	0.71	1.19836	0.791	0.117	AT2_div
Tma7	0.854	0.708	0.575073	0.996	0.917	AT2_div
Slc34a2	0.853	0.706	1.13031	0.998	0.329	AT2_div
Mcm3	0.852	0.704	0.691203	0.839	0.169	AT2_div
Prrg3	0.852	0.704	0.670671	0.911	0.292	AT2_div
Ly6c1	0.851	0.702	1.07645	0.95	0.452	AT2_div
Lpcat1	0.851	0.702	0.916063	1	0.467	AT2_div
Rrm1	0.851	0.702	0.69768	0.841	0.23	AT2_div
Nrp1	0.85	0.7	0.691633	0.98	0.336	AT2_div
Cdc20	0.848	0.696	1.17166	0.778	0.125	AT2_div
Ctsh	0.848	0.696	0.96723	1	0.957	AT2_div
Lig1	0.848	0.696	0.737559	0.837	0.216	AT2_div
Lrp2	0.848	0.696	0.726168	0.941	0.26	AT2_div
Atad2	0.847	0.694	0.822667	0.822	0.218	AT2_div
Bex4	0.847	0.694	0.782811	0.943	0.359	AT2_div
Acsl4	0.847	0.694	0.76907	0.998	0.798	AT2_div
Hells	0.847	0.694	0.722856	0.813	0.151	AT2_div
2810417H13Rik	0.844	0.688	1.10919	0.78	0.116	AT2_div
Elovl1	0.842	0.684	1.01127	0.993	0.77	AT2_div
Tmpo	0.842	0.684	0.801042	0.933	0.517	AT2_div
Tuba1b	0.841	0.682	0.944451	0.993	0.791	AT2_div
Ngfrap1	0.841	0.682	0.607658	0.996	0.874	AT2_div
Atp5o	0.841	0.682	0.58192	0.998	0.934	AT2_div
Atp5f1	0.841	0.682	0.54381	1	0.98	AT2_div
H2-Ab1	0.84	0.68	0.779299	0.954	0.336	AT2_div
Cenpm	0.84	0.68	0.594978	0.772	0.118	AT2_div
Ptgs1	0.839	0.678	0.748511	0.972	0.414	AT2_div
Fasn	0.839	0.678	0.664382	0.993	0.463	AT2_div
Dut	0.838	0.676	0.735753	0.913	0.406	AT2_div
Pcna	0.838	0.676	0.683085	0.85	0.331	AT2_div
Higd1a	0.838	0.676	0.520024	0.996	0.91	AT2_div
Mrpl18	0.837	0.674	0.583662	0.965	0.705	AT2_div
Id2	0.836	0.672	0.821832	0.978	0.652	AT2_div
Zdhhc3	0.836	0.672	0.763675	0.991	0.726	AT2_div
Sftpd	0.835	0.67	0.817968	1	0.773	AT2_div
Atp5e	0.834	0.668	0.494991	1	0.989	AT2_div
Bub1	0.833	0.666	0.730749	0.72	0.085	AT2_div
Tfrc	0.833	0.666	0.7214	0.946	0.471	AT2_div
Rrm2	0.832	0.664	1.099	0.746	0.11	AT2_div
Dek	0.832	0.664	0.737078	0.989	0.879	AT2_div
Mcm6	0.831	0.662	0.637415	0.835	0.262	AT2_div
Mcm7	0.831	0.662	0.625874	0.854	0.311	AT2_div
Asf1b	0.831	0.662	0.585481	0.741	0.106	AT2_div
Ppp1r14c	0.829	0.658	0.700416	0.998	0.679	AT2_div
H2-DMb1	0.828	0.656	0.528393	0.911	0.31	AT2_div
Lrrc8c	0.827	0.654	0.524165	0.933	0.376	AT2_div
Itga9	0.827	0.654	0.522155	0.909	0.284	AT2_div
Prc1	0.826	0.652	1.25389	0.761	0.167	AT2_div
Atp5h	0.826	0.652	0.445987	1	0.972	AT2_div
Cdk1	0.825	0.65	1.00584	0.743	0.122	AT2_div
Car2	0.824	0.648	0.522823	0.961	0.446	AT2_div
Anp32b	0.823	0.646	0.56561	0.985	0.874	AT2_div
Ndufa5	0.822	0.644	0.504253	0.987	0.844	AT2_div
Sftpa1	0.821	0.642	0.95711	0.998	0.505	AT2_div
Gmnn	0.821	0.642	0.586138	0.852	0.262	AT2_div
Aes	0.821	0.642	0.501213	1	0.914	AT2_div
Mid1ip1	0.82	0.64	0.743405	0.985	0.703	AT2_div
Dctpp1	0.82	0.64	0.500092	0.867	0.332	AT2_div
Cd74	0.819	0.638	0.801155	1	0.619	AT2_div
Alyref	0.818	0.636	0.5669	0.959	0.624	AT2_div
Hnrnpab	0.818	0.636	0.539356	0.993	0.916	AT2_div
Glrx	0.817	0.634	0.600551	0.946	0.474	AT2_div
Hc	0.817	0.634	0.554455	0.985	0.344	AT2_div
Uhrf1	0.817	0.634	0.533351	0.746	0.138	AT2_div
Scp2	0.816	0.632	0.634302	1	0.874	AT2_div
Fen1	0.816	0.632	0.471742	0.77	0.18	AT2_div
Birc5	0.815	0.63	1.12874	0.711	0.107	AT2_div
Mal	0.815	0.63	0.516744	0.991	0.5	AT2_div
Tipin	0.815	0.63	0.476693	0.85	0.313	AT2_div
Rab27a	0.814	0.628	0.471077	0.883	0.311	AT2_div
Rfc5	0.814	0.628	0.434524	0.811	0.228	AT2_div
Top2a	0.813	0.626	1.35783	0.715	0.12	AT2_div
Mlc1	0.813	0.626	0.458057	0.939	0.271	AT2_div
Lockd	0.812	0.624	0.809347	0.685	0.088	AT2_div
Tk1	0.812	0.624	0.578055	0.75	0.142	AT2_div
Lrrk2	0.812	0.624	0.576278	0.933	0.362	AT2_div
Slco4c1	0.812	0.624	0.515306	0.898	0.354	AT2_div
Dpp4	0.812	0.624	0.415557	0.835	0.222	AT2_div
Usp1	0.811	0.622	0.551315	0.863	0.392	AT2_div
Scd1	0.811	0.622	0.485084	1	0.49	AT2_div
Lmnb1	0.81	0.62	0.5894	0.826	0.287	AT2_div
Mad2l1	0.81	0.62	0.483574	0.724	0.141	AT2_div
Ndufa4	0.81	0.62	0.47496	1	0.971	AT2_div
H2-Eb1	0.809	0.618	0.575335	0.9	0.293	AT2_div
Ptma	0.808	0.616	0.671912	1	0.984	AT2_div
Ranbp1	0.808	0.616	0.577005	0.98	0.813	AT2_div
Dnmt1	0.807	0.614	0.582801	0.817	0.311	AT2_div
S100g	0.806	0.612	0.662845	0.98	0.375	AT2_div
Mcm4	0.806	0.612	0.488086	0.798	0.236	AT2_div
Mcm2	0.806	0.612	0.426657	0.739	0.152	AT2_div
Abca3	0.805	0.61	0.588956	0.987	0.621	AT2_div
St6galnac4	0.805	0.61	0.449791	0.8	0.2	AT2_div
Napsa	0.804	0.608	0.829812	0.993	0.393	AT2_div
Npc2	0.804	0.608	0.726832	1	0.979	AT2_div
Lsm2	0.804	0.608	0.499321	0.922	0.5	AT2_div
Cmc2	0.804	0.608	0.473303	0.789	0.271	AT2_div
Gja1	0.803	0.606	0.594468	0.935	0.432	AT2_div
Soat1	0.803	0.606	0.530744	0.972	0.568	AT2_div
Atp11a	0.803	0.606	0.527703	0.989	0.704	AT2_div
Rpl13a	0.803	0.606	0.462225	1	0.995	AT2_div
Lyz2	0.801	0.602	0.810712	0.996	0.39	AT2_div
Sfta2	0.801	0.602	0.718591	1	0.543	AT2_div
Topbp1	0.801	0.602	0.450523	0.783	0.245	AT2_div
1110008P14Rik	0.8	0.6	0.555619	0.972	0.711	AT2_div
Cenpw	0.8	0.6	0.476567	0.722	0.16	AT2_div
Arg2	0.799	0.598	0.576845	0.9	0.415	AT2_div
Ube2i	0.799	0.598	0.460804	0.993	0.922	AT2_div
Pbk	0.798	0.596	0.805212	0.667	0.084	AT2_div
Ezh2	0.798	0.596	0.598023	0.778	0.282	AT2_div
Lrg1	0.798	0.596	0.467814	0.954	0.434	AT2_div
Pmf1	0.798	0.596	0.434027	0.783	0.256	AT2_div
Gins2	0.798	0.596	0.417816	0.737	0.169	AT2_div
Ppia	0.798	0.596	0.364608	1	0.999	AT2_div
Snrpe	0.797	0.594	0.466052	0.998	0.885	AT2_div
Adgrf5	0.797	0.594	0.465287	0.957	0.482	AT2_div
Kcnc3	0.796	0.592	0.417578	0.904	0.306	AT2_div
Acot7	0.795	0.59	0.658118	0.954	0.623	AT2_div
Pla2g1b	0.795	0.59	0.511413	0.883	0.369	AT2_div
Ctsz	0.795	0.59	0.504048	0.996	0.759	AT2_div
Tnfaip1	0.795	0.59	0.46098	0.974	0.72	AT2_div
Rad51	0.795	0.59	0.426251	0.67	0.092	AT2_div
Cdca3	0.794	0.588	0.800308	0.665	0.097	AT2_div
Tgoln1	0.794	0.588	0.5741	0.989	0.852	AT2_div
Dnajc9	0.794	0.588	0.484736	0.861	0.417	AT2_div
Ndufa2	0.794	0.588	0.397581	1	0.966	AT2_div
Kcnj15	0.793	0.586	0.512239	0.939	0.417	AT2_div
Sec61g	0.793	0.586	0.468123	1	0.971	AT2_div
Cyb5b	0.793	0.586	0.444107	0.959	0.629	AT2_div
Tspan11	0.793	0.586	0.401212	0.937	0.318	AT2_div
Chil1	0.792	0.584	0.734072	0.998	0.541	AT2_div
Atp5g3	0.792	0.584	0.462908	1	0.918	AT2_div
Prim1	0.792	0.584	0.431509	0.726	0.171	AT2_div
Etv5	0.792	0.584	0.43075	0.917	0.338	AT2_div
Arpp19	0.792	0.584	0.423297	0.993	0.881	AT2_div
Prdx3	0.79	0.58	0.498324	0.93	0.624	AT2_div
2700029M09Rik	0.79	0.58	0.476595	0.87	0.494	AT2_div
Tpm4	0.789	0.578	0.473444	1	0.88	AT2_div
Cenpq	0.789	0.578	0.459697	0.7	0.163	AT2_div
Txn1	0.789	0.578	0.442173	1	0.96	AT2_div
Hmgb1	0.788	0.576	0.507948	1	0.994	AT2_div
Banf1	0.788	0.576	0.455133	0.985	0.771	AT2_div
Ncapd3	0.788	0.576	0.452823	0.722	0.19	AT2_div
Dhfr	0.788	0.576	0.451713	0.687	0.138	AT2_div
Acly	0.788	0.576	0.449038	0.948	0.554	AT2_div
Irx1	0.787	0.574	0.51874	0.976	0.636	AT2_div
Esam	0.787	0.574	0.507325	0.933	0.37	AT2_div
Whsc1	0.787	0.574	0.462324	0.839	0.386	AT2_div
Nkd1	0.787	0.574	0.422971	0.887	0.259	AT2_div
P4hb	0.786	0.572	0.49659	0.996	0.881	AT2_div
Lcp1	0.785	0.57	0.474755	0.9	0.46	AT2_div
Ccna2	0.783	0.566	0.591678	0.637	0.082	AT2_div
Col6a1	0.783	0.566	0.499231	0.872	0.317	AT2_div
mt-Nd1	0.783	0.566	0.474383	1	0.99	AT2_div
Arf6	0.783	0.566	0.449825	0.993	0.825	AT2_div
Ndufb11	0.783	0.566	0.370402	1	0.967	AT2_div
Atp5j2	0.783	0.566	0.347945	1	0.982	AT2_div
Racgap1	0.782	0.564	0.608687	0.643	0.094	AT2_div
Idi1	0.781	0.562	0.530706	0.928	0.525	AT2_div
Rps17	0.781	0.562	0.396789	0.998	0.99	AT2_div
Stard3nl	0.779	0.558	0.413579	0.961	0.61	AT2_div
Atp6v1g3	0.778	0.556	0.519685	0.661	0.114	AT2_div
Tmem256	0.778	0.556	0.440293	0.989	0.834	AT2_div
Iah1	0.778	0.556	0.412271	0.948	0.575	AT2_div
Ube2s	0.777	0.554	0.678638	1	0.937	AT2_div
Sgol2a	0.777	0.554	0.586046	0.633	0.106	AT2_div
Nsmce1	0.777	0.554	0.443547	0.954	0.673	AT2_div
Dpp9	0.777	0.554	0.397882	0.933	0.513	AT2_div
Prps2	0.777	0.554	0.396682	0.796	0.299	AT2_div
Gnptab	0.777	0.554	0.357293	0.811	0.297	AT2_div
Lsm3	0.776	0.552	0.417078	0.88	0.476	AT2_div
Tmem164	0.776	0.552	0.392267	0.822	0.3	AT2_div
Atp5g2	0.776	0.552	0.364367	1	0.986	AT2_div
Hmgb3	0.775	0.55	0.434582	0.909	0.523	AT2_div
Cox5a	0.775	0.55	0.408065	0.996	0.972	AT2_div
Slc16a6	0.775	0.55	0.388195	0.715	0.183	AT2_div
Pvrl1	0.775	0.55	0.366107	0.789	0.251	AT2_div
Sftpb	0.774	0.548	0.67529	0.998	0.708	AT2_div
Orc6	0.774	0.548	0.513665	0.865	0.499	AT2_div
Pi4k2b	0.774	0.548	0.493475	0.98	0.749	AT2_div
Rpl31	0.774	0.548	0.413808	1	0.973	AT2_div
Pradc1	0.774	0.548	0.336302	0.798	0.304	AT2_div
Rangap1	0.773	0.546	0.537595	0.865	0.512	AT2_div
Tcf19	0.773	0.546	0.456565	0.622	0.091	AT2_div
Tmem97	0.773	0.546	0.413454	0.824	0.347	AT2_div
Hat1	0.772	0.544	0.483759	0.848	0.482	AT2_div
Mlec	0.772	0.544	0.435265	0.954	0.66	AT2_div
1110008F13Rik	0.772	0.544	0.429393	0.989	0.904	AT2_div
Atp5l	0.772	0.544	0.368159	1	0.983	AT2_div
Anapc5	0.771	0.542	0.419373	0.911	0.597	AT2_div
Snx25	0.771	0.542	0.338675	0.846	0.33	AT2_div
Rgcc	0.77	0.54	0.646325	0.978	0.602	AT2_div
Etfb	0.77	0.54	0.397341	0.991	0.908	AT2_div
Tuba4a	0.769	0.538	0.458273	0.928	0.557	AT2_div
Cdca8	0.767	0.534	0.617318	0.633	0.109	AT2_div
Ifi30	0.767	0.534	0.459055	0.976	0.788	AT2_div
Ppic	0.767	0.534	0.421649	0.972	0.685	AT2_div
Ptgr1	0.767	0.534	0.392761	0.878	0.455	AT2_div
Mylk	0.767	0.534	0.347032	0.793	0.272	AT2_div
Ppib	0.766	0.532	0.38715	1	0.966	AT2_div
Hmgn1	0.766	0.532	0.335898	0.998	0.981	AT2_div
Cox8a	0.766	0.532	0.31253	1	0.997	AT2_div
Nucks1	0.765	0.53	0.541089	0.989	0.894	AT2_div
Smc4	0.765	0.53	0.531488	0.878	0.48	AT2_div
Ncapg2	0.765	0.53	0.467374	0.593	0.081	AT2_div
Rps24	0.765	0.53	0.364254	1	0.998	AT2_div
Adamts1	0.764	0.528	0.657336	0.65	0.146	AT2_div
Rnase4	0.764	0.528	0.443693	0.989	0.694	AT2_div
Nrm	0.764	0.528	0.412612	0.667	0.154	AT2_div
Rfc3	0.764	0.528	0.407074	0.75	0.285	AT2_div
Snx4	0.763	0.526	0.438303	0.926	0.653	AT2_div
Gpc3	0.763	0.526	0.404229	0.63	0.118	AT2_div
Ndufb8	0.763	0.526	0.371359	0.996	0.91	AT2_div
Dtl	0.763	0.526	0.354209	0.598	0.079	AT2_div
Ndufb3	0.762	0.524	0.409902	0.987	0.87	AT2_div
Rpa2	0.762	0.524	0.361356	0.715	0.22	AT2_div
Knstrn	0.761	0.522	0.543379	0.596	0.086	AT2_div
Slfn9	0.761	0.522	0.507659	0.598	0.084	AT2_div
Calm3	0.761	0.522	0.475971	0.974	0.713	AT2_div
Abhd2	0.761	0.522	0.435102	0.963	0.633	AT2_div
Fkbp2	0.761	0.522	0.414547	0.998	0.793	AT2_div
Ccz1	0.761	0.522	0.397337	0.909	0.612	AT2_div
Tmem50b	0.761	0.522	0.385803	0.915	0.506	AT2_div
Fkbp4	0.761	0.522	0.385658	0.993	0.832	AT2_div
Rpl21	0.761	0.522	0.371031	1	0.999	AT2_div
Cks2	0.76	0.52	0.738329	0.728	0.3	AT2_div
Tnfsf9	0.76	0.52	0.556425	0.672	0.173	AT2_div
Sgms1	0.76	0.52	0.41019	0.92	0.56	AT2_div
Mrpl42	0.76	0.52	0.397623	0.959	0.693	AT2_div
Hn1l	0.76	0.52	0.326649	0.783	0.326	AT2_div
Lgi3	0.76	0.52	0.295479	0.8	0.239	AT2_div
Ccnb2	0.759	0.518	0.612757	0.593	0.086	AT2_div
Cbx3	0.759	0.518	0.441449	0.957	0.707	AT2_div
Nasp	0.759	0.518	0.411583	0.887	0.566	AT2_div
Mrpl51	0.759	0.518	0.37023	0.985	0.819	AT2_div
Clspn	0.758	0.516	0.475705	0.593	0.087	AT2_div
Hsd17b10	0.758	0.516	0.417756	0.983	0.782	AT2_div
Slc26a4	0.758	0.516	0.383343	0.628	0.118	AT2_div
Bcl2a1b	0.758	0.516	0.382275	0.661	0.159	AT2_div
Cdt1	0.758	0.516	0.353246	0.622	0.122	AT2_div
Azin1	0.757	0.514	0.443089	0.978	0.756	AT2_div
Atp5j	0.757	0.514	0.339658	1	0.974	AT2_div
Tmem213	0.756	0.512	0.400615	0.72	0.208	AT2_div
Pola1	0.756	0.512	0.366343	0.626	0.136	AT2_div
Adk	0.756	0.512	0.355442	0.95	0.561	AT2_div
Cox6a1	0.756	0.512	0.337058	0.996	0.963	AT2_div
Hmmr	0.755	0.51	0.704756	0.574	0.073	AT2_div
Cdkn3	0.755	0.51	0.50616	0.567	0.066	AT2_div
Ptprf	0.755	0.51	0.435395	0.996	0.834	AT2_div
Chaf1b	0.755	0.51	0.345786	0.617	0.123	AT2_div
Afap1l1	0.755	0.51	0.340313	0.767	0.275	AT2_div
Ang	0.754	0.508	0.472758	0.885	0.458	AT2_div
Pfn1	0.754	0.508	0.418484	1	0.98	AT2_div
Lbr	0.754	0.508	0.396446	0.824	0.432	AT2_div
Mapk13	0.754	0.508	0.377797	0.907	0.51	AT2_div
Apitd1	0.754	0.508	0.295771	0.604	0.106	AT2_div
Enpep	0.754	0.508	0.279478	0.772	0.246	AT2_div
Apoc1	0.753	0.506	0.413331	0.885	0.384	AT2_div
Krtcap2	0.753	0.506	0.406802	0.998	0.869	AT2_div
Hnrnpa3	0.753	0.506	0.387976	0.996	0.956	AT2_div
Cenph	0.753	0.506	0.326092	0.598	0.097	AT2_div
Id1	0.752	0.504	0.475365	0.861	0.445	AT2_div
Tspan8	0.752	0.504	0.375117	0.941	0.536	AT2_div
Ccdc141	0.752	0.504	0.364705	0.887	0.456	AT2_div
Ndufab1	0.752	0.504	0.363758	0.991	0.908	AT2_div
Unc119	0.752	0.504	0.326432	0.83	0.379	AT2_div
H6pd	0.752	0.504	0.310498	0.785	0.303	AT2_div
Cbx5	0.751	0.502	0.411564	0.939	0.697	AT2_div
Ran	0.751	0.502	0.407545	0.996	0.954	AT2_div
Atp5k	0.751	0.502	0.353341	0.993	0.905	AT2_div
Rpl23a	0.751	0.502	0.353235	0.998	0.964	AT2_div
Tc2n	0.751	0.502	0.351125	0.854	0.432	AT2_div
Cox7c	0.751	0.502	0.323548	1	0.987	AT2_div
Sae1	0.75	0.5	0.381653	0.911	0.611	AT2_div
Spc25	0.749	0.498	0.483247	0.563	0.078	AT2_div
Nap1l1	0.749	0.498	0.418615	0.991	0.848	AT2_div
Ogfrl1	0.749	0.498	0.366768	0.654	0.176	AT2_div
Med8	0.749	0.498	0.36362	0.957	0.715	AT2_div
Acsl5	0.748	0.496	0.392535	0.978	0.753	AT2_div
Exosc7	0.748	0.496	0.359879	0.972	0.694	AT2_div
Cox6c	0.748	0.496	0.340349	1	0.988	AT2_div
Fam96a	0.747	0.494	0.358706	0.915	0.579	AT2_div
Sptlc2	0.747	0.494	0.346714	0.976	0.714	AT2_div
Cenpf	0.746	0.492	1.01836	0.572	0.098	AT2_div
Lsm5	0.746	0.492	0.349148	0.852	0.451	AT2_div
Kpnb1	0.746	0.492	0.33554	0.865	0.481	AT2_div
Ccdc167	0.746	0.492	0.321693	0.757	0.321	AT2_div
Slc16a1	0.746	0.492	0.290485	0.763	0.299	AT2_div
Cdc45	0.746	0.492	0.276533	0.572	0.09	AT2_div
Cycs	0.745	0.49	0.368171	0.985	0.881	AT2_div
Ptges	0.745	0.49	0.367939	0.796	0.335	AT2_div
mt-Co2	0.745	0.49	0.35673	1	0.998	AT2_div
Abracl	0.745	0.49	0.317985	0.948	0.66	AT2_div
Rps16	0.745	0.49	0.301224	1	0.998	AT2_div
Ube2c	0.744	0.488	1.24865	0.565	0.088	AT2_div
Rpl39	0.744	0.488	0.337654	1	0.99	AT2_div
Hp1bp3	0.743	0.486	0.426339	0.985	0.813	AT2_div
Rbm3	0.743	0.486	0.388065	0.998	0.977	AT2_div
Mrpl13	0.743	0.486	0.325391	0.909	0.604	AT2_div
Rbl1	0.743	0.486	0.322256	0.602	0.137	AT2_div
Itgb3bp	0.743	0.486	0.314491	0.739	0.303	AT2_div
Sgpp2	0.743	0.486	0.304962	0.667	0.162	AT2_div
Itm2a	0.742	0.484	0.542855	0.611	0.144	AT2_div
Atox1	0.742	0.484	0.368872	0.998	0.943	AT2_div
Mtch1	0.742	0.484	0.368665	0.993	0.899	AT2_div
Brd7	0.742	0.484	0.350054	0.989	0.743	AT2_div
Mme	0.742	0.484	0.334409	0.809	0.308	AT2_div
Tmem163	0.742	0.484	0.277084	0.785	0.257	AT2_div
Cdc6	0.741	0.482	0.365167	0.554	0.085	AT2_div
Acoxl	0.741	0.482	0.306595	0.804	0.259	AT2_div
Pf4	0.74	0.48	0.404015	0.55	0.08	AT2_div
Arhgap11a	0.74	0.48	0.361046	0.543	0.08	AT2_div
Me1	0.74	0.48	0.360134	0.97	0.746	AT2_div
Ndufa3	0.74	0.48	0.333306	0.991	0.907	AT2_div
2610507B11Rik	0.74	0.48	0.322828	0.865	0.477	AT2_div
Tmem56	0.739	0.478	0.331547	0.724	0.304	AT2_div
Cd302	0.739	0.478	0.329952	0.765	0.312	AT2_div
Mrpl14	0.739	0.478	0.32724	0.976	0.84	AT2_div
Anln	0.738	0.476	0.53657	0.572	0.106	AT2_div
Manf	0.738	0.476	0.483165	0.987	0.853	AT2_div
Abcd3	0.738	0.476	0.354722	0.985	0.795	AT2_div
Ptbp3	0.738	0.476	0.342915	0.941	0.66	AT2_div
Alad	0.738	0.476	0.335569	0.93	0.608	AT2_div
Tmem42	0.738	0.476	0.327575	0.867	0.443	AT2_div
Nt5c3b	0.738	0.476	0.305292	0.761	0.341	AT2_div
Ckap2l	0.737	0.474	0.469728	0.537	0.07	AT2_div
Rps6	0.737	0.474	0.339357	1	0.993	AT2_div
Rai14	0.737	0.474	0.334381	0.922	0.556	AT2_div
Mrps18c	0.737	0.474	0.318742	0.95	0.696	AT2_div
Rasl11a	0.736	0.472	0.348856	0.917	0.444	AT2_div
Ndufb7	0.736	0.472	0.323351	0.998	0.896	AT2_div
Brip1os	0.736	0.472	0.287755	0.663	0.216	AT2_div
Lgals9	0.734	0.468	0.384217	0.878	0.494	AT2_div
Hnrnpa1	0.734	0.468	0.363727	0.987	0.861	AT2_div
Mrpl28	0.734	0.468	0.324909	0.943	0.678	AT2_div
Prkar2a	0.734	0.468	0.323839	0.87	0.512	AT2_div
Cenpk	0.734	0.468	0.269672	0.559	0.097	AT2_div
Rnaseh2c	0.733	0.466	0.348764	0.928	0.62	AT2_div
Ndufs6	0.733	0.466	0.320929	0.991	0.856	AT2_div
Secisbp2l	0.733	0.466	0.291482	0.954	0.607	AT2_div
Snhg18	0.733	0.466	0.290962	0.759	0.303	AT2_div
H2-D1	0.732	0.464	0.378905	0.996	0.984	AT2_div
Rps25	0.732	0.464	0.315301	1	0.987	AT2_div
Gnb1	0.732	0.464	0.310423	0.993	0.941	AT2_div
Kif20b	0.731	0.462	0.486571	0.535	0.083	AT2_div
Mcfd2	0.731	0.462	0.350384	0.93	0.614	AT2_div
Cnih1	0.731	0.462	0.315407	0.909	0.603	AT2_div
Rpa1	0.731	0.462	0.290036	0.685	0.256	AT2_div
Npnt	0.731	0.462	0.287749	0.893	0.426	AT2_div
Gapdh	0.73	0.46	0.380657	1	0.991	AT2_div
Pgp	0.73	0.46	0.355665	0.907	0.611	AT2_div
Cenpa	0.729	0.458	0.706747	0.53	0.083	AT2_div
Ccdc34	0.729	0.458	0.406969	0.776	0.361	AT2_div
Kif4	0.729	0.458	0.390729	0.515	0.068	AT2_div
Ncaph2	0.729	0.458	0.315598	0.813	0.432	AT2_div
Adssl1	0.729	0.458	0.311557	0.857	0.407	AT2_div
Fignl1	0.729	0.458	0.256591	0.526	0.072	AT2_div
Urah	0.728	0.456	0.334869	0.872	0.487	AT2_div
Ndufb6	0.728	0.456	0.332959	0.983	0.859	AT2_div
Slc15a2	0.728	0.456	0.321951	0.922	0.5	AT2_div
Ube2t	0.728	0.456	0.311812	0.55	0.108	AT2_div
Uqcrq	0.728	0.456	0.297434	0.998	0.964	AT2_div
Ppil1	0.728	0.456	0.296465	0.798	0.414	AT2_div
Cox5b	0.727	0.454	0.302597	0.998	0.981	AT2_div
Bmp1	0.727	0.454	0.272487	0.685	0.222	AT2_div
Tacc3	0.726	0.452	0.427416	0.58	0.15	AT2_div
Cxcl3	0.726	0.452	0.399767	0.574	0.125	AT2_div
Zfp367	0.726	0.452	0.386937	0.639	0.232	AT2_div
Hspd1	0.726	0.452	0.335242	0.98	0.84	AT2_div
Rps11	0.726	0.452	0.286428	1	0.996	AT2_div
Rbpjl	0.726	0.452	0.276694	0.757	0.258	AT2_div
Rgs10	0.726	0.452	0.260793	0.711	0.251	AT2_div
Slc25a39	0.725	0.45	0.33265	0.972	0.784	AT2_div
2010107E04Rik	0.725	0.45	0.305976	1	0.942	AT2_div
Casc5	0.724	0.448	0.433271	0.513	0.072	AT2_div
Ssr1	0.724	0.448	0.333843	0.954	0.668	AT2_div
Mrps15	0.724	0.448	0.30282	0.913	0.587	AT2_div
Xdh	0.724	0.448	0.278114	0.759	0.318	AT2_div
Rnf141	0.724	0.448	0.27559	0.676	0.261	AT2_div
Dmkn	0.723	0.446	0.62883	0.843	0.452	AT2_div
Cdca2	0.723	0.446	0.36482	0.493	0.055	AT2_div
Sec11c	0.723	0.446	0.34634	0.98	0.793	AT2_div
Rps2	0.723	0.446	0.333943	1	0.999	AT2_div
Paics	0.723	0.446	0.321088	0.954	0.791	AT2_div
Rtn3	0.723	0.446	0.30828	0.961	0.771	AT2_div
Wdr76	0.723	0.446	0.285764	0.557	0.122	AT2_div
H2afv	0.722	0.444	0.538887	0.961	0.815	AT2_div
Fbxo5	0.722	0.444	0.441345	0.509	0.078	AT2_div
Slbp	0.722	0.444	0.432589	0.87	0.598	AT2_div
Baz1b	0.722	0.444	0.352963	0.898	0.599	AT2_div
Atp5c1	0.722	0.444	0.334891	0.991	0.904	AT2_div
Ndufc1	0.722	0.444	0.315067	1	0.917	AT2_div
Syce2	0.722	0.444	0.27521	0.6	0.176	AT2_div
Ldha	0.721	0.442	0.379554	0.996	0.938	AT2_div
Kif20a	0.721	0.442	0.378965	0.502	0.071	AT2_div
Ncapd2	0.721	0.442	0.316329	0.504	0.072	AT2_div
Commd1	0.721	0.442	0.298223	0.915	0.608	AT2_div
Man2a1	0.721	0.442	0.280625	0.715	0.305	AT2_div
Hacd3	0.721	0.442	0.274902	0.865	0.478	AT2_div
Brca1	0.721	0.442	0.267982	0.502	0.064	AT2_div
Sepp1	0.721	0.442	0.264378	0.978	0.62	AT2_div
Ect2	0.72	0.44	0.40715	0.543	0.113	AT2_div
Rad21	0.719	0.438	0.456581	0.843	0.569	AT2_div
Rfc1	0.719	0.438	0.351895	0.828	0.502	AT2_div
Cd63	0.719	0.438	0.333886	1	0.982	AT2_div
Ubl4a	0.719	0.438	0.30236	0.9	0.599	AT2_div
E2f1	0.719	0.438	0.283672	0.517	0.085	AT2_div
Rad51ap1	0.719	0.438	0.275187	0.507	0.072	AT2_div
Anapc15	0.719	0.438	0.266064	0.717	0.319	AT2_div
Ptgfrn	0.719	0.438	0.255973	0.741	0.316	AT2_div
Rps12	0.718	0.436	0.325429	1	0.995	AT2_div
Acaca	0.718	0.436	0.283343	0.743	0.326	AT2_div
Spcs3	0.718	0.436	0.281052	0.761	0.373	AT2_div
Iqgap3	0.717	0.434	0.379806	0.485	0.061	AT2_div
Ly6e	0.717	0.434	0.369346	1	0.914	AT2_div
Cep55	0.717	0.434	0.332463	0.489	0.061	AT2_div
Grb14	0.717	0.434	0.315152	0.952	0.615	AT2_div
Casp8ap2	0.717	0.434	0.30192	0.726	0.338	AT2_div
Cnot6	0.717	0.434	0.288379	0.835	0.523	AT2_div
Haus7	0.717	0.434	0.265342	0.7	0.31	AT2_div
Rnaseh2b	0.717	0.434	0.26066	0.689	0.283	AT2_div
Esco2	0.716	0.432	0.488816	0.498	0.07	AT2_div
Orm1	0.716	0.432	0.332756	0.815	0.372	AT2_div
C330027C09Rik	0.716	0.432	0.327536	0.485	0.063	AT2_div
Rab9	0.716	0.432	0.314048	0.913	0.6	AT2_div
Dynlrb1	0.716	0.432	0.306722	0.991	0.871	AT2_div
Rps27a	0.716	0.432	0.281325	1	0.996	AT2_div
Uqcrb	0.716	0.432	0.280066	1	0.982	AT2_div
Adora2b	0.716	0.432	0.26925	0.72	0.285	AT2_div
Apip	0.716	0.432	0.269189	0.837	0.487	AT2_div
Tpt1	0.716	0.432	0.259688	1	0.999	AT2_div
Nusap1	0.715	0.43	0.716117	0.487	0.065	AT2_div
Fam102b	0.715	0.43	0.29956	0.572	0.148	AT2_div
Golm1	0.715	0.43	0.263618	0.835	0.414	AT2_div
Pgm2	0.715	0.43	0.261748	0.835	0.453	AT2_div
Haus4	0.715	0.43	0.251048	0.559	0.134	AT2_div
Kif11	0.714	0.428	0.484738	0.487	0.069	AT2_div
Snrpf	0.714	0.428	0.301981	0.983	0.834	AT2_div
Cers2	0.714	0.428	0.290426	0.996	0.821	AT2_div
Nek6	0.714	0.428	0.27965	0.802	0.427	AT2_div
Stt3b	0.714	0.428	0.275125	0.891	0.592	AT2_div
Mrpl49	0.714	0.428	0.273359	0.765	0.403	AT2_div
Trappc1	0.714	0.428	0.269017	0.87	0.531	AT2_div
Rpl22	0.714	0.428	0.258073	1	0.987	AT2_div
Tuba1c	0.713	0.426	0.455291	0.924	0.637	AT2_div
Aurkb	0.713	0.426	0.392245	0.48	0.058	AT2_div
Fdps	0.713	0.426	0.377008	0.92	0.633	AT2_div
Cdc25b	0.712	0.424	0.316347	0.554	0.15	AT2_div
Psme2	0.712	0.424	0.282522	0.993	0.848	AT2_div
Akap7	0.712	0.424	0.273263	0.698	0.282	AT2_div
Melk	0.711	0.422	0.32161	0.485	0.069	AT2_div
Taok3	0.711	0.422	0.297338	0.972	0.721	AT2_div
Rfc2	0.711	0.422	0.269794	0.863	0.492	AT2_div
Gk	0.711	0.422	0.253064	0.68	0.293	AT2_div
Iqgap1	0.71	0.42	0.32889	1	0.96	AT2_div
Arpc1b	0.71	0.42	0.320063	0.983	0.833	AT2_div
Plp2	0.71	0.42	0.290537	0.98	0.827	AT2_div
Sdhd	0.71	0.42	0.281406	0.915	0.63	AT2_div
Elovl5	0.71	0.42	0.260146	0.839	0.489	AT2_div
H2afx	0.709	0.418	0.612482	0.711	0.389	AT2_div
Ssr2	0.709	0.418	0.33094	1	0.901	AT2_div
Dap	0.709	0.418	0.293969	0.922	0.616	AT2_div
Fgfr2	0.709	0.418	0.277581	0.867	0.52	AT2_div
Hspa14	0.709	0.418	0.268348	0.793	0.446	AT2_div
Rps6ka3	0.709	0.418	0.266158	0.765	0.412	AT2_div
Rps23	0.709	0.418	0.256392	1	0.991	AT2_div
Acat2	0.709	0.418	0.251774	0.726	0.347	AT2_div
Ly6i	0.708	0.416	0.499497	0.504	0.105	AT2_div
Serpinb6b	0.708	0.416	0.32162	0.952	0.675	AT2_div
Tubb2a	0.708	0.416	0.313235	0.865	0.514	AT2_div
Smchd1	0.708	0.416	0.303224	0.857	0.568	AT2_div
Rpl32	0.708	0.416	0.275297	1	0.998	AT2_div
Reep5	0.708	0.416	0.275273	1	0.914	AT2_div
Rab27b	0.708	0.416	0.273924	0.804	0.424	AT2_div
Cebpa	0.708	0.416	0.258166	0.911	0.555	AT2_div
Nans	0.708	0.416	0.257032	0.826	0.455	AT2_div
Rps19	0.707	0.414	0.317105	1	0.996	AT2_div
Itgb1bp1	0.707	0.414	0.259008	0.8	0.454	AT2_div
Mydgf	0.706	0.412	0.299472	0.983	0.804	AT2_div
Scamp1	0.706	0.412	0.279263	0.791	0.441	AT2_div
Ccne2	0.705	0.41	0.338462	0.476	0.074	AT2_div
mt-Co3	0.705	0.41	0.296741	1	0.998	AT2_div
Dnajb11	0.705	0.41	0.287173	0.963	0.732	AT2_div
Ly6c2	0.704	0.408	0.369764	0.537	0.13	AT2_div
mt-Atp6	0.704	0.408	0.283256	1	0.998	AT2_div
Stk39	0.704	0.408	0.270315	0.674	0.297	AT2_div
Eci2	0.704	0.408	0.269835	0.915	0.618	AT2_div
Cenpe	0.703	0.406	0.499472	0.47	0.067	AT2_div
Ccnd3	0.703	0.406	0.297844	0.93	0.698	AT2_div
Xpo1	0.703	0.406	0.255838	0.802	0.439	AT2_div
Pbrm1	0.702	0.404	0.330208	0.939	0.73	AT2_div
Snrpa1	0.702	0.404	0.279877	0.913	0.64	AT2_div
Hdc	0.701	0.402	0.399152	0.889	0.484	AT2_div
Hjurp	0.701	0.402	0.303863	0.607	0.236	AT2_div
Rpl12	0.701	0.402	0.277009	1	0.987	AT2_div
Rer1	0.701	0.402	0.267758	0.976	0.85	AT2_div
Ncapg	0.701	0.402	0.267289	0.457	0.056	AT2_div
Aqp3	0.981	0.962	2.4308	0.994	0.134	basal
Abi3bp	0.969	0.938	2.58649	0.96	0.055	basal
Fxyd3	0.968	0.936	1.71603	0.999	0.456	basal
Krt15	0.965	0.93	2.44516	0.987	0.12	basal
Perp	0.961	0.922	1.42675	0.99	0.594	basal
Rpl23	0.961	0.922	1.00928	1	0.999	basal
Dapl1	0.96	0.92	1.87788	0.955	0.062	basal
Rpl30	0.956	0.912	0.908627	1	0.998	basal
Rps20	0.952	0.904	1.095	1	0.992	basal
Rps24	0.951	0.902	1.0559	1	0.998	basal
Rps7	0.95	0.9	0.94061	1	0.995	basal
Rpl13	0.949	0.898	0.955926	1	1	basal
Dcn	0.948	0.896	2.35712	0.926	0.054	basal
Rps4x	0.948	0.896	1.04445	1	0.991	basal
Gstm2	0.945	0.89	1.57219	0.989	0.557	basal
Rps9	0.945	0.89	0.849299	1	0.998	basal
Fmo2	0.944	0.888	1.7245	0.998	0.423	basal
Eef1a1	0.944	0.888	0.818807	1	1	basal
Rps16	0.943	0.886	0.9223	1	0.998	basal
Rpl27a	0.941	0.882	0.899798	1	0.998	basal
Ifitm1	0.939	0.878	1.60905	0.984	0.306	basal
Rpl37	0.939	0.878	0.864544	1	0.998	basal
Ctsl	0.938	0.876	1.38846	0.998	0.831	basal
Tpt1	0.938	0.876	0.800168	1	0.999	basal
Rps15a	0.937	0.874	0.887044	1	0.995	basal
Rps5	0.936	0.872	0.949815	0.999	0.996	basal
Rpl3	0.936	0.872	0.897807	1	0.994	basal
Rpl9	0.936	0.872	0.770885	1	0.998	basal
Itm2b	0.935	0.87	0.972349	0.999	0.98	basal
Rpl28	0.933	0.866	0.808083	1	0.997	basal
Rps10	0.931	0.862	0.779765	1	0.998	basal
Cyp2f2	0.93	0.86	1.52902	0.998	0.519	basal
Rps3a1	0.93	0.86	0.815552	1	0.998	basal
Rpl37a	0.929	0.858	0.774985	1	0.998	basal
Rpl35a	0.929	0.858	0.733035	1	0.998	basal
Rpl10a	0.928	0.856	0.898173	1	0.998	basal
Rpl19	0.928	0.856	0.688623	1	0.999	basal
Eef1b2	0.927	0.854	0.939466	1	0.973	basal
Rpl22	0.926	0.852	0.877435	1	0.986	basal
Rps27a	0.925	0.85	0.827849	1	0.996	basal
Rps3	0.923	0.846	0.749735	1	0.996	basal
Rps26	0.922	0.844	0.85773	1	0.992	basal
Rpl7	0.922	0.844	0.764198	1	0.996	basal
Aqp4	0.921	0.842	1.30365	0.896	0.201	basal
Rpl36a	0.918	0.836	0.902132	0.999	0.967	basal
Rpl12	0.917	0.834	0.988223	0.999	0.986	basal
Rps11	0.916	0.832	0.816264	1	0.996	basal
Fau	0.916	0.832	0.74953	1	0.999	basal
Rps8	0.916	0.832	0.691055	1	1	basal
Gstm1	0.915	0.83	1.38144	0.999	0.66	basal
Rpl39	0.915	0.83	0.9028	1	0.99	basal
Rps23	0.913	0.826	0.796013	1	0.991	basal
Rps13	0.911	0.822	0.75583	1	0.997	basal
Rpl34	0.911	0.822	0.653847	1	0.998	basal
Adh7	0.91	0.82	1.70823	0.919	0.211	basal
Rps21	0.91	0.82	0.828282	1	0.988	basal
Rps18	0.91	0.82	0.800898	1	0.994	basal
Rplp1	0.909	0.818	0.864149	1	0.995	basal
Rpl18a	0.907	0.814	0.782931	1	0.997	basal
Krt5	0.906	0.812	1.81982	0.861	0.059	basal
Epas1	0.906	0.812	1.17744	0.969	0.606	basal
Rpl32	0.905	0.81	0.754325	1	0.998	basal
Rpl26	0.904	0.808	0.662506	1	0.997	basal
Rps14	0.904	0.808	0.64904	1	0.998	basal
Rps12	0.903	0.806	0.819114	1	0.995	basal
Rpl6	0.903	0.806	0.725478	1	0.998	basal
Eif3f	0.901	0.802	0.797145	0.999	0.971	basal
Glul	0.9	0.8	1.13713	0.974	0.785	basal
Rps27	0.899	0.798	0.802351	1	0.991	basal
Rpl8	0.899	0.798	0.681128	1	0.999	basal
Rpl17	0.898	0.796	0.718943	1	0.997	basal
Gnb2l1	0.893	0.786	0.692969	1	0.994	basal
Nxn	0.89	0.78	1.02584	0.85	0.2	basal
Rplp0	0.89	0.78	0.920842	1	0.994	basal
Rpsa	0.886	0.772	0.80967	1	0.996	basal
Gsta4	0.88	0.76	1.06215	0.997	0.778	basal
Tmem176b	0.879	0.758	0.859091	1	0.996	basal
Rpl11	0.873	0.746	0.566692	1	0.999	basal
Rpl18	0.872	0.744	0.556583	1	0.999	basal
Rpl24	0.869	0.738	0.558267	1	0.999	basal
Rplp2	0.868	0.736	0.623014	1	0.995	basal
Rps2	0.863	0.726	0.691448	1	0.999	basal
Ifitm3	0.862	0.724	1.12786	0.999	0.607	basal
Ces1d	0.862	0.724	0.930192	0.986	0.681	basal
Rpl5	0.859	0.718	0.634374	1	0.989	basal
Rpl10	0.857	0.714	0.573735	1	0.995	basal
Sox2	0.854	0.708	1.04745	0.903	0.426	basal
Rpl29	0.854	0.708	0.621825	1	0.996	basal
Eif3h	0.852	0.704	0.665761	0.988	0.928	basal
Rpl14	0.848	0.696	0.586267	1	0.995	basal
Zfp36l1	0.845	0.69	0.896115	0.986	0.906	basal
Fam3c	0.842	0.684	0.854407	0.894	0.646	basal
Apoe	0.841	0.682	1.85217	0.858	0.364	basal
Hspb1	0.841	0.682	0.911382	0.977	0.705	basal
Rpl7a	0.837	0.674	0.518305	0.999	0.994	basal
Tmem176a	0.834	0.668	0.712705	0.999	0.975	basal
Cox7a2l	0.834	0.668	0.704873	0.971	0.903	basal
F3	0.834	0.668	0.623697	0.999	0.703	basal
Rps25	0.834	0.668	0.584072	0.999	0.987	basal
Npm1	0.833	0.666	0.580872	0.999	0.979	basal
4631405K08Rik	0.832	0.664	0.981664	0.69	0.041	basal
Cd9	0.832	0.664	0.668884	0.997	0.957	basal
Rpl13a	0.831	0.662	0.537307	1	0.995	basal
Rps15	0.831	0.662	0.526857	1	0.996	basal
Dst	0.828	0.656	1.1156	0.806	0.396	basal
Trp63	0.826	0.652	1.15854	0.679	0.046	basal
Rps28	0.825	0.65	0.585306	0.998	0.973	basal
Upk1b	0.823	0.646	0.950187	0.699	0.085	basal
Pdpn	0.823	0.646	0.418241	0.895	0.304	basal
Nr2f2	0.822	0.644	0.827038	0.83	0.485	basal
Ybx3	0.82	0.64	0.678252	0.932	0.793	basal
Krt17	0.819	0.638	1.34818	0.683	0.049	basal
Ece1	0.818	0.636	0.76582	0.858	0.549	basal
Sfn	0.817	0.634	0.740279	0.954	0.717	basal
Rpl38	0.817	0.634	0.465675	1	0.995	basal
Pabpc1	0.816	0.632	0.698585	0.958	0.896	basal
Defb1	0.815	0.63	1.26391	0.658	0.04	basal
Nsa2	0.814	0.628	0.660867	0.94	0.866	basal
Ptn	0.813	0.626	0.976927	0.731	0.148	basal
Rps6	0.812	0.624	0.507318	0.999	0.993	basal
Ifitm2	0.811	0.622	0.678488	0.943	0.722	basal
Naca	0.809	0.618	0.499911	1	0.994	basal
Igfbp7	0.808	0.616	0.461766	0.954	0.544	basal
Sult1d1	0.807	0.614	1.58852	0.736	0.202	basal
S100a14	0.806	0.612	0.686032	0.935	0.595	basal
Oit1	0.804	0.608	0.814006	0.696	0.146	basal
Pdcd4	0.803	0.606	0.826579	0.737	0.277	basal
Anxa8	0.802	0.604	0.793889	0.858	0.361	basal
Rpl21	0.801	0.602	0.462897	1	0.999	basal
Slc6a6	0.8	0.6	1.0175	0.871	0.672	basal
Man1a2	0.8	0.6	0.680543	0.847	0.673	basal
H3f3a	0.8	0.6	0.462584	0.999	0.992	basal
Cbr2	0.798	0.596	0.694826	0.999	0.839	basal
Pbx1	0.798	0.596	0.687693	0.955	0.811	basal
Nedd4	0.796	0.592	0.602825	0.968	0.9	basal
Atp6v1c2	0.795	0.59	0.877521	0.851	0.56	basal
Selenbp1	0.795	0.59	0.732333	1	0.97	basal
Gsta3	0.792	0.584	0.741252	0.865	0.449	basal
Runx1	0.792	0.584	0.695411	0.913	0.793	basal
Rpl31	0.792	0.584	0.48883	0.995	0.972	basal
B3galt2	0.79	0.58	0.870106	0.606	0.044	basal
Fmo3	0.787	0.574	0.942825	0.721	0.191	basal
Rpl35	0.786	0.572	0.512211	0.995	0.973	basal
Kitl	0.783	0.566	0.658041	0.771	0.309	basal
Six1	0.781	0.562	0.739958	0.662	0.192	basal
Emb	0.78	0.56	0.698987	0.935	0.797	basal
Rpl36	0.78	0.56	0.501179	1	0.996	basal
Rps29	0.779	0.558	0.494671	1	0.994	basal
Bpifa1	0.778	0.556	1.82416	0.686	0.127	basal
Sat1	0.777	0.554	0.406543	0.985	0.923	basal
Rpl23a	0.776	0.552	0.513259	0.988	0.963	basal
Rpl4	0.775	0.55	0.438686	0.996	0.982	basal
Rpl15	0.774	0.548	0.510484	0.961	0.931	basal
Crlf1	0.773	0.546	0.743548	0.735	0.359	basal
Ehf	0.772	0.544	0.723427	0.864	0.594	basal
Eef2	0.772	0.544	0.447968	1	0.995	basal
Tsc22d3	0.771	0.542	0.758522	0.848	0.631	basal
Fam107b	0.771	0.542	0.612854	0.793	0.435	basal
Wnt4	0.769	0.538	0.741912	0.768	0.288	basal
Mettl7a1	0.768	0.536	0.600017	0.93	0.674	basal
Uqcrh	0.767	0.534	0.446414	0.996	0.973	basal
Rps17	0.767	0.534	0.419084	0.996	0.989	basal
Ptprz1	0.765	0.53	0.796931	0.667	0.213	basal
Pde7a	0.764	0.528	0.67574	0.73	0.443	basal
Marcksl1	0.761	0.522	0.642262	0.632	0.209	basal
Wls	0.761	0.522	0.594567	0.936	0.883	basal
Eif3k	0.761	0.522	0.491029	0.964	0.936	basal
S100a16	0.761	0.522	0.487365	0.947	0.844	basal
Amotl1	0.76	0.52	0.700181	0.664	0.285	basal
Pax9	0.76	0.52	0.658004	0.576	0.093	basal
Laptm4a	0.76	0.52	0.42613	0.974	0.97	basal
Bmx	0.759	0.518	0.916722	0.563	0.071	basal
Lgr6	0.758	0.516	0.659607	0.566	0.085	basal
2700060E02Rik	0.758	0.516	0.515639	0.926	0.843	basal
Hsp90ab1	0.758	0.516	0.428432	1	0.998	basal
Rassf9	0.755	0.51	0.632618	0.79	0.446	basal
Pik3r1	0.753	0.506	0.709993	0.691	0.392	basal
Sh3bgrl3	0.75	0.5	0.504365	0.953	0.828	basal
Pfdn5	0.746	0.492	0.416953	0.984	0.977	basal
Tgm2	0.745	0.49	0.487925	0.71	0.32	basal
Cyb5a	0.745	0.49	0.423482	0.99	0.968	basal
Nrip1	0.744	0.488	0.643602	0.72	0.495	basal
4833423E24Rik	0.743	0.486	0.688815	0.511	0.035	basal
Hmgn3	0.741	0.482	0.561259	0.758	0.479	basal
mt-Atp6	0.74	0.48	0.383937	1	0.997	basal
Asph	0.739	0.478	0.594558	0.74	0.512	basal
Cebpb	0.738	0.476	0.514645	0.954	0.866	basal
Gsto1	0.738	0.476	0.463083	0.963	0.557	basal
Sox21	0.737	0.474	0.670862	0.528	0.089	basal
Trim29	0.735	0.47	0.620645	0.497	0.034	basal
Nfix	0.734	0.468	0.499679	0.856	0.748	basal
Eef1d	0.734	0.468	0.414674	0.961	0.943	basal
Luzp1	0.732	0.464	0.582541	0.751	0.59	basal
Gsn	0.732	0.464	0.522767	0.988	0.885	basal
Atp5g2	0.732	0.464	0.341195	0.991	0.987	basal
Ralbp1	0.73	0.46	0.493771	0.871	0.824	basal
Ifi202b	0.729	0.458	0.721081	0.476	0.026	basal
Ltbp4	0.729	0.458	0.661424	0.486	0.042	basal
Dmrt2	0.726	0.452	0.577799	0.489	0.062	basal
Gpx2	0.725	0.45	0.526552	0.909	0.548	basal
Eif3m	0.725	0.45	0.437863	0.881	0.832	basal
Rpl27	0.725	0.45	0.399643	0.968	0.936	basal
Apobec3	0.724	0.448	0.509563	0.793	0.638	basal
Rps19	0.723	0.446	0.363805	1	0.996	basal
Tmem64	0.72	0.44	0.628278	0.573	0.248	basal
Dhrs3	0.72	0.44	0.53687	0.814	0.679	basal
Serpinb5	0.718	0.436	0.543079	0.484	0.057	basal
Phlda3	0.718	0.436	0.383342	0.787	0.467	basal
Zfp36l2	0.717	0.434	0.639148	0.689	0.474	basal
Hlf	0.717	0.434	0.57442	0.537	0.13	basal
Mylip	0.716	0.432	0.578721	0.569	0.225	basal
Nbl1	0.716	0.432	0.568262	0.7	0.351	basal
Ccnd2	0.716	0.432	0.498883	0.776	0.464	basal
Abracl	0.716	0.432	0.476285	0.794	0.66	basal
mt-Co3	0.716	0.432	0.325033	1	0.998	basal
Pgrmc2	0.715	0.43	0.569682	0.696	0.511	basal
Pam	0.714	0.428	0.480648	0.735	0.499	basal
Pir	0.713	0.426	0.605828	0.704	0.417	basal
Sfr1	0.713	0.426	0.426328	0.89	0.858	basal
Snrpe	0.713	0.426	0.384866	0.935	0.885	basal
Epcam	0.713	0.426	0.377624	0.985	0.96	basal
Pcbp2	0.712	0.424	0.424204	0.908	0.875	basal
Aldh3a1	0.711	0.422	0.579408	0.639	0.274	basal
Snrpb2	0.711	0.422	0.533643	0.663	0.467	basal
Afap1	0.711	0.422	0.510196	0.501	0.13	basal
Aplp2	0.711	0.422	0.463283	0.953	0.921	basal
Btf3	0.71	0.42	0.326932	0.995	0.985	basal
Plek2	0.709	0.418	0.544647	0.523	0.169	basal
Papss1	0.708	0.416	0.494224	0.678	0.521	basal
Tsc22d1	0.706	0.412	0.422376	0.982	0.943	basal
Mast4	0.705	0.41	0.530147	0.691	0.541	basal
Atpif1	0.705	0.41	0.331567	0.985	0.906	basal
Mpp6	0.704	0.408	0.59353	0.648	0.426	basal
Mgst2	0.703	0.406	0.540647	0.627	0.351	basal
Tcf4	0.702	0.404	0.520832	0.608	0.367	basal
Ptn	0.96	0.92	1.65164	0.97	0.166	basal_div
Krt15	0.949	0.898	2.28378	0.985	0.159	basal_div
Rps20	0.937	0.874	1.00168	1	0.992	basal_div
Rps4x	0.934	0.868	0.962264	1	0.991	basal_div
Aqp3	0.928	0.856	1.54918	0.981	0.174	basal_div
Dut	0.928	0.856	1.16482	0.972	0.403	basal_div
Rps2	0.928	0.856	0.964493	1	0.999	basal_div
Gsta4	0.927	0.854	1.37289	0.996	0.788	basal_div
Dapl1	0.926	0.852	1.3364	0.959	0.102	basal_div
Rps5	0.923	0.846	0.876025	1	0.996	basal_div
Hmgb2	0.917	0.834	1.69862	0.991	0.725	basal_div
Rpsa	0.917	0.834	1.00089	1	0.996	basal_div
Rpl13	0.916	0.832	0.818404	1	1	basal_div
Rpl36a	0.915	0.83	0.850747	1	0.968	basal_div
Anp32b	0.914	0.828	0.897667	0.996	0.874	basal_div
Eef1b2	0.914	0.828	0.858436	1	0.975	basal_div
Gstm2	0.912	0.824	1.25701	0.994	0.576	basal_div
Perp	0.912	0.824	1.0245	0.991	0.612	basal_div
Rps16	0.912	0.824	0.787306	1	0.998	basal_div
Fxyd3	0.909	0.818	1.25237	0.996	0.48	basal_div
Rpl23	0.909	0.818	0.767993	1	0.999	basal_div
Rpl10a	0.909	0.818	0.758478	1	0.998	basal_div
Rpl28	0.909	0.818	0.744145	1	0.997	basal_div
Rplp1	0.908	0.816	0.884561	1	0.996	basal_div
Krt5	0.907	0.814	1.75743	0.896	0.094	basal_div
Rps18	0.907	0.814	0.789828	1	0.994	basal_div
H2afz	0.905	0.81	1.22927	1	0.95	basal_div
Rps24	0.904	0.808	0.827418	1	0.998	basal_div
Rpl3	0.902	0.804	0.747063	1	0.995	basal_div
Rps23	0.902	0.804	0.74262	1	0.991	basal_div
Rps3	0.902	0.804	0.677431	1	0.996	basal_div
Rps11	0.9	0.8	0.728056	1	0.996	basal_div
Rps3a1	0.9	0.8	0.712718	1	0.998	basal_div
Npm1	0.899	0.798	0.864754	1	0.98	basal_div
Rps7	0.899	0.798	0.738346	1	0.996	basal_div
Adh7	0.898	0.796	1.45614	0.936	0.242	basal_div
Rpl12	0.898	0.796	0.87454	1	0.987	basal_div
Rps15a	0.898	0.796	0.739539	1	0.996	basal_div
Rps9	0.898	0.796	0.687195	1	0.998	basal_div
Rpl39	0.896	0.792	0.795722	1	0.99	basal_div
Rpl7	0.896	0.792	0.667867	1	0.996	basal_div
Rps26	0.895	0.79	0.762941	1	0.992	basal_div
Ifitm1	0.894	0.788	1.13519	0.987	0.336	basal_div
Rpl27a	0.893	0.786	0.707644	1	0.998	basal_div
Rpl30	0.893	0.786	0.663246	1	0.998	basal_div
Tubb5	0.892	0.784	1.48032	0.977	0.68	basal_div
Stmn1	0.891	0.782	1.51616	0.977	0.67	basal_div
Rpl32	0.891	0.782	0.673318	1	0.998	basal_div
Ptma	0.889	0.778	0.845639	1	0.984	basal_div
Nxn	0.888	0.776	0.864966	0.9	0.228	basal_div
Rps12	0.888	0.776	0.76665	1	0.995	basal_div
Erh	0.886	0.772	0.713275	1	0.919	basal_div
Rplp2	0.886	0.772	0.676405	1	0.995	basal_div
Rps27a	0.884	0.768	0.676775	1	0.996	basal_div
Gnb2l1	0.883	0.766	0.624956	1	0.994	basal_div
Rpl14	0.882	0.764	0.690366	1	0.995	basal_div
Rps10	0.882	0.764	0.668459	1	0.998	basal_div
Rpl22	0.881	0.762	0.690659	1	0.987	basal_div
Krt17	0.88	0.76	1.62987	0.821	0.073	basal_div
Ppia	0.88	0.76	0.534576	1	0.999	basal_div
Rplp0	0.879	0.758	0.927061	1	0.994	basal_div
Rps13	0.877	0.754	0.620532	1	0.997	basal_div
Ybx3	0.876	0.752	0.744258	0.987	0.797	basal_div
Rpl19	0.876	0.752	0.541391	1	0.999	basal_div
Rps8	0.874	0.748	0.603205	1	1	basal_div
Ranbp1	0.873	0.746	0.821082	0.989	0.813	basal_div
Fbln1	0.872	0.744	0.747857	0.78	0.041	basal_div
Rpl9	0.871	0.742	0.563433	1	0.998	basal_div
Snrpe	0.87	0.74	0.699838	0.996	0.885	basal_div
Rpl6	0.87	0.74	0.648547	1	0.998	basal_div
Rpl8	0.869	0.738	0.630168	1	0.999	basal_div
Rpl26	0.869	0.738	0.556195	1	0.997	basal_div
Abi3bp	0.868	0.736	1.07195	0.864	0.1	basal_div
Anxa8	0.868	0.736	0.997337	0.966	0.379	basal_div
Dcn	0.867	0.734	1.43208	0.844	0.096	basal_div
Ifitm3	0.867	0.734	1.127	0.998	0.625	basal_div
Upk1b	0.866	0.732	0.960611	0.817	0.109	basal_div
Rpl37a	0.866	0.732	0.612468	1	0.998	basal_div
Lmnb1	0.865	0.73	0.870234	0.861	0.285	basal_div
Rpl35a	0.862	0.724	0.522428	1	0.998	basal_div
Eef1a1	0.86	0.72	0.531388	1	1	basal_div
Rps6	0.859	0.718	0.573563	1	0.993	basal_div
Ly6a	0.858	0.716	1.2157	0.964	0.494	basal_div
Ifitm2	0.858	0.716	0.736918	0.985	0.73	basal_div
Rpl37	0.857	0.714	0.613624	1	0.998	basal_div
Mpp6	0.852	0.704	0.767979	0.887	0.427	basal_div
Rbm3	0.851	0.702	0.590848	1	0.977	basal_div
Rpl29	0.85	0.7	0.65051	1	0.996	basal_div
Rpl11	0.849	0.698	0.508823	1	0.999	basal_div
Cdk4	0.848	0.696	0.659586	0.979	0.765	basal_div
Rps15	0.848	0.696	0.532512	1	0.996	basal_div
Lig1	0.847	0.694	0.869085	0.819	0.216	basal_div
Dek	0.847	0.694	0.782225	0.979	0.879	basal_div
Fam3c	0.846	0.692	0.681793	0.955	0.655	basal_div
Gstm1	0.845	0.69	0.991282	1	0.675	basal_div
Smc2	0.845	0.69	0.883481	0.812	0.202	basal_div
Nrm	0.845	0.69	0.702834	0.77	0.15	basal_div
Rps17	0.845	0.69	0.549176	1	0.989	basal_div
Fmo2	0.844	0.688	0.923568	0.987	0.449	basal_div
Rbbp7	0.844	0.688	0.63087	0.979	0.793	basal_div
Rpl17	0.843	0.686	0.531051	1	0.997	basal_div
Tk1	0.842	0.684	0.894398	0.77	0.141	basal_div
Mcm5	0.842	0.684	0.693165	0.797	0.157	basal_div
Hmgb1	0.842	0.684	0.690216	1	0.994	basal_div
Oit1	0.842	0.684	0.656109	0.829	0.166	basal_div
Nap1l1	0.841	0.682	0.690853	0.972	0.849	basal_div
Impdh2	0.841	0.682	0.639833	0.938	0.628	basal_div
Rpl31	0.841	0.682	0.552534	1	0.973	basal_div
Sfn	0.84	0.68	0.723304	0.994	0.727	basal_div
Rpl18	0.838	0.676	0.499325	1	0.999	basal_div
Tmpo	0.837	0.674	0.768312	0.906	0.518	basal_div
Lsm2	0.837	0.674	0.699625	0.887	0.501	basal_div
Serpinb5	0.837	0.674	0.640991	0.74	0.067	basal_div
Mcm6	0.836	0.672	0.743023	0.814	0.262	basal_div
Nasp	0.836	0.672	0.697701	0.921	0.565	basal_div
Rpl7a	0.836	0.672	0.48395	1	0.995	basal_div
S100a16	0.834	0.668	0.640308	0.996	0.847	basal_div
H2afv	0.833	0.666	0.879897	0.981	0.814	basal_div
Ssrp1	0.833	0.666	0.623927	0.94	0.665	basal_div
Ly6d	0.832	0.664	1.44462	0.774	0.173	basal_div
Ctsl	0.832	0.664	0.784147	0.994	0.839	basal_div
Epcam	0.832	0.664	0.63985	0.998	0.961	basal_div
Rpl5	0.832	0.664	0.520463	1	0.989	basal_div
Rpl13a	0.832	0.664	0.515998	1	0.995	basal_div
Gmnn	0.831	0.662	0.74492	0.838	0.262	basal_div
Atp5g2	0.831	0.662	0.463978	1	0.986	basal_div
Cbx3	0.83	0.66	0.65566	0.959	0.707	basal_div
Fau	0.83	0.66	0.494589	1	0.999	basal_div
Mcm3	0.829	0.658	0.789343	0.774	0.171	basal_div
H3f3a	0.829	0.658	0.513038	1	0.992	basal_div
Hells	0.827	0.654	0.770857	0.759	0.153	basal_div
Sh3bgrl3	0.827	0.654	0.632113	0.996	0.832	basal_div
Rps21	0.826	0.652	0.583137	1	0.989	basal_div
Eef1g	0.826	0.652	0.551475	0.998	0.932	basal_div
Rpl35	0.825	0.65	0.587277	1	0.974	basal_div
Cks1b	0.824	0.648	0.768851	0.812	0.286	basal_div
S100a14	0.822	0.644	0.631245	0.979	0.608	basal_div
Gpx2	0.821	0.642	0.885957	0.989	0.561	basal_div
Rps25	0.821	0.642	0.522447	1	0.987	basal_div
Rps14	0.821	0.642	0.43849	1	0.998	basal_div
Tipin	0.82	0.64	0.648073	0.806	0.314	basal_div
Hsp90ab1	0.818	0.636	0.550015	1	0.998	basal_div
Rpl34	0.817	0.634	0.435815	1	0.998	basal_div
Rpl24	0.817	0.634	0.417577	1	0.999	basal_div
Ran	0.815	0.63	0.584215	1	0.954	basal_div
Set	0.815	0.63	0.557136	0.994	0.932	basal_div
Tpt1	0.815	0.63	0.477503	1	0.999	basal_div
Gsto1	0.814	0.628	1.04774	0.981	0.575	basal_div
Sox2	0.814	0.628	0.656276	0.953	0.445	basal_div
Rpl18a	0.814	0.628	0.559882	1	0.997	basal_div
Eif3h	0.814	0.628	0.480302	0.996	0.93	basal_div
Abracl	0.813	0.626	0.583403	0.94	0.66	basal_div
Mcm7	0.812	0.624	0.67351	0.804	0.313	basal_div
Gins2	0.811	0.622	0.549683	0.733	0.168	basal_div
Eif3f	0.811	0.622	0.500718	1	0.972	basal_div
Gltp	0.808	0.616	0.538323	0.844	0.396	basal_div
Dtymk	0.806	0.612	0.578097	0.904	0.571	basal_div
C1qbp	0.806	0.612	0.549134	0.951	0.72	basal_div
Snrpg	0.806	0.612	0.511331	0.983	0.793	basal_div
Sumo2	0.805	0.61	0.475379	1	0.971	basal_div
Rpl4	0.805	0.61	0.441446	0.998	0.983	basal_div
Rpl15	0.804	0.608	0.479834	0.994	0.931	basal_div
Man1a2	0.802	0.604	0.510165	0.93	0.678	basal_div
Sf3b6	0.8	0.6	0.500463	0.977	0.852	basal_div
Hmgn3	0.799	0.598	0.535163	0.908	0.486	basal_div
Aqp4	0.799	0.598	0.505076	0.806	0.236	basal_div
Ybx1	0.799	0.598	0.451316	0.998	0.991	basal_div
Dnajc9	0.798	0.596	0.563072	0.829	0.418	basal_div
Rrm1	0.797	0.594	0.619779	0.744	0.233	basal_div
Eef1d	0.794	0.588	0.455418	0.989	0.942	basal_div
Itm2b	0.792	0.584	0.501484	1	0.981	basal_div
Ehf	0.791	0.582	0.67919	0.923	0.604	basal_div
Glul	0.79	0.58	0.667072	0.981	0.793	basal_div
Sult1d1	0.788	0.576	1.10468	0.772	0.225	basal_div
Pglyrp1	0.788	0.576	0.930595	0.823	0.37	basal_div
Ppp1r14b	0.788	0.576	0.586139	0.947	0.716	basal_div
Cd9	0.786	0.572	0.525848	0.998	0.958	basal_div
Pycard	0.785	0.57	0.579989	0.785	0.37	basal_div
Apoe	0.784	0.568	1.38689	0.827	0.387	basal_div
Cotl1	0.784	0.568	0.542468	0.778	0.341	basal_div
Snrpd1	0.784	0.568	0.46806	0.977	0.849	basal_div
Smc1a	0.782	0.564	0.542437	0.938	0.803	basal_div
Rpl41	0.782	0.564	0.477754	1	0.999	basal_div
Pax9	0.781	0.562	0.455417	0.663	0.112	basal_div
Cdk1	0.78	0.56	0.822001	0.663	0.124	basal_div
Sptssa	0.78	0.56	0.510545	0.87	0.543	basal_div
Rps29	0.78	0.56	0.483348	1	0.995	basal_div
Hmgn2	0.779	0.558	0.676269	0.846	0.523	basal_div
Tyms	0.779	0.558	0.674955	0.759	0.336	basal_div
Rfc3	0.779	0.558	0.58652	0.736	0.285	basal_div
2700094K13Rik	0.779	0.558	0.560378	0.921	0.654	basal_div
Fkbp3	0.778	0.556	0.49743	0.893	0.662	basal_div
Mdh1	0.778	0.556	0.453622	0.989	0.924	basal_div
Dctpp1	0.777	0.554	0.525792	0.761	0.335	basal_div
Bace2	0.777	0.554	0.473662	0.678	0.149	basal_div
Ece1	0.777	0.554	0.455813	0.915	0.56	basal_div
Rpl10	0.777	0.554	0.381796	1	0.995	basal_div
Mcm4	0.776	0.552	0.560897	0.71	0.239	basal_div
Prim1	0.776	0.552	0.473574	0.674	0.173	basal_div
Cyp2f2	0.776	0.552	0.44545	0.989	0.541	basal_div
Hnrnpab	0.775	0.55	0.473211	0.974	0.917	basal_div
Prdx2	0.775	0.55	0.45472	0.987	0.896	basal_div
Gsta3	0.774	0.548	0.543103	0.908	0.466	basal_div
Hspe1	0.772	0.544	0.485228	0.989	0.908	basal_div
Nr2f2	0.77	0.54	0.475176	0.853	0.5	basal_div
Plek2	0.77	0.54	0.449714	0.68	0.179	basal_div
Bpifa1	0.769	0.538	1.39307	0.689	0.152	basal_div
Lsm5	0.769	0.538	0.489577	0.814	0.452	basal_div
Six1	0.769	0.538	0.466727	0.714	0.211	basal_div
Pabpc1	0.768	0.536	0.486968	0.987	0.898	basal_div
Ppih	0.768	0.536	0.422258	0.708	0.258	basal_div
Defb1	0.767	0.534	0.774919	0.61	0.07	basal_div
Tuba1b	0.767	0.534	0.758157	0.964	0.792	basal_div
Snrpb2	0.767	0.534	0.453817	0.819	0.47	basal_div
Trp53	0.767	0.534	0.447098	0.874	0.535	basal_div
Rpl23a	0.767	0.534	0.440271	0.998	0.964	basal_div
2810417H13Rik	0.766	0.532	1.07334	0.629	0.121	basal_div
Wnt4	0.766	0.532	0.546798	0.836	0.307	basal_div
Phgdh	0.765	0.53	0.489071	0.659	0.164	basal_div
Papss1	0.765	0.53	0.434545	0.842	0.522	basal_div
H2afy	0.765	0.53	0.408863	0.979	0.907	basal_div
Cdca8	0.764	0.528	0.826959	0.614	0.109	basal_div
Tmem176a	0.764	0.528	0.543193	0.998	0.976	basal_div
Snrpd2	0.764	0.528	0.415654	0.979	0.882	basal_div
Exosc8	0.764	0.528	0.412542	0.791	0.414	basal_div
Usp1	0.763	0.526	0.49397	0.778	0.395	basal_div
Epas1	0.763	0.526	0.485451	0.953	0.623	basal_div
Ly6e	0.763	0.526	0.479559	0.998	0.914	basal_div
Ltbp4	0.762	0.524	0.430823	0.586	0.058	basal_div
Msln	0.761	0.522	1.07283	0.672	0.191	basal_div
Lsm8	0.761	0.522	0.501761	0.853	0.562	basal_div
Prdx4	0.761	0.522	0.472581	0.934	0.682	basal_div
Ppa1	0.76	0.52	0.673233	0.893	0.658	basal_div
Hnrnpa1	0.76	0.52	0.468162	0.962	0.861	basal_div
Tmem176b	0.759	0.518	0.525949	1	0.996	basal_div
Mfge8	0.759	0.518	0.460413	0.881	0.428	basal_div
Npm3	0.759	0.518	0.433563	0.834	0.524	basal_div
Lmo1	0.758	0.516	0.546795	0.582	0.072	basal_div
Trp63	0.758	0.516	0.463775	0.608	0.077	basal_div
Ncl	0.758	0.516	0.449037	1	0.976	basal_div
Slbp	0.756	0.512	0.56737	0.861	0.598	basal_div
Reep4	0.756	0.512	0.51841	0.729	0.32	basal_div
Rbbp4	0.756	0.512	0.447973	0.923	0.742	basal_div
Nono	0.756	0.512	0.420659	0.876	0.65	basal_div
Bzw2	0.756	0.512	0.412956	0.725	0.31	basal_div
Serbp1	0.756	0.512	0.405203	0.991	0.983	basal_div
Pir	0.755	0.51	0.555283	0.832	0.425	basal_div
Prmt1	0.755	0.51	0.461169	0.921	0.71	basal_div
Rfc4	0.755	0.51	0.453851	0.704	0.272	basal_div
Uhrf1	0.754	0.508	0.472639	0.618	0.142	basal_div
4631405K08Rik	0.754	0.508	0.468575	0.593	0.074	basal_div
Ccdc34	0.753	0.506	0.613309	0.751	0.362	basal_div
Dnmt1	0.753	0.506	0.54483	0.704	0.315	basal_div
Clic1	0.753	0.506	0.460885	0.996	0.901	basal_div
Marcksl1	0.753	0.506	0.455482	0.674	0.227	basal_div
Gpi1	0.753	0.506	0.432862	0.959	0.789	basal_div
2700060E02Rik	0.753	0.506	0.386999	0.97	0.845	basal_div
Eif3k	0.753	0.506	0.386102	1	0.936	basal_div
Naca	0.753	0.506	0.309497	1	0.994	basal_div
Top2a	0.752	0.504	1.17109	0.599	0.124	basal_div
Rbp1	0.752	0.504	0.584847	0.638	0.161	basal_div
Fkbp4	0.752	0.504	0.427495	0.964	0.833	basal_div
Rps19	0.751	0.502	0.434707	1	0.996	basal_div
Tsen34	0.751	0.502	0.414927	0.874	0.634	basal_div
Capns1	0.75	0.5	0.532225	0.981	0.88	basal_div
Ezh2	0.749	0.498	0.4658	0.693	0.285	basal_div
Gclm	0.749	0.498	0.444531	0.947	0.695	basal_div
Slc25a3	0.749	0.498	0.316514	0.996	0.99	basal_div
Tacc3	0.748	0.496	0.545074	0.601	0.149	basal_div
Mcm2	0.748	0.496	0.438546	0.61	0.156	basal_div
Psat1	0.748	0.496	0.419209	0.733	0.328	basal_div
Phb2	0.747	0.494	0.414654	0.932	0.825	basal_div
Eif3i	0.747	0.494	0.402125	0.979	0.905	basal_div
Rpl38	0.747	0.494	0.338821	1	0.996	basal_div
Eif5a	0.746	0.492	0.413333	0.996	0.984	basal_div
Hspb1	0.745	0.49	0.508869	0.968	0.717	basal_div
Lsm3	0.745	0.49	0.430229	0.787	0.479	basal_div
Mpzl2	0.745	0.49	0.428024	0.738	0.347	basal_div
Rfc5	0.745	0.49	0.423729	0.659	0.233	basal_div
Hspa8	0.745	0.49	0.381376	1	0.983	basal_div
Nedd4	0.744	0.488	0.398746	0.991	0.902	basal_div
Cd14	0.743	0.486	0.602016	0.864	0.535	basal_div
Nsa2	0.743	0.486	0.399407	0.974	0.868	basal_div
Rnaseh2b	0.743	0.486	0.376359	0.691	0.283	basal_div
Sfr1	0.743	0.486	0.375742	0.972	0.856	basal_div
Ncapd3	0.742	0.484	0.442237	0.623	0.193	basal_div
Prc1	0.741	0.482	0.911711	0.612	0.173	basal_div
Alyref	0.741	0.482	0.482552	0.864	0.627	basal_div
Snrpf	0.741	0.482	0.451645	0.949	0.835	basal_div
Rpl22l1	0.741	0.482	0.383923	0.998	0.98	basal_div
Prdx1	0.741	0.482	0.337501	1	0.996	basal_div
Clspn	0.74	0.48	0.534356	0.55	0.089	basal_div
Psip1	0.74	0.48	0.462232	0.844	0.591	basal_div
Ifi27l2a	0.739	0.478	1.39091	0.565	0.106	basal_div
Birc5	0.739	0.478	0.997913	0.567	0.112	basal_div
Cks2	0.739	0.478	0.835878	0.68	0.302	basal_div
Fen1	0.739	0.478	0.426031	0.614	0.186	basal_div
Hat1	0.738	0.476	0.470679	0.78	0.485	basal_div
Haus4	0.738	0.476	0.404847	0.571	0.133	basal_div
Rps12-ps3	0.737	0.474	0.39795	0.846	0.562	basal_div
Bcl7c	0.737	0.474	0.394045	0.832	0.532	basal_div
Fuom	0.737	0.474	0.340521	0.885	0.595	basal_div
Rpa2	0.736	0.472	0.455995	0.633	0.223	basal_div
Hspd1	0.736	0.472	0.424032	0.959	0.84	basal_div
Arhgdib	0.736	0.472	0.390621	0.512	0.038	basal_div
Kitl	0.735	0.47	0.313646	0.804	0.329	basal_div
Rpl36	0.734	0.468	0.46157	1	0.996	basal_div
Selenbp1	0.734	0.468	0.436319	0.996	0.971	basal_div
Sae1	0.734	0.468	0.398125	0.846	0.613	basal_div
Rpl21	0.734	0.468	0.344572	1	0.999	basal_div
Spc24	0.733	0.466	0.561489	0.644	0.235	basal_div
Cenph	0.733	0.466	0.406182	0.539	0.099	basal_div
Nsmce4a	0.733	0.466	0.385997	0.87	0.677	basal_div
Atad2	0.732	0.464	0.568351	0.629	0.225	basal_div
Slfn9	0.732	0.464	0.515382	0.537	0.086	basal_div
Cenpm	0.732	0.464	0.454753	0.567	0.125	basal_div
Pola1	0.732	0.464	0.431322	0.565	0.138	basal_div
Hmgn5	0.732	0.464	0.430672	0.795	0.483	basal_div
Hnrnpa3	0.732	0.464	0.424587	0.989	0.957	basal_div
Lsm4	0.732	0.464	0.390359	0.951	0.863	basal_div
Fbl	0.731	0.462	0.402965	0.881	0.668	basal_div
Rbmxl1	0.731	0.462	0.349543	0.878	0.616	basal_div
Rps27	0.731	0.462	0.328419	0.998	0.991	basal_div
Nucks1	0.73	0.46	0.500453	0.966	0.895	basal_div
Fam111a	0.73	0.46	0.445904	0.623	0.197	basal_div
Pa2g4	0.73	0.46	0.399933	0.947	0.813	basal_div
Adh5	0.73	0.46	0.365458	0.885	0.676	basal_div
Atpif1	0.73	0.46	0.342066	0.989	0.91	basal_div
Pcolce	0.729	0.458	0.533329	0.802	0.434	basal_div
Rfc1	0.729	0.458	0.396782	0.787	0.504	basal_div
Topbp1	0.729	0.458	0.393229	0.646	0.25	basal_div
Tnfaip8	0.729	0.458	0.34899	0.844	0.442	basal_div
Dhfr	0.728	0.456	0.40158	0.567	0.142	basal_div
Golim4	0.728	0.456	0.375085	0.701	0.316	basal_div
Cenpw	0.728	0.456	0.36181	0.593	0.164	basal_div
Nbl1	0.727	0.454	0.571057	0.768	0.364	basal_div
Kif20b	0.726	0.452	0.58319	0.518	0.084	basal_div
Vdac1	0.726	0.452	0.349274	0.979	0.851	basal_div
Mettl9	0.726	0.452	0.34546	0.806	0.525	basal_div
B3galt2	0.725	0.45	0.337586	0.533	0.072	basal_div
Upk3bl	0.724	0.448	0.96962	0.493	0.058	basal_div
Cbr2	0.724	0.448	0.432517	0.998	0.846	basal_div
Tcf19	0.724	0.448	0.390663	0.525	0.094	basal_div
Mrpl12	0.724	0.448	0.360643	0.93	0.752	basal_div
Krt19	0.723	0.446	0.404591	0.994	0.871	basal_div
Eif3m	0.723	0.446	0.335599	0.947	0.832	basal_div
Trim29	0.722	0.444	0.334521	0.51	0.054	basal_div
Ssb	0.722	0.444	0.327141	0.974	0.895	basal_div
Hmgb3	0.721	0.442	0.390094	0.817	0.526	basal_div
Ccnd2	0.721	0.442	0.34514	0.87	0.474	basal_div
Lgr6	0.721	0.442	0.341163	0.55	0.107	basal_div
Fam107b	0.721	0.442	0.276625	0.851	0.449	basal_div
Pcna	0.72	0.44	0.397764	0.682	0.337	basal_div
Dhrs4	0.72	0.44	0.36738	0.772	0.515	basal_div
Apex1	0.72	0.44	0.360088	0.759	0.448	basal_div
Chaf1b	0.719	0.438	0.431594	0.527	0.126	basal_div
Mrpl18	0.719	0.438	0.364427	0.891	0.708	basal_div
Banf1	0.719	0.438	0.359703	0.915	0.774	basal_div
Eif3l	0.719	0.438	0.357943	0.881	0.697	basal_div
Pmf1	0.719	0.438	0.352078	0.633	0.261	basal_div
Meis2	0.719	0.438	0.346707	0.499	0.055	basal_div
Tspan3	0.719	0.438	0.343374	0.872	0.519	basal_div
Nudt21	0.719	0.438	0.341687	0.832	0.597	basal_div
Incenp	0.718	0.436	0.571097	0.52	0.118	basal_div
H1fx	0.718	0.436	0.446362	0.544	0.131	basal_div
Snrpd3	0.718	0.436	0.337715	0.947	0.831	basal_div
Cox5b	0.718	0.436	0.308324	0.991	0.981	basal_div
Crlf1	0.717	0.434	0.489738	0.725	0.376	basal_div
Atox1	0.717	0.434	0.355987	0.994	0.943	basal_div
Kcnk1	0.717	0.434	0.352992	0.844	0.519	basal_div
Aldh3a1	0.717	0.434	0.326332	0.727	0.287	basal_div
Hnrnpa0	0.717	0.434	0.32569	0.979	0.899	basal_div
Asf1b	0.716	0.432	0.426356	0.525	0.114	basal_div
Rad51	0.716	0.432	0.389055	0.514	0.098	basal_div
Syce2	0.716	0.432	0.3774	0.561	0.177	basal_div
Gm20186	0.715	0.43	0.45755	0.665	0.283	basal_div
Rpl27	0.715	0.43	0.327872	0.97	0.937	basal_div
Snrnp40	0.714	0.428	0.337632	0.761	0.494	basal_div
Atp5c1	0.714	0.428	0.330277	0.979	0.904	basal_div
Atp5o	0.714	0.428	0.3153	0.974	0.935	basal_div
Adam28	0.713	0.426	0.376204	0.684	0.305	basal_div
Auts2	0.713	0.426	0.363288	0.578	0.177	basal_div
Sap30	0.713	0.426	0.358327	0.648	0.293	basal_div
Psap	0.713	0.426	0.354223	0.953	0.682	basal_div
Apitd1	0.713	0.426	0.34074	0.51	0.109	basal_div
Anln	0.712	0.424	0.556858	0.512	0.108	basal_div
Pdcd4	0.712	0.424	0.379702	0.684	0.3	basal_div
Pold2	0.712	0.424	0.360303	0.608	0.254	basal_div
Rnaseh2c	0.712	0.424	0.351906	0.834	0.623	basal_div
Mgat4a	0.712	0.424	0.348377	0.586	0.199	basal_div
Hmgn1	0.712	0.424	0.304744	0.994	0.981	basal_div
Sox21	0.712	0.424	0.302056	0.533	0.108	basal_div
Ckap2l	0.711	0.422	0.536615	0.48	0.072	basal_div
1700025G04Rik	0.711	0.422	0.314686	0.563	0.154	basal_div
Serpinb1a	0.71	0.42	0.610354	0.51	0.11	basal_div
Lad1	0.71	0.42	0.337456	0.586	0.214	basal_div
Ppil1	0.71	0.42	0.3248	0.725	0.417	basal_div
Rps28	0.71	0.42	0.318345	1	0.974	basal_div
Eif4ebp1	0.709	0.418	0.304531	0.723	0.393	basal_div
Laptm4a	0.709	0.418	0.286959	0.991	0.97	basal_div
Snrpb	0.709	0.418	0.263042	0.987	0.957	basal_div
Dst	0.708	0.416	0.44049	0.731	0.417	basal_div
Rad51ap1	0.708	0.416	0.338508	0.475	0.073	basal_div
Psmb2	0.708	0.416	0.309747	0.962	0.927	basal_div
Cox7a2l	0.708	0.416	0.306522	0.987	0.906	basal_div
Tmem14c	0.708	0.416	0.300735	0.938	0.848	basal_div
Gsn	0.707	0.414	0.398303	0.998	0.89	basal_div
Nfix	0.707	0.414	0.374882	0.932	0.75	basal_div
Rad50	0.707	0.414	0.352668	0.772	0.484	basal_div
Cdca7l	0.707	0.414	0.33301	0.48	0.083	basal_div
Ckmt1	0.706	0.412	0.370055	0.876	0.6	basal_div
Amotl1	0.706	0.412	0.365409	0.659	0.302	basal_div
Rnaseh2a	0.706	0.412	0.338805	0.608	0.265	basal_div
Lsm6	0.706	0.412	0.315415	0.925	0.767	basal_div
Esco2	0.705	0.41	0.667316	0.467	0.07	basal_div
Gapdh	0.705	0.41	0.389319	1	0.991	basal_div
Ralbp1	0.705	0.41	0.333519	0.947	0.823	basal_div
Magoh	0.705	0.41	0.330438	0.868	0.726	basal_div
Kdelr2	0.705	0.41	0.324936	0.917	0.76	basal_div
Mki67	0.704	0.408	0.803993	0.514	0.127	basal_div
Anp32e	0.704	0.408	0.446059	0.814	0.664	basal_div
Knstrn	0.704	0.408	0.417946	0.486	0.09	basal_div
Anapc5	0.704	0.408	0.347576	0.827	0.6	basal_div
Pkm	0.704	0.408	0.340593	0.989	0.944	basal_div
4833423E24Rik	0.704	0.408	0.332665	0.473	0.058	basal_div
Cct8	0.704	0.408	0.314642	0.951	0.847	basal_div
H2afx	0.703	0.406	0.704376	0.667	0.391	basal_div
Racgap1	0.703	0.406	0.556881	0.484	0.1	basal_div
Cdca7	0.703	0.406	0.352421	0.49	0.106	basal_div
Got2	0.703	0.406	0.326603	0.804	0.578	basal_div
Eef2	0.703	0.406	0.295557	1	0.995	basal_div
Pbk	0.702	0.404	0.511434	0.488	0.091	basal_div
Paics	0.702	0.404	0.370246	0.913	0.793	basal_div
Psma7	0.702	0.404	0.31404	0.996	0.947	basal_div
Ptprz1	0.702	0.404	0.281369	0.648	0.235	basal_div
Cdca3	0.701	0.402	0.66811	0.488	0.104	basal_div
Rrm2	0.701	0.402	0.554158	0.512	0.118	basal_div
Casc5	0.701	0.402	0.516577	0.461	0.074	basal_div
Cdt1	0.701	0.402	0.3474	0.501	0.126	basal_div
Ldha	0.701	0.402	0.332576	1	0.938	basal_div
Rwdd1	0.701	0.402	0.316336	0.908	0.727	basal_div
Lgals7	0.994	0.988	4.13051	0.989	0.003	basal_Krt13+
Perp	0.991	0.982	2.22649	1	0.623	basal_Krt13+
Rpl11	0.988	0.976	1.11868	1	0.999	basal_Krt13+
Rpl28	0.987	0.974	1.42911	1	0.997	basal_Krt13+
Rps5	0.985	0.97	1.50478	1	0.996	basal_Krt13+
Rps26	0.985	0.97	1.50295	1	0.993	basal_Krt13+
Rplp0	0.984	0.968	1.71949	1	0.994	basal_Krt13+
Rpl6	0.984	0.968	1.27082	1	0.998	basal_Krt13+
Rps18	0.983	0.966	1.34701	1	0.994	basal_Krt13+
Rpl14	0.983	0.966	1.28212	1	0.995	basal_Krt13+
Rps10	0.983	0.966	1.23295	1	0.998	basal_Krt13+
Rps8	0.983	0.966	1.14106	1	1	basal_Krt13+
Rpl29	0.981	0.962	1.29315	1	0.996	basal_Krt13+
Rps3	0.981	0.962	1.22068	1	0.996	basal_Krt13+
Rpl8	0.98	0.96	1.17214	1	0.999	basal_Krt13+
Fau	0.98	0.96	1.16497	1	0.999	basal_Krt13+
Serpinb5	0.979	0.958	1.51748	0.977	0.085	basal_Krt13+
Rps4x	0.979	0.958	1.36871	1	0.992	basal_Krt13+
Rpl36	0.979	0.958	1.33	1	0.996	basal_Krt13+
Rpl10a	0.979	0.958	1.26327	1	0.998	basal_Krt13+
Rplp2	0.978	0.956	1.06821	1	0.995	basal_Krt13+
Rpl18a	0.977	0.954	1.32255	1	0.998	basal_Krt13+
Rps11	0.977	0.954	1.20163	1	0.996	basal_Krt13+
Rps9	0.977	0.954	1.15778	1	0.998	basal_Krt13+
Rps7	0.976	0.952	1.22607	1	0.996	basal_Krt13+
Rpl19	0.976	0.952	0.940089	1	0.999	basal_Krt13+
Rpsa	0.975	0.95	1.39716	1	0.997	basal_Krt13+
Rps3a1	0.975	0.95	1.1315	1	0.998	basal_Krt13+
[truncated: 7,692 more rows]
