# Supplementary material for: Single-cell division tracing and transcriptomics reveal cell types and differentiation paths in the regenerating lung
Source: Nat Commun. 2024 Mar 12;15:2246. doi: 10.1038/s41467-024-46469-4 (PMC10933319; doi:10.1038/s41467-024-46469-4)
Supplement: Supplementary file 13 — Supplementary Data 10 [file 41467_2024_46469_MOESM13_ESM.xlsx]

## Sheet: Supp_data_10_goblet_basal_DEG
gene_name	q_value	morans_I
Muc5b	0	0.917101
Retnla	0	0.889725
Tff2	0	0.885102
Pigr	0	0.882769
Bpifb1	0	0.86628
Scgb3a1	0	0.836265
AU021092	0	0.830618
Aqp3	0	0.801034
Dapl1	0	0.799282
St8sia6	0	0.789003
Abi3bp	0	0.782446
Igfbp7	0	0.779546
Agr2	0	0.776045
Krt15	0	0.764638
Ltf	0	0.757176
Dcn	0	0.755693
Apoe	0	0.735802
Sftpa1	0	0.725141
Scgb3a2	0	0.710996
Wfdc1	0	0.709978
Krt5	0	0.706745
Reg3g	0	0.706062
Fam46c	0	0.676595
Bpifa1	0	0.660199
Gp2	0	0.653537
Gabrp	0	0.652507
Tst	0	0.648615
Cckar	0	0.645125
Muc4	0	0.640071
Gipc2	0	0.635889
C3	0	0.634161
Cldn3	0	0.631879
Muc20	0	0.626179
Clca1	0	0.617667
Nupr1	0	0.616609
Cldn22	0	0.611017
P2rx4	0	0.609114
Tspan13	0	0.601752
Basp1	0	0.6012
Tstd1	0	0.59611
Pon1	0	0.595711
Sec14l3	0	0.590122
Lrrc26	0	0.586154
Slc44a4	0	0.582324
Golm1	0	0.582008
Chchd10	0	0.57768
Foxq1	0	0.575383
Wfdc2	0	0.573469
Cd36	0	0.572585
Clu	0	0.570632
Prr15l	0	0.56784
Sftpd	0	0.561754
Chad	0	0.561353
Stxbp6	0	0.560633
Pglyrp1	0	0.547437
Atp6v1b1	0	0.540872
Kcnk2	0	0.54054
Hid1	0	0.539333
Cystm1	0	0.538913
Fcgbp	0	0.538866
Cxcl17	0	0.533047
Ppp1r1b	0	0.527786
Isg20	0	0.52738
Aldh1a1	0	0.523262
AW112010	0	0.52015
Fut9	0	0.518129
Mal	0	0.515704
Muc1	0	0.515547
Alox15	0	0.514316
Cyp4a12b	0	0.512629
Trp63	0	0.512623
Defb1	0	0.507102
Mlph	0	0.506933
Lypd2	0	0.500401
Ms4a8a	0	0.498985
Sdcbp2	0	0.498358
Cfh	0	0.49541
1110008L16Rik	0	0.495359
Cxcl15	0	0.491583
Qsox1	0	0.483158
Cp	0	0.482824
Pla2g16	0	0.481041
Muc5ac	0	0.479739
Ttc36	0	0.476465
Dlk2	0	0.476054
Idh1	2.52343e-300	0.471006
Krt17	2.39124e-297	0.468688
Chil1	4.41531e-291	0.463475
Gsto1	1.8564e-286	0.459123
Mgst1	7.98535e-282	0.45582
Ldhb	1.56318e-281	0.455981
Sec11c	1.17317e-278	0.453649
Hp	4.76945e-276	0.451454
Kcne3	7.76728e-273	0.448817
F3	2.79946e-271	0.446929
Calml3	1.67908e-269	0.445952
Dst	2.93232e-267	0.444237
C6	3.33484e-266	0.442708
Cyp2a5	1.39691e-264	0.44177
Fam174b	2.50385e-264	0.441787
Sparc	2.68962e-264	0.441768
Scnn1b	2.25136e-259	0.437528
Ccdc129	1.5441e-258	0.436743
Cd55	1.59883e-257	0.43604
Crlf1	3.95269e-257	0.435715
Tmem213	2.43459e-254	0.432834
Wnt4	5.56288e-252	0.431307
4631405K08Rik	3.37769e-249	0.428911
Creb3l1	1.49108e-248	0.42819
Sulf2	7.93829e-247	0.426614
Kctd14	1.2649e-245	0.425684
Clic6	8.18571e-245	0.424948
Kbtbd11	3.49171e-243	0.423237
AA467197	4.0593e-243	0.423023
Bcam	1.59347e-242	0.422988
Mxra8	1.16783e-241	0.421889
Rnase4	1.30565e-241	0.422279
Pdzk1ip1	6.20115e-237	0.418095
Serpinb1a	6.414e-235	0.416371
Gsn	1.83916e-233	0.414572
Gm14798	8.19055e-233	0.291018
Gna14	1.37473e-231	0.413392
S100a10	7.11639e-229	0.41072
Ffar4	8.92376e-229	0.41087
Gfpt1	2.6483e-225	0.407724
Gm37245	4.02207e-221	0.40355
Foxa3	6.26693e-221	0.403215
Rfk	3.64157e-218	0.401195
Slc16a11	6.89272e-218	0.400918
Gjb1	7.70117e-215	0.397651
Ascc2	7.15426e-214	0.397161
Rnf186	1.84167e-210	0.39399
Elf5	2.45875e-209	0.392788
Phyh	8.47331e-209	0.392443
Tmprss4	1.18633e-208	0.392186
Clic5	1.42553e-204	0.3882
Hsd17b4	1.6104e-202	0.386473
Cmas	2.05317e-200	0.384453
Cldn7	5.95995e-200	0.383825
Fer1l6	2.49828e-199	0.382687
Liph	4.64352e-199	0.383022
Tfcp2l1	1.51068e-197	0.381106
Ptn	4.81342e-195	0.379225
Ppp1r14d	1.29689e-194	0.378547
Ptprz1	5.13344e-192	0.376263
Acp5	1.20364e-190	0.374861
Esr1	1.40909e-190	0.374406
Lamb3	1.49384e-190	0.374815
Retnlg	2.09517e-190	0.37396
Krt23	2.63999e-190	0.374525
S100a1	5.89642e-189	0.373101
Prdx1	3.38446e-188	0.370807
Tspan1	4.04985e-187	0.371262
Krt8	2.31914e-184	0.368206
Slc4a5	2.61077e-184	0.368026
Hacd4	8.18361e-184	0.367678
Cbr3	1.75119e-183	0.367748
Cd81	2.13988e-181	0.365635
Vtcn1	1.91171e-180	0.364667
Vsig1	3.27674e-180	0.363868
Prom1	2.10873e-178	0.362386
Gstt1	2.92147e-178	0.362206
Epdr1	4.68762e-178	0.362052
Acsl1	1.42719e-177	0.361739
Scgb1a1	1.87956e-177	0.36112
Atp2a3	5.74204e-177	0.360785
Ace2	2.59889e-176	0.359724
Msln	1.37398e-173	0.357639
Pon3	2.40663e-171	0.355307
Serp1	1.30645e-170	0.354485
Slc12a2	1.90418e-170	0.354344
Foxa2	8.59755e-170	0.353396
Npc2	1.29924e-169	0.353287
Smim6	1.33492e-168	0.352413
Aldh3a1	2.2489e-167	0.351064
Ces1f	1.88822e-166	0.349669
Nans	2.71247e-166	0.349989
Slc15a2	1.1775e-163	0.347164
Atp2c2	1.79708e-163	0.34671
Enpp6	2.63878e-163	0.346076
Phlda3	1.19736e-162	0.346089
Cyp4f15	4.64901e-162	0.345118
mt-Cytb	7.53255e-162	0.345036
Fdps	1.0983e-160	0.343966
Spdef	1.29904e-160	0.343631
Cracr2b	1.70918e-159	0.342711
Cmtm8	1.01566e-158	0.341866
Acss2	8.4624e-156	0.338478
Gng5	1.52034e-155	0.337205
Lrg1	1.03387e-154	0.336947
Tpd52	1.38393e-154	0.337318
Iqgap2	4.32559e-154	0.336819
Wars	1.51726e-153	0.33615
Cd24a	5.48897e-153	0.335536
Trpm6	9.77865e-153	0.334545
Rdh10	8.89552e-150	0.332027
Rnf128	2.06495e-147	0.329224
Gstm6	1.64284e-145	0.326993
Galnt6	9.95561e-145	0.325695
Bmp3	4.54861e-144	0.32559
Bspry	5.48743e-144	0.325495
Slco1a5	6.50428e-144	0.325276
Lpar1	3.48869e-143	0.324078
St3gal5	4.25846e-142	0.32335
Fetub	3.12019e-140	0.321146
Stard8	4.01518e-140	0.320724
Samd4	2.20771e-139	0.320133
Ptgr1	2.151e-138	0.319027
Pllp	3.42904e-138	0.318713
Alas1	4.70568e-138	0.318594
Akr1c18	6.94233e-138	0.318053
Me1	1.81954e-133	0.313316
Lrrc59	9.69733e-133	0.312453
Adgre5	1.40262e-131	0.310863
Sdf2l1	2.82951e-131	0.310711
Ceacam1	3.27873e-131	0.310607
Gch1	1.34711e-130	0.309757
Sec61g	6.15359e-130	0.308298
Cldn10	2.30541e-129	0.308421
Itih2	8.01342e-129	0.307509
Cox8a	2.00704e-128	0.30574
mt-Nd4	3.92322e-128	0.306771
Inhba	1.25066e-127	0.305878
Ctsl	1.32194e-127	0.305486
Gstt2	1.41338e-127	0.305916
Ttc39a	2.01291e-127	0.306012
Syngr1	2.77716e-127	0.305787
Tesc	2.93978e-126	0.304006
Fam83e	2.99594e-126	0.304509
Smim22	1.03871e-125	0.30398
Gm2a	1.74689e-125	0.303674
Ctsh	1.87901e-125	0.303595
Smagp	8.90327e-124	0.301602
Fth1	1.14385e-123	0.300358
Perp	2.2543e-123	0.300524
Pvrl4	4.76272e-123	0.300544
Arfip2	1.96922e-122	0.299968
Lyz2	5.77215e-122	0.29924
Ltbp4	2.48305e-119	0.296091
Gale	2.1693e-118	0.294859
Crb3	6.06072e-118	0.294381
Gsta4	6.06072e-118	0.292764
Carkd	1.01455e-117	0.294055
Pdia5	1.11687e-117	0.293974
9930111J21Rik2	6.13584e-117	0.292721
Gmnn	6.96529e-117	0.29304
Ano1	7.5821e-117	0.2929
Trf	2.13188e-116	0.292396
Scn1b	3.50644e-116	0.291784
Myl6	7.44908e-116	0.290185
Pcx	7.93005e-116	0.291579
Fgfbp1	1.99593e-115	0.291181
Adra2a	3.25799e-115	0.290281
Slc1a1	4.85268e-115	0.290497
Akr1a1	3.08095e-114	0.288838
Sult1a1	1.66437e-112	0.287221
Steap1	2.81224e-112	0.287013
Nrarp	1.02381e-111	0.286346
Ccdc109b	1.84142e-111	0.285828
Cgn	2.08722e-111	0.28599
Prdx6	8.40742e-111	0.284647
Fam13a	5.04687e-110	0.284093
Uap1	1.11664e-109	0.283775
Snhg18	3.90635e-109	0.282953
Yipf6	5.33775e-109	0.282878
Chn2	7.24398e-109	0.282367
Cd82	1.6667e-108	0.282186
Bst2	2.16211e-108	0.282076
Odc1	1.27094e-107	0.281064
Gfra1	1.55404e-107	0.28092
Por	3.06506e-107	0.280327
Ern2	3.29586e-107	0.28017
Lgals3	1.92257e-106	0.279415
Taldo1	4.32571e-106	0.278882
Manf	1.70395e-105	0.278178
Acsm1	2.1038e-105	0.278123
Gsta3	3.15254e-105	0.277586
Surf4	6.09341e-105	0.277509
Cyfip2	9.49697e-105	0.277013
Wipi1	1.67687e-104	0.276874
Lap3	4.49523e-104	0.276339
Adamts5	4.49523e-104	0.276265
Pgap2	9.14628e-104	0.275905
Pfn2	1.61303e-103	0.275582
Kcnk1	3.12234e-103	0.275181
G630030J09Rik	5.30316e-103	0.250143
Rpl41	5.92115e-103	0.274608
Scara3	6.04442e-103	0.274525
Slc45a3	6.24868e-103	0.274705
Chil4	1.09532e-102	0.273692
Rhpn2	1.32747e-102	0.274119
Fhl2	2.4233e-101	0.272255
mt-Co2	2.55507e-101	0.272236
Creg1	8.54713e-101	0.271898
Dap	2.16588e-100	0.271351
Tmem54	2.85306e-100	0.271042
Ubb	8.37733e-100	0.269678
Hlf	1.21032e-99	0.270308
Arhgap6	1.74172e-99	0.269788
Cbr1	6.4593e-99	0.269302
Kcnq1	8.15108e-99	0.268987
Car2	9.32751e-99	0.268547
Mmp15	1.86855e-98	0.268565
Muc16	3.92017e-98	0.267185
Acss1	7.70167e-98	0.26777
S100a11	1.48398e-97	0.26596
Cyba	7.25422e-97	0.266446
Atp10b	1.2105e-96	0.266054
Stard10	2.74858e-96	0.265641
Fmo3	7.64774e-96	0.265007
Tnfaip2	1.55682e-95	0.264542
Sort1	6.33047e-95	0.263715
Actb	3.36378e-94	0.262629
Ssr2	3.37231e-94	0.262661
Cmpk1	6.4164e-94	0.262344
Tcea3	9.67736e-94	0.262042
Plin2	1.14731e-93	0.261991
Pygb	1.16774e-93	0.261975
Yipf1	3.47573e-93	0.26131
Smim14	3.92943e-93	0.261211
Slc6a6	5.13347e-93	0.260986
Hist1h2bc	6.73646e-93	0.260865
Cmtm7	1.1921e-92	0.260554
Vpreb3	1.89857e-92	0.259838
Cog7	2.01362e-92	0.260189
Slc31a1	3.98563e-92	0.259798
Krt18	7.96311e-92	0.258313
Serf2	9.19211e-92	0.257909
Npdc1	1.65987e-91	0.258913
Utp11l	1.68546e-91	0.258871
Slc27a2	4.66942e-91	0.257823
Arhgef38	5.11256e-91	0.257943
Cxcl5	7.94838e-91	0.257591
Gmppb	1.02827e-90	0.257738
BC030870	1.94553e-90	0.257264
Syt7	6.20704e-90	0.255955
Ssr4	1.08971e-89	0.255853
Tagln2	2.08505e-89	0.255746
Smdt1	2.47066e-89	0.255503
Tjp3	6.07138e-89	0.255184
Tmem248	8.60432e-89	0.254981
Fut2	1.33866e-88	0.254204
Capg	3.14548e-88	0.254163
Fah	3.26682e-88	0.254121
Nrp1	3.56243e-88	0.253588
Ly6e	6.20796e-88	0.252547
Gstt3	1.05355e-87	0.253383
Cd14	1.54513e-87	0.253073
Tinagl1	3.63388e-87	0.252614
Bscl2	9.55688e-86	0.250527
Aldh3b1	1.42191e-85	0.250039
C2cd4b	1.7281e-85	0.249992
Alad	1.01202e-84	0.249011
Tgoln1	1.34444e-84	0.248819
C1rl	3.28773e-84	0.247946
Sec61b	9.55373e-84	0.247011
Kdelr3	3.5391e-83	0.246522
Dock8	4.85359e-83	0.246363
Galnt12	8.5255e-83	0.246089
Sox9	8.75954e-83	0.245911
mt-Atp6	9.60456e-83	0.245927
Galk1	2.36222e-82	0.245449
Cav1	3.05707e-81	0.243758
Gde1	3.40643e-81	0.243698
Rasd1	5.86623e-81	0.242855
Ftl1	1.57255e-80	0.242501
Slc39a8	2.41879e-80	0.242188
Slpi	5.22964e-80	0.241443
Irf7	6.18665e-80	0.241741
C77370	3.03858e-79	0.240453
Htra3	3.17399e-79	0.240187
Edem2	4.34417e-79	0.240481
Cadm2	1.53208e-78	0.239093
Gss	1.6103e-78	0.2396
Rpl36al	4.80754e-78	0.237714
Trim29	1.56988e-77	0.23805
Cgnl1	2.91791e-77	0.237501
Cycs	4.00047e-77	0.237397
Ptpn18	9.99424e-77	0.236817
Uqcr10	1.00858e-76	0.236269
Tram1	1.71732e-76	0.236442
Gmfg	3.72329e-76	0.23566
Xbp1	4.51868e-76	0.235785
Reep6	2.22817e-75	0.234677
H2afj	2.75666e-75	0.2344
Spint2	3.99258e-75	0.233421
Pgd	4.55563e-75	0.234213
Rbp4	4.88428e-75	0.234145
Ckap4	5.40343e-75	0.234083
Mrps12	2.1264e-74	0.233114
Kras	2.85344e-74	0.232943
Scnn1g	3.25411e-74	0.232798
Bpifb5	4.68064e-74	0.232065
Stc2	2.81699e-73	0.230851
Ica1	4.17022e-73	0.231061
Upk1b	4.38269e-73	0.231046
Tmed3	5.56684e-73	0.230798
Fam101b	1.44048e-72	0.230215
Rom1	1.70286e-72	0.229856
Akr1b3	1.99727e-72	0.22997
Pgm3	2.4768e-71	0.228181
Cd200	3.20767e-71	0.228019
Crip1	3.48058e-71	0.227948
Cyp51	6.94298e-71	0.227446
Cpd	1.14146e-70	0.227148
Creb3l4	2.05828e-70	0.226496
2310039H08Rik	7.26842e-70	0.225837
Sec14l2	1.13394e-69	0.225081
Ildr1	1.19131e-69	0.225475
Hist1h1c	1.63812e-69	0.225107
Lmo1	4.80941e-69	0.224458
Ndufv3	5.68765e-69	0.224302
2010007H06Rik	1.08321e-68	0.223823
Calm3	1.24937e-68	0.223786
Slc39a11	1.32278e-68	0.223643
Ccl9	1.98592e-68	0.222881
mt-Nd2	2.4244e-68	0.222384
Idh2	3.69651e-68	0.222908
Endod1	6.31655e-68	0.222624
Rab25	7.84314e-68	0.222335
Grb14	8.44541e-68	0.22228
1110008P14Rik	1.50306e-67	0.221987
Arf4	1.62062e-67	0.221749
Lgals3bp	2.12213e-67	0.221744
Slc4a4	4.09803e-67	0.221183
Coq7	9.96282e-67	0.22062
Adam15	1.19692e-66	0.220328
Rpn2	1.35119e-66	0.220315
Dpysl3	2.14231e-66	0.22004
Tubb2a	5.77136e-66	0.219299
Pgp	8.08361e-66	0.219088
Bmpr1b	1.16147e-65	0.218741
Cyb561	1.63834e-65	0.218569
Pxmp2	1.94811e-65	0.218411
Tuba4a	2.24674e-65	0.218326
0610040J01Rik	3.23065e-65	0.218051
Wbp5	4.39333e-65	0.217462
Rbp1	5.21464e-65	0.21769
Cyp2b10	1.04251e-64	0.216957
Aldh1a7	1.32966e-64	0.216978
Calr	1.3635e-64	0.216737
Trim3	2.10393e-64	0.216665
Fam89a	2.67263e-64	0.216416
Col17a1	3.14958e-64	0.216263
Bdh1	3.89525e-64	0.21601
Chpt1	8.15059e-64	0.215667
Cd74	1.51435e-63	0.214755
Rrbp1	4.05595e-63	0.214289
Cbr2	4.74128e-63	0.213366
Higd1a	5.54172e-63	0.21415
Ak3	5.93389e-63	0.214164
Nudt19	9.96907e-63	0.213787
Msmo1	1.09963e-62	0.213659
Gpd1	1.24424e-62	0.213194
Atp5e	1.61856e-62	0.212156
Slc39a4	1.68761e-62	0.213357
Mrpl57	1.82018e-62	0.213288
Wwc1	2.82316e-62	0.212997
B3galt2	3.0223e-62	0.212941
Snx11	4.36783e-62	0.212559
Dad1	9.97659e-62	0.211614
Cdh13	1.02518e-61	0.211955
Angpt1	1.26791e-61	0.211354
Ly6i	2.44352e-61	0.210771
Myh14	4.53265e-61	0.210887
Sqle	1.05149e-60	0.210189
Clic1	1.20101e-60	0.20966
Lrrc58	2.24242e-60	0.209669
Tmem56	2.25783e-60	0.209574
Cyb5a	2.77122e-60	0.208466
Sod2	3.62342e-60	0.209215
Nme1	3.69205e-60	0.20918
Erlec1	4.63059e-60	0.209109
Sec14l4	5.2084e-60	0.208613
H13	6.567e-60	0.208826
Upk3a	6.81993e-60	0.208256
Cadps2	1.09444e-59	0.208335
Slc7a2	1.31361e-59	0.208064
Capn13	1.7517e-59	0.20766
Idi1	1.8095e-59	0.208005
Uqcc2	1.95257e-59	0.207919
Timm10b	3.6726e-59	0.207461
Oas1a	4.81064e-59	0.207128
Tmem246	5.99806e-59	0.207004
St3gal4	7.15964e-59	0.206965
Rgs12	8.4194e-59	0.206829
Tmed10	9.21659e-59	0.206391
H2-K1	9.9263e-59	0.206146
Cope	1.34074e-58	0.206373
Tmem176a	1.68115e-58	0.20554
Fam114a1	1.83261e-58	0.206119
Taf10	2.44285e-58	0.205751
Hdlbp	3.35282e-58	0.205666
Sec61a1	3.91319e-58	0.20565
Ifi202b	5.15042e-58	0.205395
Eny2	5.69586e-58	0.205312
Stk39	8.45522e-58	0.204997
Calm1	8.87731e-58	0.203957
Gmppa	1.2397e-57	0.204701
1700025G04Rik	1.66221e-57	0.204493
Capsl	3.83793e-57	0.203842
Galntl6	4.00787e-57	0.203462
Slc26a2	7.09185e-57	0.203334
Insig1	7.62987e-57	0.20327
Sh3bgrl2	1.02064e-56	0.203021
Ostc	1.0591e-56	0.202942
Rhov	1.36255e-56	0.202604
Psmb8	1.72831e-56	0.202656
Tyro3	2.04828e-56	0.202342
Dbi	2.56883e-56	0.202103
Psmb3	2.94955e-56	0.201981
Myo5c	4.10167e-56	0.201959
mt-Co3	4.21691e-56	0.20177
Thnsl2	4.23144e-56	0.20176
Rpn1	5.1724e-56	0.201729
Ndufa3	5.43845e-56	0.201603
Cav2	5.64308e-56	0.201683
Nxn	9.17285e-56	0.201263
P4hb	1.45657e-55	0.200813
Sec23b	1.58669e-55	0.200874
Ndufa13	2.21219e-55	0.200245
Serpinb5	2.46259e-55	0.200525
5330417C22Rik	2.89956e-55	0.200369
Pdxdc1	3.58873e-55	0.200229
Dlc1	3.66531e-55	0.200157
Tkt	4.07762e-55	0.200023
Dnajc3	5.80987e-55	0.199771
Znhit1	1.05231e-54	0.199357
Galnt7	1.11984e-54	0.199294
Uqcrq	1.43762e-54	0.198835
Tmbim6	1.54674e-54	0.197974
Cradd	1.72985e-54	0.198935
Slco4c1	2.28992e-54	0.198659
Atp5k	2.51169e-54	0.198513
Igsf5	2.75731e-54	0.198492
Ly6g6e	2.84123e-54	0.198217
Tmem167	8.49892e-54	0.197628
Socs2	1.02588e-53	0.197415
Coa3	1.28101e-53	0.197212
Vars	1.57596e-53	0.197158
Ifi27l2a	1.60107e-53	0.197135
Krtcap2	2.19207e-53	0.196647
Atp5j	3.66451e-53	0.195595
Ccnd1	3.87593e-53	0.196354
Tspan33	4.58863e-53	0.19601
Enpp4	5.24393e-53	0.196086
Txndc5	5.79775e-53	0.196081
Aldh2	6.82835e-53	0.195534
Mtus1	7.10157e-53	0.195906
Pltp	7.52767e-53	0.195813
Ndufb7	9.90333e-53	0.19552
Blvrb	1.00715e-52	0.195616
Tmem50b	2.29945e-52	0.194903
Sult1d1	2.41521e-52	0.194848
Shisa5	2.47208e-52	0.194834
Zyx	2.95799e-52	0.194732
Prkab1	3.25587e-52	0.194657
Sec22b	4.55523e-52	0.194384
Pon2	5.65137e-52	0.194182
Epsti1	6.56319e-52	0.193946
Slc9a3r1	6.73516e-52	0.194057
Gadd45g	1.10761e-51	0.193633
St14	1.43202e-51	0.193433
Fkbp2	2.02796e-51	0.193098
Amotl1	2.0306e-51	0.19314
Vimp	2.66783e-51	0.19284
Gdpd1	2.79611e-51	0.192871
Cox6c	3.7073e-51	0.191545
4833423E24Rik	3.74853e-51	0.19261
Fbln1	5.68182e-51	0.192253
Fkbp11	6.23702e-51	0.192027
Tmem160	8.60694e-51	0.191931
Gstp1	1.23935e-50	0.191601
Dstn	1.52716e-50	0.190699
Itln1	2.11152e-50	0.190305
Nucb2	2.6881e-50	0.190963
Copb2	2.98116e-50	0.190842
Mrpl17	3.72638e-50	0.190635
Copg1	3.84651e-50	0.19067
Ormdl2	3.86043e-50	0.190667
Gstm1	3.91923e-50	0.190058
Gstm2	4.96185e-50	0.189895
Prss8	5.18974e-50	0.190362
Map1b	7.5485e-50	0.189925
Prdx3	1.02457e-49	0.189836
H2-Q7	1.16697e-49	0.189633
Abcc5	1.24594e-49	0.189447
Mydgf	1.30011e-49	0.189605
Aspa	1.71235e-49	0.189366
Chchd2	2.02869e-49	0.187698
Txnrd1	2.55059e-49	0.189061
B4galnt1	3.07062e-49	0.188902
Pla2g10	3.49806e-49	0.187999
Bsg	4.27479e-49	0.187637
Itgb4	1.02802e-48	0.18787
Tmem116	2.95819e-48	0.186235
Tmem37	3.59255e-48	0.186708
Mphosph8	5.30806e-48	0.186464
Htr1b	5.86878e-48	0.185751
Pet100	9.37731e-48	0.185973
Sil1	9.79591e-48	0.185909
Krt4	1.07661e-47	0.185599
Ufc1	1.13535e-47	0.185736
Cep70	1.1833e-47	0.185723
Gsr	2.26326e-47	0.185127
Ddost	2.44014e-47	0.184996
Tspan8	3.02108e-47	0.184953
Car5b	3.52126e-47	0.184744
Txn1	3.6873e-47	0.184366
Rexo2	3.72589e-47	0.184677
Dclk1	4.5309e-47	0.184222
Cltc	4.57643e-47	0.184584
C1ra	9.36948e-47	0.18353
Atf5	1.11499e-46	0.183775
Slc25a10	1.3034e-46	0.183674
Tmbim4	1.47899e-46	0.183531
B4galt4	1.69827e-46	0.18342
Notch2	4.14845e-46	0.182634
Dera	4.48624e-46	0.182592
Clint1	4.49969e-46	0.182549
Klk10	4.49969e-46	0.182043
Pdgfrl	4.84195e-46	0.182328
Actn2	4.84195e-46	0.181511
Mlec	7.94493e-46	0.182083
Hspa5	8.89041e-46	0.181629
Marcksl1	9.16243e-46	0.181958
Arhgdib	1.24263e-45	0.181632
Ppp1r9a	1.65335e-45	0.181346
Cdh1	1.87389e-45	0.181314
Slc35b1	3.38472e-45	0.1808
Ndufs5	4.03375e-45	0.180535
Ndufa1	4.40477e-45	0.180463
Ybx1	5.32027e-45	0.179463
Ndufs6	6.07761e-45	0.180206
Mrpl14	9.80836e-45	0.179807
Cenpm	9.80936e-45	0.179789
Atp5j2	1.14842e-44	0.179157
Syngr2	1.18193e-44	0.179643
Pdia3	1.54298e-44	0.178793
Bmx	3.52577e-44	0.178698
Snx3	4.37413e-44	0.178414
Slc39a7	4.87911e-44	0.178411
Sec13	5.10895e-44	0.178365
Cdk5rap3	5.25232e-44	0.178342
Ablim1	6.55329e-44	0.178114
S100a13	7.15071e-44	0.178006
Slc5a8	9.3041e-44	0.177484
mt-Nd1	1.01797e-43	0.176885
Ebp	1.22005e-43	0.177554
Rap1gap	1.27244e-43	0.177437
Elf3	1.34317e-43	0.177453
Anxa1	1.37418e-43	0.176798
Tpi1	1.47053e-43	0.177267
BC021614	1.48227e-43	0.177095
Itpripl2	1.8732e-43	0.177148
Synpo	1.8831e-43	0.177164
Selm	2.08961e-43	0.176813
Vill	2.12587e-43	0.177066
Pkm	2.48664e-43	0.176693
Slc13a2	2.91018e-43	0.176291
Sra1	3.00296e-43	0.176718
Gnas	3.41109e-43	0.175642
Klhdc8a	4.15472e-43	0.176432
Erp44	4.99618e-43	0.176279
Mien1	7.09067e-43	0.175962
Pam	9.69893e-43	0.175623
Galnt5	9.75189e-43	0.175567
Egr1	1.04946e-42	0.175603
Gsta1	1.77036e-42	0.17498
Faah	2.12863e-42	0.174873
Cdkn2b	2.32489e-42	0.174512
Entpd5	2.39706e-42	0.174848
Trak1	3.41699e-42	0.174435
Plac8	3.50585e-42	0.174176
Ddt	3.56362e-42	0.174475
Snai2	4.41409e-42	0.174176
Fgfr3	8.5498e-42	0.173671
Gmds	9.06525e-42	0.173621
Gstk1	9.45538e-42	0.173558
Psmd14	1.26498e-41	0.173298
Podxl	1.34188e-41	0.172584
2010107E04Rik	1.36401e-41	0.172869
Tacr1	1.42532e-41	0.172538
Slc38a1	1.44769e-41	0.17318
Pdia6	1.66872e-41	0.172865
Hpx	1.80693e-41	0.172405
Mocs2	2.38735e-41	0.172714
Bex2	2.53794e-41	0.172582
Ube2l3	2.58051e-41	0.172589
Ngfrap1	3.57807e-41	0.172206
Spc24	4.24214e-41	0.172139
Ccdc167	4.46476e-41	0.172102
Gramd2	4.60254e-41	0.172057
Kcnj15	6.36889e-41	0.171653
Kdelr2	7.47163e-41	0.171575
Tchh	8.4382e-41	0.171467
Psmc4	9.27668e-41	0.171397
Cadm4	1.19798e-40	0.171105
Cox7c	1.41289e-40	0.17026
Psma4	1.68962e-40	0.170749
1810011O10Rik	1.83187e-40	0.170606
Cdk2ap2	2.16887e-40	0.170627
Hexa	2.5863e-40	0.170466
Bag1	2.83492e-40	0.170237
Asgr1	3.26445e-40	0.169751
Gpd1l	3.68009e-40	0.170055
Eif1	3.68239e-40	0.169284
Hey1	3.76263e-40	0.17008
Stx19	4.5609e-40	0.169785
Rhbg	5.99591e-40	0.169451
Cdca3	7.19498e-40	0.169417
Ly6a	7.8869e-40	0.16929
Pomp	8.58145e-40	0.168982
Nrp2	8.6056e-40	0.168826
Txndc12	1.04105e-39	0.169141
Mpc1	1.46621e-39	0.168748
Selenbp1	1.63218e-39	0.16812
Nov	1.91668e-39	0.167895
Ptpre	2.39394e-39	0.16833
Arfgap3	2.90074e-39	0.168164
Rpl10	2.90288e-39	0.16806
Dcxr	3.07329e-39	0.168065
Itga7	3.90045e-39	0.167038
Ppia	6.41564e-39	0.167357
Lbh	6.6566e-39	0.167144
2310030G06Rik	7.22972e-39	0.167278
Psma7	7.40414e-39	0.166842
Mgat3	8.76893e-39	0.167111
Suclg1	8.81857e-39	0.167065
Sin3b	8.8577e-39	0.167055
Sfta2	1.21186e-38	0.166572
Nbl1	1.43214e-38	0.166627
Swi5	1.43214e-38	0.166407
Sftpb	2.45434e-38	0.166083
Cldn23	2.67082e-38	0.165847
Cox6a1	3.20167e-38	0.165601
Fam129b	3.46608e-38	0.165782
Adrm1	3.55373e-38	0.165747
Tubb2b	3.82461e-38	0.165324
Gm5617	3.88965e-38	0.165622
Fermt1	3.98163e-38	0.165614
Ngfr	4.80977e-38	0.165374
Plpp3	4.86078e-38	0.165445
Nckap5	5.99749e-38	0.164968
Tmem214	6.20837e-38	0.165181
Gca	7.31331e-38	0.16475
Rbx1	7.67397e-38	0.164676
Uqcr11	1.04695e-37	0.164346
Gpx4	1.24556e-37	0.164066
Aox3	1.31633e-37	0.164451
Msn	1.37097e-37	0.164428
Slirp	1.45234e-37	0.164361
2010300C02Rik	1.79055e-37	0.163976
Gorasp2	2.58092e-37	0.163816
Psmb5	2.75266e-37	0.16355
Romo1	2.88578e-37	0.163602
Etfa	3.69825e-37	0.163426
Plcb4	6.10708e-37	0.162967
Dpcd	7.71445e-37	0.162741
Scp2	9.1704e-37	0.162439
Btbd3	1.54585e-36	0.162
Prr13	1.78443e-36	0.161899
Ndufs4	1.80334e-36	0.16187
Edf1	2.1752e-36	0.161554
Klk14	3.15251e-36	0.160171
Ociad2	3.21413e-36	0.161265
Aldoa	3.79401e-36	0.160998
Gramd1b	4.02952e-36	0.160809
Ces1e	4.61616e-36	0.160862
Nrg2	4.64515e-36	0.160856
Derl2	4.68825e-36	0.160944
Magi3	5.01437e-36	0.160818
Ncf1	9.48468e-36	0.159771
Polr2l	1.0739e-35	0.160117
2810428I15Rik	1.17195e-35	0.160019
Krt19	1.18734e-35	0.159115
Glt8d2	1.19438e-35	0.15973
Cdca8	1.33874e-35	0.159826
Cyb5b	1.41723e-35	0.159826
Ndufc1	1.47418e-35	0.159663
Rnf181	1.68356e-35	0.159661
0610007P14Rik	2.11075e-35	0.159433
Tmie	2.27357e-35	0.159148
Hint3	2.46672e-35	0.159268
BC031181	2.47243e-35	0.159252
Eif4g1	3.09693e-35	0.159034
Limch1	3.1074e-35	0.158477
Sybu	3.609e-35	0.158498
Slc5a1	3.70674e-35	0.158362
Ost4	5.89582e-35	0.158277
Hopx	6.09519e-35	0.158352
Fdx1	6.33663e-35	0.158209
Golgb1	7.59028e-35	0.158108
Grhl1	7.71369e-35	0.157987
Cox6b1	8.54583e-35	0.157258
Pdgfa	8.99057e-35	0.157938
4930415O20Rik	9.12363e-35	0.157545
2310007B03Rik	1.28562e-34	0.157452
Ndufc2	1.3608e-34	0.157347
Mall	1.97969e-34	0.157156
2810417H13Rik	2.05246e-34	0.157067
Abca3	2.22591e-34	0.156992
Pbk	2.71193e-34	0.156732
Ramp1	3.63483e-34	0.156527
Ndufa4	4.04294e-34	0.155904
P4ha2	4.13898e-34	0.156373
Setd8	4.19099e-34	0.156361
Cdk1	4.54195e-34	0.156256
Fam173a	5.29218e-34	0.156115
Timm8b	6.21056e-34	0.155958
Hnmt	7.47694e-34	0.155621
Erh	7.54631e-34	0.155412
Gapdh	8.08277e-34	0.154847
Usp50	8.18893e-34	0.15567
Ahcyl2	8.55219e-34	0.155628
Creld2	8.71188e-34	0.155622
Mki67	1.00217e-33	0.155406
Clmn	1.10885e-33	0.15524
Dnajc10	1.22574e-33	0.155271
Esco2	1.29437e-33	0.155109
Psma3	1.49324e-33	0.154762
Tnfsf13os	1.73582e-33	0.154753
Nrg1	2.38637e-33	0.154529
Isg15	2.82302e-33	0.154389
Arpc1b	3.20665e-33	0.15417
Psmc2	3.29685e-33	0.154203
Pdia4	4.24369e-33	0.15397
Sytl2	4.98961e-33	0.15363
Derl1	5.70346e-33	0.153672
Cdc34	6.45261e-33	0.153541
Plscr1	6.84643e-33	0.153474
Birc5	7.90533e-33	0.153267
Cd63	1.13852e-32	0.152503
Sult1b1	1.19562e-32	0.152699
Sidt1	1.2874e-32	0.152585
Spry1	1.53574e-32	0.152628
Emc6	2.16729e-32	0.152221
Psmc3	2.36931e-32	0.152108
Hsp90b1	2.76714e-32	0.151653
Tmem64	2.86177e-32	0.15197
Ly6d	3.29817e-32	0.151806
Ccdc3	3.71791e-32	0.151608
Tmem97	4.49251e-32	0.15142
Rnd3	4.53856e-32	0.151483
Cox17	5.28258e-32	0.151324
Trim30a	5.33523e-32	0.151028
S100a6	5.93606e-32	0.149779
Ndufa7	5.93794e-32	0.150815
Wls	6.02549e-32	0.151011
Cyc1	6.88956e-32	0.150988
Psmd2	7.30753e-32	0.150952
Spr	1.24956e-31	0.150403
Mrpl38	1.65049e-31	0.15011
Dbnl	1.83164e-31	0.149997
Tmed9	1.84079e-31	0.14977
Ddrgk1	1.9117e-31	0.149914
Acaa1a	2.37147e-31	0.149708
Ank	2.64225e-31	0.149458
Spcs2	2.64225e-31	0.149306
Rnaset2a	2.76018e-31	0.149537
Psmc5	2.92151e-31	0.149443
Ajuba	3.08263e-31	0.149418
Meis2	3.66815e-31	0.149223
Ndufb8	3.95303e-31	0.149002
Pkp2	4.03249e-31	0.149087
Nt5dc2	4.90843e-31	0.148822
Zbtb8os	5.01589e-31	0.148908
Rnh1	6.6601e-31	0.148449
Dusp1	8.02409e-31	0.148372
Fam177a	8.16192e-31	0.148382
Psmb6	8.36967e-31	0.148198
Lzts3	1.00118e-30	0.147861
Lrpap1	1.03159e-30	0.148064
Ap1m2	1.03356e-30	0.148119
Rab27b	1.15848e-30	0.147997
Pdzd2	1.30152e-30	0.147855
Tmem109	1.34343e-30	0.147838
Fjx1	1.38443e-30	0.147758
Ndufa11	1.39716e-30	0.14768
Rnaseh2c	1.47287e-30	0.147731
Htatip2	1.67629e-30	0.147564
Adh7	1.73954e-30	0.147292
Med9	1.85765e-30	0.147474
Gsta2	1.88006e-30	0.147247
Mettl1	2.1591e-30	0.147318
Morf4l2	2.26123e-30	0.14723
Elof1	2.38824e-30	0.147187
Arl1	2.39274e-30	0.147117
Fer1l4	3.00707e-30	0.146222
1110008F13Rik	3.31117e-30	0.146758
Ncoa1	3.40657e-30	0.146788
Ndufa12	3.46562e-30	0.146647
Vsnl1	3.92127e-30	0.146606
Ehf	4.28326e-30	0.146407
Mpp6	5.38422e-30	0.146305
Stim2	5.81107e-30	0.146214
Ndufb3	6.5809e-30	0.14601
Nars	7.01095e-30	0.145992
Mia3	9.6154e-30	0.145675
H3f3b	1.33116e-29	0.145213
Copa	1.43928e-29	0.145232
Fam25c	1.56858e-29	0.144506
Cgref1	1.60484e-29	0.144575
Vwa1	2.02359e-29	0.144758
D8Ertd738e	3.44814e-29	0.144127
Atp6v0a4	4.06143e-29	0.143671
AA986860	4.08921e-29	0.144049
Fmo2	4.76961e-29	0.143474
Dnajc5b	5.91032e-29	0.143084
Shh	6.63431e-29	0.143044
Cytip	6.77166e-29	0.142974
Mrpl28	7.23699e-29	0.143433
Sprr2a1	7.57773e-29	0.115732
Tmem38b	7.65402e-29	0.143366
Etfb	7.95529e-29	0.143271
Psmd1	8.15834e-29	0.143278
Cdh3	8.78138e-29	0.143076
Timp2	9.15163e-29	0.14315
mt-Nd3	9.23881e-29	0.143122
Ccdc25	1.06124e-28	0.143
Gpx3	1.11108e-28	0.142515
Mei4	1.16135e-28	0.142314
Arhgap29	1.16676e-28	0.142834
Arf1	1.42742e-28	0.142313
St3gal6	1.47562e-28	0.142494
Rgcc	1.52987e-28	0.142531
Sod1	1.53548e-28	0.14255
Sqrdl	1.61169e-28	0.14252
Slc35a1	1.74362e-28	0.142436
Slc17a9	2.28377e-28	0.141844
Pde4d	3.06241e-28	0.141724
Pla2g1b	3.13283e-28	0.141053
Mx1	3.2615e-28	0.141518
Rab3d	3.40448e-28	0.141678
Tpd52l1	3.41568e-28	0.141552
Ndufb4	3.5043e-28	0.141518
Iigp1	3.5555e-28	0.141394
Kcnn4	3.80044e-28	0.140979
Tmed2	3.98276e-28	0.141256
Polr3k	4.10354e-28	0.141463
Fam195a	4.20542e-28	0.141351
Prdx5	5.22616e-28	0.141078
Mansc1	7.03469e-28	0.140728
Dnajc15	7.80155e-28	0.140733
Trnp1	8.59769e-28	0.140556
Eps8l1	8.61173e-28	0.140579
Mrps14	1.01413e-27	0.140355
Nusap1	1.1475e-27	0.140139
Fdft1	1.22625e-27	0.140175
Park7	1.30162e-27	0.139903
Oaz1	1.30697e-27	0.139167
Tmsb10	1.65008e-27	0.139807
Scand1	1.72205e-27	0.139817
Chmp4b	1.88157e-27	0.139672
Mrps18c	1.90748e-27	0.139699
Tgm2	1.9547e-27	0.139669
Fam134b	3.40642e-27	0.139023
Trabd	3.53967e-27	0.138996
Bola3	3.5655e-27	0.138979
Vnn3	3.72649e-27	0.138615
Clptm1l	3.7896e-27	0.138912
Slc37a1	4.25146e-27	0.138544
mt-Co1	4.32761e-27	0.137996
Hist1h4d	5.30249e-27	0.138484
Gpx2	6.74755e-27	0.137965
Hsp90ab1	7.19992e-27	0.138114
Trim16	7.71134e-27	0.137966
Ehd4	7.90315e-27	0.138054
Ghitm	8.01586e-27	0.138004
Trp53i11	8.34929e-27	0.137975
Magix	1.13455e-26	0.137154
Ndufb2	1.14065e-26	0.137579
Tmem258	1.30417e-26	0.137381
Ifit1	1.31172e-26	0.137423
Jag2	1.64695e-26	0.137073
Atp5d	2.23025e-26	0.136258
D16Ertd472e	2.40746e-26	0.136722
Ly6g6c	2.4549e-26	0.13647
Fam69a	2.46046e-26	0.136637
Slc22a18	2.53011e-26	0.136643
Pmp22	2.56211e-26	0.136682
Cox5a	2.68927e-26	0.1363
Psmd13	2.8053e-26	0.136549
Tsc22d3	2.93838e-26	0.136488
Carhsp1	3.02355e-26	0.136483
Tmem256	3.29963e-26	0.136333
Zfp750	3.50146e-26	0.136173
Cops6	3.68688e-26	0.136213
Cat	4.26074e-26	0.136074
Cenpv	4.41037e-26	0.136039
Ctnnb1	4.5013e-26	0.135751
Dnajb11	4.50942e-26	0.136004
Hsd17b12	4.51391e-26	0.136001
PISD	5.15676e-26	0.135821
Ubl4a	6.3184e-26	0.135613
Eaf2	6.93169e-26	0.135339
Ppib	7.0659e-26	0.134686
Psmd3	7.10344e-26	0.135461
Plch1	7.10344e-26	0.135157
Twf1	7.23683e-26	0.135444
Pcyt1a	7.41133e-26	0.135368
Sar1a	9.30491e-26	0.135149
Cdc42ep3	1.03131e-25	0.135023
Cldn2	1.12154e-25	0.134477
Srp9	1.15048e-25	0.134777
Map1lc3b	1.19249e-25	0.134453
Dnajc12	1.42374e-25	0.134573
Ckap2l	1.56986e-25	0.134429
Mrps21	1.5907e-25	0.134467
Pam16	1.69345e-25	0.134427
Bola1	1.79376e-25	0.134365
Tk1	1.99337e-25	0.134211
Rer1	2.08862e-25	0.134115
Dnajc25	2.19771e-25	0.134101
Slc7a4	2.38276e-25	0.133925
Gm684	2.48473e-25	0.133952
Sec24d	2.51473e-25	0.133822
Ubxn2a	2.66113e-25	0.133889
Psma1	2.69124e-25	0.133817
Klf4	2.88009e-25	0.13378
Glipr1	2.88518e-25	0.133578
Cox5b	3.3091e-25	0.133119
Prob1	3.73589e-25	0.13329
Ndufa8	4.25148e-25	0.13326
Snta1	4.28753e-25	0.133036
Dhx32	4.71233e-25	0.133179
Clic3	4.98029e-25	0.133077
Atp8a1	5.2558e-25	0.133041
Srpr	5.31798e-25	0.133012
Grpel1	5.33575e-25	0.133025
Tmem205	5.47251e-25	0.132996
Ssr3	7.16773e-25	0.13267
Gfpt2	7.28993e-25	0.132039
Mvb12a	8.60622e-25	0.132464
Stard3	1.01374e-24	0.132258
Top2a	1.26374e-24	0.131954
Dixdc1	1.2734e-24	0.131821
Ccdc34	1.32528e-24	0.131942
Timm13	1.69325e-24	0.131552
Dll1	1.72131e-24	0.131433
Dpy30	1.99061e-24	0.13143
Ctgf	2.08473e-24	0.131393
Fam3b	2.25577e-24	0.130685
Atp5h	2.53506e-24	0.130449
Proc	2.70369e-24	0.130477
Plat	2.71969e-24	0.130622
Stap2	2.8142e-24	0.131009
Rtp4	2.83929e-24	0.13101
Mtfr1l	2.9795e-24	0.130946
Tpx2	3.02061e-24	0.130836
Anxa2	3.05833e-24	0.130327
Il13ra1	3.08217e-24	0.130904
Eif3j1	3.22579e-24	0.130852
Scamp2	3.22579e-24	0.130851
Got1	3.25671e-24	0.130758
Tapbp	3.50429e-24	0.130738
Aco2	3.54551e-24	0.130725
Cenpw	3.71095e-24	0.130638
Guca1a	3.81058e-24	0.130258
Unc93b1	3.86007e-24	0.130611
Slc6a14	3.91542e-24	0.130273
Pmm1	4.37912e-24	0.130468
Mkrn2os	4.38977e-24	0.129958
Psmb9	4.49262e-24	0.130426
Cd9	4.59731e-24	0.129591
Mrps24	4.74208e-24	0.130291
Atp6ap2	5.15471e-24	0.130262
Murc	6.02769e-24	0.129571
Lpgat1	7.53386e-24	0.129793
Ostf1	7.64242e-24	0.129761
Anapc13	7.95688e-24	0.129668
Ndrg1	8.11832e-24	0.129516
Metrnl	8.63831e-24	0.129519
Cldn4	9.20505e-24	0.129514
Galm	9.29308e-24	0.129451
Mrpl54	9.50045e-24	0.129476
Psma5	1.24867e-23	0.129113
Rbbp7	1.29319e-23	0.129003
Tceb2	1.3223e-23	0.128634
Gcsh	1.35809e-23	0.129052
Trim30d	1.44764e-23	0.12855
Psmb10	1.55369e-23	0.128893
Acbd3	1.60788e-23	0.128851
Atp8b1	1.67642e-23	0.128754
Appl2	1.67647e-23	0.128781
Spats2	1.72541e-23	0.128721
Psmb7	1.75258e-23	0.128723
Carnmt1	1.75631e-23	0.128736
Ptma	1.92358e-23	0.128529
Sf3b5	1.95927e-23	0.128529
Rara	2.13598e-23	0.128459
Ackr4	2.23725e-23	0.127924
Rrm2	2.33693e-23	0.128316
Poc1a	2.41037e-23	0.1282
Ifitm1	2.82977e-23	0.12781
Ldha	2.89194e-23	0.127492
Ubl5	2.97831e-23	0.12772
Hpn	3.12751e-23	0.128005
2015-09-01	3.39732e-23	0.127532
Anxa4	3.81084e-23	0.127744
Trappc5	4.06641e-23	0.127682
Uchl3	4.35564e-23	0.127593
Vmp1	4.41638e-23	0.127545
Preb	4.51384e-23	0.127525
Tpm2	5.17469e-23	0.127283
Psma6	5.22057e-23	0.127283
Tns1	5.59977e-23	0.1272
Fbxw8	5.92032e-23	0.127152
Apbb1	5.94633e-23	0.127156
Hspa13	6.11254e-23	0.127153
St6gal1	6.27901e-23	0.126912
Plpp2	6.34343e-23	0.127116
Clpp	6.80412e-23	0.127027
Uqcrb	7.68233e-23	0.126496
Vcp	7.6896e-23	0.126763
Magt1	8.10661e-23	0.126806
Pigt	8.26901e-23	0.126779
Parva	8.32991e-23	0.126734
Dpm3	8.49111e-23	0.126722
Rpp21	1.00442e-22	0.126524
Psmb4	1.00442e-22	0.126292
Pcbd2	1.01789e-22	0.126512
Uchl1	1.02258e-22	0.125786
Plekhf1	1.03051e-22	0.12627
Col7a1	1.04599e-22	0.126276
Amt	1.04599e-22	0.126221
Ccnb1	1.42039e-22	0.125958
H2afx	1.45349e-22	0.126039
Hmgn2	1.47658e-22	0.126035
Mia	1.50117e-22	0.125794
Cenpf	1.62556e-22	0.12583
Sar1b	1.99928e-22	0.125632
Asf1b	2.28138e-22	0.125416
Chmp3	2.3089e-22	0.125461
Fuca1	2.35177e-22	0.125427
Lamtor2	2.4501e-22	0.125297
Emc7	2.48781e-22	0.125344
Tyms	2.70944e-22	0.12525
Ccna2	2.7307e-22	0.125153
Cuta	3.02742e-22	0.125066
Rhou	3.15807e-22	0.125031
Cks1b	3.72641e-22	0.124846
Lsm6	3.99326e-22	0.124738
Ndufab1	4.20541e-22	0.124601
Ell2	4.23214e-22	0.124598
Mad2l1	4.52655e-22	0.12454
Selk	4.63041e-22	0.124478
Etv1	5.0401e-22	0.124419
Psmb2	5.47199e-22	0.124173
Plekhb1	5.75225e-22	0.12401
Pmvk	5.77876e-22	0.12422
Sec31a	5.99086e-22	0.124235
Hook1	6.09107e-22	0.124204
Bphl	6.35819e-22	0.124152
Akr1b8	6.35819e-22	0.12413
Ccdc88c	6.42997e-22	0.12393
Atp6v1b2	6.67995e-22	0.124077
Morf4l1	7.13923e-22	0.123467
Cit	8.23409e-22	0.123741
Tmem63a	8.57899e-22	0.123745
Oasl1	8.60441e-22	0.123362
Acox2	9.41609e-22	0.123326
Card10	9.70684e-22	0.123511
Enpp5	9.8574e-22	0.123571
Hmgcr	9.93631e-22	0.123554
Psmc1	1.02083e-21	0.123535
1110001J03Rik	1.10274e-21	0.123434
Nrxn1	1.17765e-21	0.123221
Rps29	1.21131e-21	0.123252
Sdhd	1.23957e-21	0.123281
Usmg5	1.27398e-21	0.12314
Oat	1.38794e-21	0.123005
Arfgef3	1.72567e-21	0.12232
Atp6v1g1	1.77768e-21	0.122505
Srp54b	1.83451e-21	0.122771
Camk1d	1.87264e-21	0.122387
Pla2g4a	1.89957e-21	0.122708
Atp6v0e2	2.24647e-21	0.122296
Emc4	2.40274e-21	0.122408
Ddx39	2.45838e-21	0.122386
Hspb6	2.47527e-21	0.122262
Galnt18	2.52846e-21	0.122346
Nhp2	2.58141e-21	0.122308
Srebf2	3.03299e-21	0.122048
Slc1a5	3.10744e-21	0.122052
Mrpl51	3.38367e-21	0.12194
Zwint	3.72261e-21	0.121833
Hist1h2ae	4.07169e-21	0.121473
Gsdmd	4.09898e-21	0.12155
Pparg	4.30823e-21	0.121248
Hmbs	4.42725e-21	0.121605
Tmem183a	4.73716e-21	0.121515
Klhdc7a	4.81596e-21	0.121254
Rabac1	5.11966e-21	0.121307
Upk3bl	5.38149e-21	0.121281
Tuba1c	5.55467e-21	0.121305
0610011F06Rik	5.64435e-21	0.121273
Slfn2	5.66726e-21	0.121199
Tma7	5.79854e-21	0.121092
Med29	6.0606e-21	0.121188
Tecr	6.2607e-21	0.121086
Mrps25	6.73683e-21	0.121048
Ufl1	6.96704e-21	0.121003
Cenpe	7.33255e-21	0.120828
Sapcd2	7.39893e-21	0.120704
Akr1b10	7.5166e-21	0.120871
Sys1	8.55674e-21	0.120704
Galnt1	9.59344e-21	0.120572
Cops4	9.59344e-21	0.120571
Smpdl3b	9.94096e-21	0.120028
Cib1	1.05826e-20	0.120438
Hn1	1.08083e-20	0.120413
Stard3nl	1.13554e-20	0.120351
Notch3	1.17554e-20	0.120031
Golph3l	1.33884e-20	0.120079
Ptp4a1	1.60356e-20	0.119833
Yif1a	1.9923e-20	0.119602
Aes	2.1077e-20	0.119246
Ube2c	2.27655e-20	0.119311
Foxp1	2.45055e-20	0.119314
Mtch2	2.45204e-20	0.119315
Arhgef16	2.52408e-20	0.119267
Chmp2a	2.80469e-20	0.119047
Gna11	2.83954e-20	0.119124
Gtf2h5	2.9636e-20	0.119021
Slfn9	3.01033e-20	0.118992
Tbl2	3.29546e-20	0.118783
H2-D1	3.67705e-20	0.118288
Sdhc	3.67876e-20	0.118763
Copz1	3.7835e-20	0.118734
Tmem125	3.9728e-20	0.118625
Zswim7	3.9728e-20	0.118621
Fut8	3.99516e-20	0.118611
Gjb2	4.35441e-20	0.118473
Irx3	4.39128e-20	0.118523
Car13	4.39355e-20	0.118407
Sdc4	4.56222e-20	0.118043
Ubqln1	4.64886e-20	0.11845
Mat1a	5.17516e-20	0.117872
Mycbp	5.18798e-20	0.11829
Ifitm3	5.46037e-20	0.117739
Oit1	6.02048e-20	0.11807
Mboat1	6.11125e-20	0.118065
Sgol1	6.49236e-20	0.117858
Anxa3	6.56492e-20	0.117714
Rragd	6.94882e-20	0.117462
Creb3l2	7.27421e-20	0.117827
Slc25a1	7.58866e-20	0.117761
Gchfr	7.93418e-20	0.11744
Grina	8.60094e-20	0.117605
Ndufs3	8.77592e-20	0.117543
Nav2	9.03745e-20	0.117536
Actr2	9.06493e-20	0.117529
Klk13	9.3959e-20	0.116917
Mpv17l2	9.46072e-20	0.117475
Ndufb10	1.06748e-19	0.117114
Lcp1	1.07118e-19	0.117293
B2m	1.07697e-19	0.117186
Tc2n	1.10651e-19	0.117216
Pla2g12a	1.16464e-19	0.117155
Acat2	1.19122e-19	0.117107
Aurkaip1	1.22794e-19	0.117063
Sdhaf1	1.24165e-19	0.117095
Atp5g3	1.27873e-19	0.116896
Cox7b	1.49196e-19	0.116573
Txnl1	1.63534e-19	0.116656
Ufsp2	1.67102e-19	0.116692
Rpl11	1.68653e-19	0.116627
Cyp39a1	1.68679e-19	0.116645
Rbms3	1.77624e-19	0.116592
Cks2	1.77765e-19	0.116589
Oasl2	2.04711e-19	0.116392
Misp	2.59109e-19	0.116071
Galnt3	2.62572e-19	0.11606
Ptp4a2	2.95013e-19	0.115838
Spc25	3.03094e-19	0.11577
Tfg	3.04473e-19	0.115864
Lepr	3.15982e-19	0.115517
Tpm3	3.21149e-19	0.115707
Sdhb	3.33423e-19	0.115673
Nudt5	3.64172e-19	0.115611
Mea1	3.6927e-19	0.115592
Keap1	4.10951e-19	0.115449
Tomm5	4.64634e-19	0.115257
Eif5a	4.75942e-19	0.114875
Smpd1	4.85693e-19	0.115201
Pfdn1	5.60869e-19	0.114982
Hmmr	5.70507e-19	0.114877
Ppdpf	5.8879e-19	0.114936
Aldoc	5.98555e-19	0.114747
Ndufa2	6.375e-19	0.11455
Tmem208	6.46902e-19	0.114804
Serpinh1	6.70396e-19	0.114763
Creb3	6.90849e-19	0.114721
Pde7a	7.42643e-19	0.11461
Psmd11	7.43135e-19	0.114572
Tmem9b	7.52754e-19	0.1146
Metap2	7.65198e-19	0.114464
Nmt1	8.02539e-19	0.114509
Tm9sf3	8.02539e-19	0.11444
Ndufs8	8.31836e-19	0.114426
Naga	8.62332e-19	0.11439
Tprn	8.80858e-19	0.11432
Kif20a	8.94331e-19	0.114192
Uso1	9.19828e-19	0.114296
Hyou1	9.46132e-19	0.114241
Mgst2	9.70762e-19	0.114224
Lasp1	9.95845e-19	0.114201
Srprb	1.0013e-18	0.114178
Tgfb2	1.04734e-18	0.114053
Stt3b	1.12042e-18	0.114034
Map3k14	1.14344e-18	0.113846
Pofut2	1.20411e-18	0.113912
Bad	1.22196e-18	0.113908
Cpq	1.25931e-18	0.113851
Eepd1	1.2984e-18	0.113346
Snrpn	1.31991e-18	0.11366
Mns1	1.38654e-18	0.11357
Dusp8	1.4239e-18	0.113226
Tmem158	1.46785e-18	0.113621
Epb41l3	1.47246e-18	0.113565
Aurkb	1.48766e-18	0.113521
Pcyt1b	1.52476e-18	0.113236
Efhd2	1.58262e-18	0.113539
Pgam1	1.63213e-18	0.113457
Btf3l4	1.73948e-18	0.113381
Upk2	1.84145e-18	0.113083
Gem	1.88611e-18	0.113058
Arcn1	1.90745e-18	0.113274
Ndufa9	2.08273e-18	0.113146
Wbp1	2.19986e-18	0.113072
Cyp2f2	2.25143e-18	0.112302
Jund	2.56849e-18	0.112684
Sdf4	2.57605e-18	0.112827
Ppp1r2	2.68539e-18	0.112785
Rab8a	2.75174e-18	0.112752
Hdgfrp3	2.80174e-18	0.112657
Plek2	3.02895e-18	0.112614
Lamtor4	3.17064e-18	0.112515
Slmo2	3.33075e-18	0.112477
Psmd6	3.4354e-18	0.112406
H6pd	3.56732e-18	0.112274
Psmd8	3.63655e-18	0.112285
Ikbkg	3.7808e-18	0.112209
Ube2s	4.22548e-18	0.112084
Ldlr	4.40483e-18	0.111975
Ffar2	4.53851e-18	0.111199
Mrps34	4.70951e-18	0.111971
Cotl1	5.04004e-18	0.111878
Mfsd6	5.04586e-18	0.11186
Rpl38	5.227e-18	0.111077
Pebp1	5.33072e-18	0.111511
Agtrap	5.59178e-18	0.111718
Acat1	5.64166e-18	0.11172
Ccdc124	6.21885e-18	0.111574
Lyplal1	6.31883e-18	0.111457
Gm3636	6.44981e-18	0.111188
Zfp36l2	7.01888e-18	0.111401
Iscu	7.25842e-18	0.111345
Rogdi	7.44309e-18	0.111263
Tspo	8.41596e-18	0.110973
Slc35f6	8.4178e-18	0.111001
Slc25a23	8.9601e-18	0.11094
Pde3b	1.00375e-17	0.110442
Gprc5a	1.03482e-17	0.110843
Klk1	1.12825e-17	0.109707
Churc1	1.13876e-17	0.110687
Rad23b	1.15414e-17	0.110688
Plk1	1.17239e-17	0.110512
Rap1gapos	1.17424e-17	0.110289
Cd38	1.29292e-17	0.11005
DHRSX	1.31028e-17	0.110484
Trim2	1.31837e-17	0.110469
A430027H14Rik	1.32496e-17	0.109746
Wbp2	1.43698e-17	0.110366
Nccrp1	1.478e-17	0.10916
Ran	1.56403e-17	0.110097
Srsf7	1.87046e-17	0.10996
Chchd1	1.89914e-17	0.109946
Slc25a28	1.97082e-17	0.109893
H2-T23	2.07418e-17	0.109825
Tmco1	2.15174e-17	0.109757
Lnx1	2.21638e-17	0.109593
Dram2	2.45314e-17	0.109581
Vma21	2.51136e-17	0.109553
Glrx	2.5522e-17	0.109469
Apol7a	2.62249e-17	0.109249
Pitpna	2.66365e-17	0.109452
Smco4	2.74279e-17	0.10942
Gps1	2.92807e-17	0.109324
Cxcl16	3.57348e-17	0.109019
Acox1	3.60096e-17	0.109
Map2k2	3.73633e-17	0.10896
Smc2	3.80003e-17	0.108934
Gm15706	3.85482e-17	0.108723
Epha4	3.87829e-17	0.108763
Dynll1	4.04162e-17	0.108601
Cd109	4.11243e-17	0.108688
Slc10a5	4.11567e-17	0.10854
Atp6v1c2	4.22764e-17	0.108741
Obsl1	4.52613e-17	0.108582
Ntn1	4.61095e-17	0.10827
Bex4	4.6168e-17	0.108315
Napa	4.79723e-17	0.108592
Pole3	4.8221e-17	0.108586
Ranbp1	4.85162e-17	0.108528
Atp5f1	4.91543e-17	0.108202
Insl5	4.97524e-17	0.0760694
Tmprss2	5.44385e-17	0.10835
Timm17b	5.4989e-17	0.108388
Sfxn1	5.51863e-17	0.108382
H2afz	5.5733e-17	0.108143
Abhd5	5.96387e-17	0.10825
Adam28	6.17814e-17	0.108208
Cox14	6.19546e-17	0.108118
Isca2	6.51129e-17	0.108135
Anxa11	7.1862e-17	0.107989
Tmem263	7.60635e-17	0.107846
Spcs3	8.61854e-17	0.107715
Dhx58	8.84245e-17	0.107526
BC005537	9.27185e-17	0.107612
Tpt1	1.0104e-16	0.107393
Slc11a2	1.10757e-16	0.107265
Sel1l	1.11048e-16	0.107326
Apoc1	1.11264e-16	0.10732
Mrpl39	1.11553e-16	0.107328
Tubb4b	1.13256e-16	0.107232
Melk	1.14635e-16	0.107196
Rnf10	1.15817e-16	0.107269
Ccnb2	1.16777e-16	0.107186
Pnpla2	1.27096e-16	0.107136
H2-Q6	1.27541e-16	0.106968
Bid	1.27969e-16	0.107032
Gbf1	1.30236e-16	0.107086
Gmnc	1.33002e-16	0.106499
Fzd2	1.40038e-16	0.106863
Nedd4	1.4811e-16	0.106611
Gtf3c6	1.49562e-16	0.10689
Gipc1	1.49685e-16	0.106883
Steap4	1.52379e-16	0.106771
Xpnpep1	1.53615e-16	0.106837
Rab39b	1.53615e-16	0.106377
Fuca2	1.7651e-16	0.106638
Tmsb4x	1.7726e-16	0.105318
Prrc1	1.81056e-16	0.106575
Lipe	1.90555e-16	0.106454
Slc46a3	2.13447e-16	0.106198
Casc5	2.20379e-16	0.106216
Chid1	2.2101e-16	0.106256
Lman1	2.33804e-16	0.106178
Pls1	2.33851e-16	0.106151
Trim24	2.34518e-16	0.106206
U2af1	2.40951e-16	0.106111
Pmm2	2.43005e-16	0.106141
Ankrd33b	2.46281e-16	0.10607
1500011K16Rik	2.68738e-16	0.105999
Mapk13	2.75542e-16	0.105957
Dnajc9	2.85296e-16	0.10591
Alg3	3.00859e-16	0.105792
Cltb	3.07771e-16	0.10572
Gstp2	3.10284e-16	0.105431
Clec2d	3.1472e-16	0.105757
Ets2	3.19535e-16	0.105734
Ap2s1	3.25366e-16	0.105691
Mrps28	3.54289e-16	0.105575
2700094K13Rik	3.75164e-16	0.105478
Laptm4b	3.75502e-16	0.105485
Pbx1	3.77119e-16	0.105343
Hist1h1e	3.83283e-16	0.105423
Ier3ip1	4.04242e-16	0.105372
Daam1	4.09527e-16	0.105334
Lman2	4.42659e-16	0.105234
Wdfy1	4.7431e-16	0.105083
Kif23	4.7431e-16	0.105059
Ccdc69	4.96286e-16	0.104802
Cdc42ep1	5.01763e-16	0.104847
Cdkn2d	5.36125e-16	0.104902
Fads3	5.36701e-16	0.104904
Tmem63b	5.49772e-16	0.104888
Prorsd1	6.28495e-16	0.104687
Mrpl12	6.42745e-16	0.104637
Sigirr	6.63197e-16	0.104537
Kif22	6.73937e-16	0.104474
Cd164	7.44616e-16	0.104427
Tmx2	7.57433e-16	0.104402
Ptgfr	7.75469e-16	0.103792
Mlkl	8.14741e-16	0.104135
Atp5g1	8.23407e-16	0.104101
Nudcd2	8.51386e-16	0.104233
Tcn2	8.71319e-16	0.104196
Tonsl	8.93571e-16	0.10409
Mlf2	9.15761e-16	0.104085
Psme2	9.56067e-16	0.103986
Mdh1	9.68654e-16	0.103722
Gabarap	1.03939e-15	0.103634
Rab11a	1.08939e-15	0.103837
Adh5	1.21542e-15	0.103635
Pir	1.31203e-15	0.10354
Hist1h4h	1.36909e-15	0.103287
Tgfb1	1.42238e-15	0.103376
Scfd1	1.42549e-15	0.103435
Vipr1	1.44418e-15	0.103093
Krtcap3	1.4486e-15	0.10341
Cdc42ep5	1.53924e-15	0.103317
Capza1	1.59113e-15	0.103261
Hs6st2	1.68805e-15	0.103107
Gcc2	1.72765e-15	0.103137
Mgst3	1.78183e-15	0.103072
Arpc3	1.78972e-15	0.102862
Prr15	1.82878e-15	0.102945
Sepp1	1.86687e-15	0.103012
Impa1	1.97346e-15	0.102929
Mgrn1	2.04807e-15	0.102815
Alyref	2.11338e-15	0.102814
Sox4	2.19473e-15	0.102757
B4galt1	2.31426e-15	0.102675
Eif3b	2.32725e-15	0.102669
Hist1h2ap	2.36281e-15	0.102368
Samhd1	2.36465e-15	0.10262
Tmem14c	2.48224e-15	0.102495
Pdlim2	2.59809e-15	0.102497
Spint1	2.64199e-15	0.102468
H2-Q2	2.68278e-15	0.102358
Nckap1	2.70954e-15	0.10243
Entpd3	2.72408e-15	0.102159
Mrpl36	2.89791e-15	0.102319
Dtx3l	2.91504e-15	0.102271
Bet1	3.01677e-15	0.102256
Fam96a	3.08359e-15	0.102224
Kdelr1	3.22354e-15	0.102088
Renbp	3.29127e-15	0.102037
AB124611	3.31748e-15	0.101722
Scnn1a	3.41045e-15	0.102058
Tbrg1	3.45715e-15	0.102003
Eya1	3.56206e-15	0.1019
Prkcdbp	3.62277e-15	0.101933
Naa10	3.66569e-15	0.101948
Vti1b	3.67683e-15	0.101944
mt-Nd5	3.96906e-15	0.101609
Ly6c1	3.99062e-15	0.101729
Ywhaz	4.06194e-15	0.101671
Lppos	4.07767e-15	0.101764
Gpam	4.22233e-15	0.101324
Fstl4	4.40931e-15	0.101048
Ube2f	4.41878e-15	0.10165
Nsfl1c	4.42291e-15	0.101649
Mrps7	4.42848e-15	0.101643
Samd9l	4.43151e-15	0.101633
Dusp18	4.4997e-15	0.101434
1700003M07Rik	4.52823e-15	0.0631954
Plekhd1	4.58042e-15	0.101136
Gcnt3	4.6785e-15	0.100478
Rps27l	4.80016e-15	0.1012
Barx2	4.89634e-15	0.101417
Lig1	4.90544e-15	0.101472
Aurka	4.93368e-15	0.101338
Sgol2a	4.95299e-15	0.101394
Cracr2a	4.96044e-15	0.100891
Tvp23b	5.46178e-15	0.101308
Myeov2	5.48755e-15	0.101247
Golph3	6.03025e-15	0.101141
Mrps36	6.05647e-15	0.101136
Gins2	6.24517e-15	0.101079
Tsta3	6.28639e-15	0.101082
Psme3	6.79148e-15	0.10094
Gpr108	6.8052e-15	0.100957
Spcs1	6.86015e-15	0.10079
Hebp2	7.55171e-15	0.100755
Atp7b	7.56104e-15	0.100696
Tmem126a	7.64209e-15	0.100772
Ctsz	7.72276e-15	0.10074
Apobec1	7.72276e-15	0.100707
Fstl1	7.8737e-15	0.100661
Dnajb2	8.0033e-15	0.100652
Fis1	8.09968e-15	0.100599
Apoa1bp	8.50321e-15	0.100561
Stra13	8.71152e-15	0.100543
Gstz1	8.98273e-15	0.100496
Amd1	9.04383e-15	0.1005
Psma2	9.07743e-15	0.100326
Cisd1	9.41443e-15	0.100353
Ibtk	9.41839e-15	0.100411
2210016F16Rik	9.50544e-15	0.100417
Mettl20	9.58452e-15	0.100367
Hspb1	9.81232e-15	0.100208
Dhrs4	1.00162e-14	0.100331
Eif6	1.03174e-14	0.100251
Bcat2	1.09149e-14	0.100185
Ndufs7	1.144e-14	0.100049
Pik3ip1	1.16788e-14	0.100077
Stt3a	1.19867e-14	0.100042
Mrpl21	1.22377e-14	0.100002
Dnm2	1.27412e-14	0.0999446
Larp1	1.31774e-14	0.0998919
Rab2a	1.32359e-14	0.0997489
Scd1	1.35043e-14	0.0996781
Atp5c1	1.36598e-14	0.0996062
Slc25a16	1.41047e-14	0.0997571
Ncaph	1.41243e-14	0.0996613
Vdac2	1.4152e-14	0.0996274
Gm3164	1.50548e-14	0.098872
Tmem165	1.50706e-14	0.099665
Mt1	1.54963e-14	0.0995737
Pdzd11	1.63493e-14	0.0995406
Crip2	1.65803e-14	0.0994484
Relb	1.70435e-14	0.099433
Hsbp1	1.83e-14	0.0993076
Atp6v0d1	1.83767e-14	0.0993506
Emilin2	1.88654e-14	0.0846447
Glul	1.90823e-14	0.0990635
Pnpo	1.9113e-14	0.0992207
Selt	2.04193e-14	0.0991797
Syce2	2.06252e-14	0.099142
Mrpl18	2.07774e-14	0.0991386
Jagn1	2.39442e-14	0.098923
Insig2	2.42438e-14	0.0989019
Syne4	2.5808e-14	0.0987939
Cab39l	2.60263e-14	0.0987859
Uxs1	2.60263e-14	0.0987678
Cmtm6	2.62638e-14	0.098756
Ccdc190	2.64335e-14	0.0973723
Adi1	2.773e-14	0.0986426
Agrn	2.80425e-14	0.0986591
Cndp2	2.83055e-14	0.098638
Gpr137	2.93e-14	0.0985714
Gm15417	2.94586e-14	0.0984823
Tcf20	2.95182e-14	0.0985402
Coq2	3.08445e-14	0.098506
Pold2	3.15425e-14	0.0984544
Pttg1ip	3.31826e-14	0.0983854
Abhd11	3.32991e-14	0.0983799
Ppp1r11	3.4189e-14	0.0983295
Ptgs1	3.56619e-14	0.0982559
Prdx4	3.62688e-14	0.098229
Ak2	3.65889e-14	0.0982252
Cdc20	3.67233e-14	0.0981312
Cenpa	3.71e-14	0.0981067
Rrm1	3.74258e-14	0.0981747
Ndufaf7	3.80692e-14	0.0981527
Guk1	3.91588e-14	0.0981085
mt-Nd4l	3.93742e-14	0.0980076
Sgms2	4.02402e-14	0.0980456
Pcolce	4.04829e-14	0.0980524
Rtn3	4.19065e-14	0.0979897
Rpl28	4.2903e-14	0.097893
Slc35a3	4.38611e-14	0.0979014
Tmem238	4.49714e-14	0.0978796
Thyn1	4.59493e-14	0.0977996
Micu1	4.75395e-14	0.0977783
Nudcd1	4.8847e-14	0.097708
Tmem139	5.05428e-14	0.0975898
Tmem219	5.14469e-14	0.0976565
Sec16a	5.18199e-14	0.0976069
Tor2a	5.5171e-14	0.0975424
Ndufaf3	5.52429e-14	0.097539
Coro2a	5.70362e-14	0.0974546
BC029214	5.731e-14	0.0974681
2210011C24Rik	5.90912e-14	0.0968866
Cryab	5.95723e-14	0.0971475
Nr2f6	6.0562e-14	0.0973885
Tmc4	6.10268e-14	0.0973618
Epn3	6.22882e-14	0.0973225
Uba1	6.30007e-14	0.0973215
Sae1	6.66703e-14	0.0972281
Slc25a3	6.68002e-14	0.0965503
Dhrs7	6.99816e-14	0.0971489
Cfap20	7.29652e-14	0.0970778
Lmo2	7.38011e-14	0.0967649
Arl6	7.45513e-14	0.0970236
Ccdc64b	7.53633e-14	0.0968955
Hist1h1d	7.69984e-14	0.0967039
Cpn1	7.86788e-14	0.0962034
Mrpl42	7.97661e-14	0.0969071
Naprt	7.97736e-14	0.0969033
Plpp5	8.14038e-14	0.0968693
Ntf3	8.51953e-14	0.0967358
Txndc11	8.55396e-14	0.09678
Prep	8.71811e-14	0.096734
Sdc2	8.87355e-14	0.0967278
Ap1s1	9.26807e-14	0.0966778
Cmc2	9.35848e-14	0.0966438
Cenph	9.69869e-14	0.09655
1700066B19Rik	9.75051e-14	0.0963865
Tomm7	1.00684e-13	0.096285
Uhrf1	1.04534e-13	0.0964398
Hykk	1.04719e-13	0.0958188
Tagln3	1.05367e-13	0.0780979
8430408G22Rik	1.11016e-13	0.0963727
Tex33	1.1354e-13	0.0954791
Arpc1a	1.14776e-13	0.0963011
Incenp	1.15673e-13	0.0962625
Ncaph2	1.21643e-13	0.0962144
Ankrd22	1.2576e-13	0.0958254
Auts2	1.27077e-13	0.0961449
Mark2	1.33783e-13	0.0960635
Cdca2	1.3399e-13	0.0959257
Ttll7	1.34436e-13	0.0959606
Camk2n1	1.41417e-13	0.0959642
Tcf25	1.45631e-13	0.0958751
Ick	1.53131e-13	0.0958337
Epor	1.53632e-13	0.0953434
Plagl2	1.55195e-13	0.0957595
Acaa2	1.6172e-13	0.0957148
Ndufa5	1.6172e-13	0.0956687
Lyrm9	1.67698e-13	0.0955779
Ict1	1.84121e-13	0.0955209
Wdr18	1.84874e-13	0.0955153
Rps4x	1.92988e-13	0.0953353
Lage3	1.95264e-13	0.0954272
Pgrmc1	1.95312e-13	0.0953601
Dusp23	2.02326e-13	0.0953146
Trp53inp2	2.08287e-13	0.0951246
Mrpl4	2.08573e-13	0.0953143
Smarca4	2.11334e-13	0.0952928
Bola2	2.21156e-13	0.0952074
Prkcsh	2.24633e-13	0.0951901
Ntf5	2.30882e-13	0.0951146
Eif5b	2.34847e-13	0.0950603
Slc9a3r2	2.45765e-13	0.0949954
Dfna5	2.5517e-13	0.0949372
Mcfd2	2.56573e-13	0.0949474
Hist1h3e	2.61388e-13	0.0946976
Aqp11	2.65043e-13	0.094759
Adm	2.77473e-13	0.0947429
Pole4	2.80728e-13	0.0948107
Akr1c14	3.01657e-13	0.0946403
Ifngr2	3.12394e-13	0.09462
Cyyr1	3.19659e-13	0.0515428
Wbp1l	3.2251e-13	0.0945347
1810037I17Rik	3.26765e-13	0.0944463
Tiparp	3.29833e-13	0.0945349
Ap1g1	3.30486e-13	0.0945285
Tbc1d8b	3.30915e-13	0.0944551
Uqcrh	3.57201e-13	0.0938069
Gm43608	3.60584e-13	0.0851187
Aen	3.66279e-13	0.0943417
Lsr	3.68504e-13	0.0943337
Smarcb1	3.69504e-13	0.0943378
4930404N11Rik	3.87809e-13	0.093833
Reep4	4.1805e-13	0.0941325
Nfkb2	4.18667e-13	0.0940482
Psmd12	4.33928e-13	0.0940297
Mcm5	4.58872e-13	0.0939593
Alox12e	4.62546e-13	0.0936781
Stub1	4.67932e-13	0.0939117
Diaph3	4.81979e-13	0.0938197
Phlda1	4.84897e-13	0.0938732
Nudt2	4.8812e-13	0.093857
Fen1	4.88571e-13	0.0938409
Fam104a	4.90633e-13	0.0938474
Isyna1	4.91801e-13	0.0938499
Cox4i1	5.04241e-13	0.0930392
Tm2d2	5.10686e-13	0.0937777
Vamp8	5.12466e-13	0.0934204
Wnt10a	5.33338e-13	0.093493
Dbf4	5.44768e-13	0.0936246
Racgap1	5.48394e-13	0.0936004
Naaa	5.50975e-13	0.0934813
Ang	5.62509e-13	0.0935809
Cyp3a13	5.62509e-13	0.0935225
Nop10	5.89853e-13	0.093442
Gga1	5.91586e-13	0.0935223
Plxnb2	6.07543e-13	0.0934826
RP24-445D7.2	6.18725e-13	0.0692068
Emp2	6.2771e-13	0.093403
Nuf2	6.35358e-13	0.093277
Rangap1	6.42936e-13	0.0933693
Vkorc1l1	6.62329e-13	0.0933076
Cdh15	6.7026e-13	0.0924262
Clptm1	6.7304e-13	0.0933041
Rnpep	6.87517e-13	0.0932674
Emc8	7.04044e-13	0.0932276
Cald1	7.53377e-13	0.0930093
Pfn1	7.66276e-13	0.092653
Bet1l	8.0884e-13	0.0929819
Cnpy2	8.3034e-13	0.0928911
Mapk3	8.55207e-13	0.0928811
Sav1	8.73184e-13	0.0928556
Slc41a2	8.84284e-13	0.092272
Foxo1	9.17848e-13	0.0927448
Atox1	9.22999e-13	0.0923255
Hist1h3c	9.3518e-13	0.0924803
Erp29	9.63493e-13	0.0926541
Arpc5	9.79262e-13	0.0925973
Lsm12	1.03514e-12	0.0925455
Tmem147	1.03865e-12	0.0925438
Ckap2	1.04552e-12	0.0924121
Cox7a2	1.07997e-12	0.0921232
Sh3bgrl3	1.11778e-12	0.0922158
Snrpd1	1.13054e-12	0.0923573
Gm29430	1.17519e-12	0.0882795
Pts	1.17763e-12	0.0923354
Cenpk	1.18063e-12	0.0922663
Fbxo5	1.20808e-12	0.0922085
Gosr2	1.20985e-12	0.0922588
Anln	1.21178e-12	0.0922298
Whamm	1.2169e-12	0.0922437
Ttc9	1.24205e-12	0.0922187
Pa2g4	1.29529e-12	0.0921311
Mastl	1.30846e-12	0.09204
Vapa	1.32743e-12	0.0919742
Ubfd1	1.32954e-12	0.0921016
Rab15	1.34012e-12	0.092094
Dtymk	1.38105e-12	0.0920471
Edem1	1.40541e-12	0.0919498
Aspg	1.41236e-12	0.0910148
Cacna2d1	1.44865e-12	0.0918875
Med19	1.45063e-12	0.0919647
RP23-54G8.4	1.46084e-12	0.0896971
Sap18	1.46516e-12	0.091932
Gpr137b	1.56714e-12	0.0917807
Pcyt2	1.57279e-12	0.0917733
Aars	1.64258e-12	0.0917475
Fkbp8	1.65205e-12	0.0917211
Adgrl3	1.67346e-12	0.091633
Rac2	1.67346e-12	0.0909181
Gas2l1	1.75182e-12	0.0915917
Rab11fip1	1.78861e-12	0.0915883
Tspan15	1.91824e-12	0.0914438
Abcc8	1.93087e-12	0.0909091
Flii	1.93566e-12	0.0914532
Fbxo44	1.95678e-12	0.0912884
Maged1	1.99728e-12	0.0913948
Dnlz	2.01891e-12	0.0913812
Rptn	2.02752e-12	0.0907415
Tes	2.03722e-12	0.0913544
Sorbs2	2.03919e-12	0.0913577
Vamp7	2.04621e-12	0.0913478
Nacc1	2.12342e-12	0.0912626
Hpcal1	2.14122e-12	0.0912631
1700112E06Rik	2.18433e-12	0.0911488
Ect2	2.21916e-12	0.0911315
Ces2g	2.23411e-12	0.0911514
Tex261	2.2657e-12	0.0911642
Mrpl11	2.34465e-12	0.0911133
Polr2m	2.38957e-12	0.0910734
Anxa8	2.44179e-12	0.0909493
Il18bp	2.47806e-12	0.0907769
Twf2	2.48015e-12	0.0910103
Rab1a	2.54079e-12	0.0909581
Fam32a	2.55852e-12	0.0909569
Ndufa10	2.57063e-12	0.0909256
Copz2	2.74884e-12	0.0908125
Arpp19	2.74921e-12	0.0907856
Ift20	2.85742e-12	0.0907563
6430548M08Rik	2.85997e-12	0.0904559
Rasl11a	3.07253e-12	0.0906284
Dynlrb1	3.12147e-12	0.0905477
Rbm47	3.30002e-12	0.0905086
Cct3	3.34604e-12	0.0904556
Kif20b	3.42405e-12	0.0903747
Slc35c1	3.50096e-12	0.0903244
Zmat2	4.18225e-12	0.0900816
Zfp287	4.20624e-12	0.0887469
Phf11d	4.49683e-12	0.0899605
Hypk	4.63702e-12	0.0899111
Ehd2	4.68683e-12	0.0898373
Slc16a7	4.72794e-12	0.0898639
Nsmce1	4.76077e-12	0.0898597
Slc34a2	4.82085e-12	0.0890931
Tm9sf4	4.83874e-12	0.0898307
Fh1	4.92993e-12	0.0897954
Mfsd2a	4.94997e-12	0.0893277
Icam1	4.95673e-12	0.0897796
Lpar3	5.27028e-12	0.089648
Mvp	5.31159e-12	0.0896512
Eef2k	5.32158e-12	0.089638
Sfn	5.34236e-12	0.0894816
Fopnl	5.43869e-12	0.0896163
Arl8b	5.51031e-12	0.0895909
Rps2	5.52682e-12	0.0895411
Hmox1	5.646e-12	0.0894958
Pex11a	5.64721e-12	0.0894779
Gm15594	5.69557e-12	0.0830864
Aifm1	6.0515e-12	0.0894254
Sh3bgrl	6.22e-12	0.0893587
Mis18bp1	6.45242e-12	0.0891717
2610507B11Rik	6.60816e-12	0.0892686
Aqp4	6.65516e-12	0.0892163
Rprm	6.66285e-12	0.0886065
Lmcd1	6.74595e-12	0.0888327
Rpa2	6.7958e-12	0.0891979
M6pr	6.80944e-12	0.0892104
Tor1b	6.83065e-12	0.0891919
Aldh5a1	6.9184e-12	0.0891015
Snd1	7.54775e-12	0.0890233
Pak4	7.55519e-12	0.0890067
Larp4b	7.65321e-12	0.088972
Hjurp	7.69153e-12	0.0889693
Diaph1	7.76621e-12	0.0889732
Wbscr22	7.77182e-12	0.0889696
Cyp7b1	7.77516e-12	0.0886278
Dnpep	8.27013e-12	0.0888591
Abhd3	8.32234e-12	0.0885591
Cfb	8.89672e-12	0.0882673
Sptlc2	8.96331e-12	0.0887117
Nucks1	9.00693e-12	0.088654
Dnajb6	9.15385e-12	0.0886467
Atg4d	9.28272e-12	0.0886167
Pdcd6ip	9.57754e-12	0.0885861
Mpi	9.58324e-12	0.0884966
Bcl3	9.73447e-12	0.0885304
Mdh2	9.78505e-12	0.0884457
Il34	1.00271e-11	0.0881459
Rfc5	1.00908e-11	0.0884786
Pop4	1.0216e-11	0.0884538
Klhl5	1.03759e-11	0.0883687
Sec63	1.07999e-11	0.0883676
Bub1	1.15947e-11	0.0881215
Gnb2	1.19286e-11	0.087978
Adcyap1r1	1.20859e-11	0.0874147
Fam45a	1.23317e-11	0.0880916
Pkmyt1	1.23981e-11	0.0880506
Neu1	1.26531e-11	0.0880391
Nipsnap3b	1.27961e-11	0.0880585
Camk4	1.30061e-11	0.0879387
Txndc17	1.31181e-11	0.0879416
Zdhhc3	1.34012e-11	0.0879775
1810043H04Rik	1.34815e-11	0.0879659
Pde1c	1.35922e-11	0.0857745
1110065P20Rik	1.40611e-11	0.0878895
Steap2	1.40708e-11	0.0878652
Npnt	1.48707e-11	0.0876449
Apol9a	1.53118e-11	0.0876489
Ttk	1.54381e-11	0.0875147
Rpl19	1.54962e-11	0.0876743
Gm16192	1.57008e-11	0.0875271
Bpnt1	1.57198e-11	0.0876525
Prelp	1.58222e-11	0.0866989
Mrfap1	1.59129e-11	0.087488
Ube2m	1.6279e-11	0.0875945
2610528J11Rik	1.63488e-11	0.0876009
D030056L22Rik	1.64631e-11	0.0875706
Hmgn5	1.6725e-11	0.0875643
Ndc80	1.72577e-11	0.0873959
Lars2	1.77363e-11	0.0874578
Cep55	1.78357e-11	0.0873301
Akt1	1.83159e-11	0.0873994
Ppm1g	1.95289e-11	0.0872813
Sh2d4a	1.95569e-11	0.0872799
Optn	2.18831e-11	0.0869874
Timm50	2.21715e-11	0.0870531
Snrpc	2.22585e-11	0.0870405
Ildr2	2.23605e-11	0.0855605
Ppil1	2.2399e-11	0.087031
Gm4951	2.268e-11	0.0862447
Hells	2.2823e-11	0.0869811
Atp6v1f	2.28843e-11	0.0868753
2610524H06Rik	2.30768e-11	0.0869575
Arhgdia	2.35388e-11	0.0869108
Ddx1	2.37169e-11	0.0869217
Ap3s1	2.42751e-11	0.0868619
Lsm4	2.4724e-11	0.0868018
Actr3	2.55253e-11	0.0867694
Msrb1	2.66076e-11	0.0867121
Eef1a1	2.69097e-11	0.086651
Emc2	2.73637e-11	0.0866594
Tmem33	2.80214e-11	0.0866151
Mpc2	2.94859e-11	0.0864014
Acp1	3.03525e-11	0.086448
1810022K09Rik	3.08351e-11	0.086424
Lsm2	3.08663e-11	0.0864327
Exosc3	3.31815e-11	0.0863037
Zfos1	3.42954e-11	0.0862351
Gaa	3.45012e-11	0.0862115
Mtap	3.47296e-11	0.0862079
Mthfd2	3.52113e-11	0.0861152
Mgat5	3.55463e-11	0.0861384
Hsd17b7	3.5726e-11	0.0860262
Nrm	3.6127e-11	0.0861282
Mrpl34	3.6498e-11	0.0861162
Pycard	3.6924e-11	0.0860954
Glrx5	3.74684e-11	0.0860621
Ube2j1	3.94873e-11	0.0859458
Plb1	3.95502e-11	0.0857469
Actg1	4.00367e-11	0.0855074
C1galt1c1	4.01074e-11	0.0859343
Ndufaf4	4.03873e-11	0.0859276
1810055G02Rik	4.28442e-11	0.0856898
Wsb2	4.32105e-11	0.0858043
Socs3	4.41353e-11	0.0857604
Mvd	4.41353e-11	0.0856182
Zbp1	4.68389e-11	0.0856132
Gm5860	4.7793e-11	0.0850449
Mfsd4	4.88391e-11	0.085487
Nadk	4.99187e-11	0.0855289
Ctage5	5.05728e-11	0.0855037
Cnksr2	5.10365e-11	0.0852164
Aldh7a1	5.11849e-11	0.0854873
Tbcd	5.14789e-11	0.0854338
Chpf	5.14789e-11	0.0854289
Qrfp	5.18387e-11	0.0851635
Anapc15	5.27069e-11	0.0854148
Nexn	5.44661e-11	0.0851713
Pigyl	5.45701e-11	0.0853587
Ilf2	5.62103e-11	0.0852938
Cebpzos	5.66364e-11	0.0852951
Fbxo34	5.66569e-11	0.0852708
Dohh	5.9007e-11	0.0852116
[truncated: 3,074 more rows]
