# Supplementary material for: Single-cell division tracing and transcriptomics reveal cell types and differentiation paths in the regenerating lung
Source: Nat Commun. 2024 Mar 12;15:2246. doi: 10.1038/s41467-024-46469-4 (PMC10933319; doi:10.1038/s41467-024-46469-4)
Supplement: Supplementary file 14 — Supplementary Data 11 [file 41467_2024_46469_MOESM14_ESM.xlsx]

## Sheet: Supp_data_11_goblet_club_DEG
gene_name	q_value	morans_I
Scgb3a1	0	0.921145
Reg3g	0	0.883691
Tff2	0	0.843511
Bpifb1	0	0.827561
Lypd2	0	0.749856
Cp	0	0.748238
Muc5b	0	0.741327
Trf	0	0.736127
Agr2	0	0.717125
Scgb3a2	0	0.69167
Adh7	0	0.686396
Pon1	0	0.678305
Slc15a2	0	0.65336
Fmo3	0	0.644742
Cfh	0	0.641574
Pigr	0	0.631386
Ifitm1	0	0.613356
Ltf	0	0.610677
Scgb1c1	0	0.604117
Serpinb1a	0	0.590813
Pdpn	0	0.582922
Sult1d1	0	0.581401
Bpifa1	0	0.580793
Aldh1a1	0	0.578044
Clca1	0	0.553068
Cyp2f2	0	0.54763
Cldn18	0	0.547489
Epas1	0	0.546616
Ces1d	0	0.540999
AW112010	0	0.535362
Mgst1	0	0.533143
Slc16a11	0	0.530528
Pglyrp1	0	0.528701
Atp6v1b1	0	0.528139
C3	0	0.52786
Cbr2	0	0.527113
Cxcl17	0	0.526554
Ldhb	0	0.520984
Chad	0	0.516358
S100a10	0	0.515438
Gsta3	0	0.515073
Retnla	0	0.513918
5330417C22Rik	0	0.51318
Qsox1	0	0.51143
BC048546	0	0.509525
Gstm2	0	0.508017
Aldh3a1	0	0.50737
Fmo2	0	0.506941
Gabrp	0	0.505821
Anxa8	0	0.501242
Kcne3	0	0.498343
Scnn1b	0	0.495299
S100a6	0	0.488171
Klf4	0	0.488044
Fxyd3	0	0.487687
Wfdc2	0	0.48717
Gp2	0	0.484758
Gstm1	0	0.483588
Dpysl3	0	0.482241
Cldn10	0	0.475054
Gna14	0	0.473765
Sparc	0	0.473555
Acsm1	0	0.472883
Oit1	0	0.471126
Por	0	0.470721
Gsto1	0	0.465774
Hp	0	0.461708
Aldh2	0	0.456831
Tmem176a	0	0.455974
St8sia6	0	0.455377
Lgals3	0	0.453899
Igfbp6	0	0.453231
Sgk1	0	0.453158
Tspan1	0	0.450529
Aox3	0	0.447977
Areg	1.1913e-304	0.445865
Cldn22	1.80362e-301	0.442477
Ehd2	9.19948e-300	0.442101
Homer2	1.24767e-299	0.44234
AU021092	1.98645e-299	0.441706
Bmp4	3.54301e-299	0.442007
Cyp4a12b	7.82207e-293	0.435696
Bace2	3.95128e-292	0.435986
Lgr6	8.1341e-290	0.433887
Mfge8	6.14306e-285	0.431219
Ms4a8a	2.39001e-283	0.429094
Sftpb	1.77354e-279	0.425439
Fut9	2.58839e-271	0.419551
Ppp1r1b	3.50206e-271	0.42016
Sox2	3.24754e-264	0.415111
Emp2	1.27396e-261	0.412952
Prdx6	1.02097e-259	0.409669
Prkcdbp	2.55663e-256	0.408182
Six1	8.96266e-256	0.408319
Calml3	8.07066e-253	0.405397
P2rx4	7.81452e-250	0.403612
Il13ra1	3.86635e-248	0.402339
S100a1	5.93633e-248	0.401487
Gsta4	5.52933e-247	0.39919
Fcgbp	2.93279e-246	0.400156
Tst	4.64643e-246	0.399363
Tspan13	1.82969e-243	0.398514
Sox9	2.78172e-241	0.395852
Lrrc26	2.18736e-239	0.39507
Tspan8	5.99989e-238	0.393981
Idh1	2.38178e-235	0.391408
Plpp3	1.63464e-231	0.388347
Ctsc	1.35296e-230	0.387388
Fam46c	5.0101e-228	0.385594
Soat1	2.07375e-223	0.381672
Cyp4b1	1.7227e-218	0.377268
Lbp	4.20176e-217	0.376108
Cyb5a	4.98073e-217	0.374802
Selenbp1	6.7965e-214	0.372259
Gm37245	1.54156e-213	0.372363
mt-Nd2	6.31487e-212	0.371264
Phyh	5.34023e-211	0.370774
Col4a1	6.01351e-205	0.365248
Cd55	7.84728e-203	0.363257
Gdpd2	3.48723e-202	0.362968
Muc5ac	5.60343e-202	0.362471
C6	6.77195e-202	0.362759
Ager	8.10526e-202	0.362685
Itm2b	5.12899e-200	0.360053
Gstt1	1.01193e-196	0.358013
Dcxr	1.65689e-194	0.355491
Cpd	1.67969e-194	0.355964
Mgst2	2.24968e-192	0.353956
Golm1	3.53358e-192	0.353808
AA467197	4.60342e-192	0.352271
Ndnf	2.1786e-191	0.352456
Chil1	1.04086e-189	0.351243
Rbp4	2.08548e-189	0.351017
Cxcl15	1.45788e-187	0.348412
Cckar	1.51867e-186	0.348516
Cd24a	1.82719e-186	0.347621
Tmem176b	7.32276e-186	0.347399
Alas1	1.77048e-185	0.347176
Pdzk1ip1	1.9234e-184	0.346605
Vtcn1	1.06649e-175	0.338233
Tspan11	5.27872e-175	0.337558
8430408G22Rik	6.50536e-175	0.33745
Camk2n1	4.34425e-174	0.336659
Bcam	8.1341e-173	0.335095
Adamts5	9.13859e-173	0.335383
Sorbs2	1.13054e-172	0.334477
1810010H24Rik	1.455e-172	0.335037
Chia1	2.36156e-172	0.334934
Tpm2	8.27998e-172	0.333211
Tnip3	2.14762e-171	0.333482
Lrrc8c	3.437e-171	0.333826
Hacd4	1.52166e-170	0.33316
mt-Nd4	8.03492e-170	0.329041
Cd81	1.33512e-168	0.331278
Akr1a1	6.92554e-168	0.328859
Atp6v1c2	8.77783e-168	0.330371
Nupr1	1.42387e-167	0.329444
Sdcbp2	8.01028e-167	0.329279
Scnn1g	3.04016e-166	0.328936
Lcn2	9.76568e-166	0.32842
mt-Nd5	1.7232e-164	0.326457
Fmo6	1.07935e-160	0.322647
Adam28	2.63797e-159	0.321954
S100a14	7.22728e-159	0.321426
Sfta2	1.76037e-158	0.320907
Birc5	1.85405e-157	0.320016
Aldh1a7	1.3286e-156	0.318518
Plaur	4.78402e-155	0.317539
1110008L16Rik	4.72144e-154	0.316477
Rassf9	5.80512e-154	0.316328
Otx1	1.14322e-153	0.315644
Stxbp6	4.80468e-153	0.31548
Gja1	5.67282e-153	0.315411
Ereg	9.76955e-153	0.313621
Ptgs2os2	2.70376e-152	0.314711
Msn	5.20668e-152	0.314352
Akr1b8	6.27165e-152	0.314309
S100g	2.37975e-150	0.312674
Acsl1	1.93898e-149	0.311699
Ube2c	7.45453e-149	0.310923
Npc2	1.10855e-148	0.310698
Map1lc3a	4.40537e-147	0.308835
Npw	3.70674e-146	0.308259
Pon3	5.38832e-146	0.307706
Tmem205	6.30642e-146	0.30776
Tgm1	1.53544e-144	0.306176
Gas6	1.61612e-144	0.306516
Glul	9.82513e-144	0.305279
Muc20	2.57315e-143	0.305227
Qpct	2.85719e-143	0.30514
Lamc2	4.0247e-143	0.30502
Ccna2	8.37351e-143	0.304539
Fer1l6	2.02444e-140	0.300142
Anxa3	3.00055e-139	0.299988
Aqp4	5.70625e-139	0.30048
Uqcr10	9.57683e-139	0.299129
Ggh	1.127e-138	0.300186
Gjb1	2.03314e-138	0.299314
Arg2	2.08761e-138	0.299872
Sepp1	2.20494e-138	0.299783
Adra2a	1.33457e-136	0.297062
Ly6a	2.25092e-136	0.297591
Mettl7a1	2.98855e-136	0.297417
Gstk1	4.26701e-135	0.296074
Enah	9.32537e-135	0.295854
Basp1	9.47834e-134	0.294178
Tmbim6	1.33683e-133	0.294349
Tubb6	3.25229e-133	0.293648
Gm2a	1.80983e-132	0.293303
Serpinf1	3.88106e-132	0.292941
Phgdh	3.98059e-132	0.292947
Tinagl1	2.93551e-129	0.289699
Ccdc129	9.10561e-129	0.289125
Wipi1	1.14348e-128	0.288971
Krt7	5.01938e-128	0.287838
Plb1	1.17672e-127	0.287896
Tspan2	1.39323e-126	0.286688
Cxcl3	1.46988e-124	0.283961
Azgp1	3.83715e-123	0.282672
Ces1f	8.48973e-123	0.282257
Tnfrsf12a	1.68784e-122	0.28199
Idh2	5.78655e-122	0.279979
Hmmr	2.80742e-121	0.280348
Enpp6	1.91829e-120	0.27906
Rhoc	1.99181e-120	0.279542
Ndufa1	9.21079e-120	0.278091
Spint2	2.19153e-119	0.276237
Tnfaip2	6.39523e-119	0.277431
Mxra8	9.19659e-119	0.277521
Ctsb	1.11694e-117	0.275662
Kdr	1.57612e-117	0.276046
Zfp36l1	1.8455e-117	0.275494
Pam	5.28616e-117	0.275271
Lpar3	1.51942e-116	0.27498
mt-Co2	1.95903e-116	0.271741
Gjb6	5.6901e-115	0.272951
Ddx39	6.23795e-115	0.273035
Id3	1.85312e-114	0.271849
Slc4a5	1.38151e-113	0.271435
Cmtm7	1.37893e-111	0.269004
Gsta2	1.63659e-111	0.268906
Perp	2.35145e-111	0.268664
Lgals1	2.77175e-111	0.267052
Cat	3.76494e-111	0.26839
Asgr1	7.14787e-111	0.267942
Sox21	2.65883e-110	0.266584
Slco1a5	1.48188e-109	0.26644
Clec2d	2.01388e-109	0.26614
Mpp6	2.22665e-109	0.266301
Creg1	4.88253e-109	0.265101
Col23a1	6.55047e-109	0.265721
Slc44a4	6.34223e-108	0.264494
Bex4	7.19925e-108	0.264067
Tesc	1.36684e-107	0.262751
Psat1	2.77176e-107	0.263718
Cpq	3.23601e-107	0.263618
Mgat3	3.48414e-107	0.263564
Galnt7	6.52746e-107	0.26307
mt-Cytb	8.20209e-106	0.258131
Ifit1	9.34624e-106	0.261429
H2-K1	1.11392e-105	0.260382
Icam1	1.15524e-105	0.26158
Gstt3	1.16386e-105	0.261604
Gfra1	1.28352e-105	0.261497
Ccnb1	1.97186e-105	0.261248
Ifitm3	2.02004e-105	0.260758
Krt8	8.27138e-105	0.259171
Foxa3	1.48222e-104	0.259736
Cst3	4.06464e-104	0.258875
Ctps	4.12778e-104	0.259724
Psap	7.0936e-104	0.259215
Inhba	1.17961e-103	0.258441
Mxd4	1.65514e-103	0.258924
Pxmp2	2.01455e-103	0.25884
Ttc36	1.68065e-101	0.256418
Tstd1	8.94877e-101	0.255466
Ptges	1.17973e-100	0.255312
Pdcd4	1.75644e-100	0.255099
Cenpa	3.21589e-100	0.25463
Dhrs3	5.93168e-100	0.254375
Scp2	9.0915e-100	0.253511
Wfdc3	1.02996e-99	0.254009
Ace2	1.35828e-99	0.253942
Bmpr1b	1.68857e-99	0.253781
Tpm1	3.56029e-99	0.252725
Fam111a	3.8632e-99	0.253274
Clic3	5.48141e-99	0.25287
Snx7	6.56916e-99	0.253028
Prom1	1.54704e-98	0.252169
Wfdc1	2.51677e-98	0.252272
1810011O10Rik	5.46272e-98	0.249941
Sobp	9.04505e-98	0.250899
Pax9	1.03329e-97	0.250591
Sec14l3	1.46385e-97	0.251127
Mthfd2	1.59366e-97	0.251216
Acot7	1.59366e-97	0.251197
Hbegf	2.41982e-97	0.250969
mt-Co1	3.07363e-97	0.249452
Gsn	2.9367e-96	0.249537
Tacc3	8.38237e-95	0.24761
Igfbp7	1.96976e-94	0.247179
Entpd1	2.50276e-94	0.246204
Rrm2	3.82143e-94	0.246754
2810417H13Rik	7.63345e-94	0.24638
Ube2i	1.13275e-93	0.24509
Acss1	1.62569e-93	0.245976
Cdc20	6.62329e-93	0.245007
Fcgrt	1.01283e-92	0.244905
Map1lc3b	2.30667e-92	0.24359
Muc4	2.86718e-92	0.244299
Bsg	6.58639e-92	0.242299
Cdca3	8.77656e-92	0.243617
Phgr1	2.93725e-91	0.241828
Kcnj13	3.38551e-91	0.24281
Rgcc	6.81753e-91	0.242451
Mal	9.19708e-91	0.242006
Muc1	9.6961e-91	0.241679
Bub1	1.15917e-90	0.241884
Racgap1	1.62311e-90	0.2418
Npm1	2.44859e-90	0.240263
Ildr1	2.53453e-90	0.241652
mt-Co3	1.9722e-89	0.237413
Col4a2	2.83129e-89	0.239895
Cdca8	4.91174e-89	0.239844
Palmd	5.02255e-89	0.239904
Serf2	1.36052e-88	0.23907
Tmed3	1.80553e-88	0.238534
Rabac1	2.14631e-88	0.238558
Serpine2	4.09457e-88	0.238651
Thbs1	3.1983e-87	0.237153
Dctpp1	8.38302e-87	0.236854
Gjb4	1.13565e-86	0.236215
Srm	5.6453e-86	0.235703
Dnph1	1.50973e-85	0.235089
Slc27a2	1.96923e-85	0.234578
Lbh	3.21053e-85	0.234107
Smim22	4.42088e-85	0.234208
Knstrn	6.08236e-85	0.234143
Pbk	2.75686e-84	0.233266
Bphl	6.74112e-84	0.232653
Ccnb2	9.51933e-84	0.23252
Rasl11a	1.44284e-83	0.232171
Smc2	2.01786e-83	0.232115
Mki67	2.0206e-83	0.232068
Vamp8	2.17004e-83	0.230557
Tmem97	2.90702e-83	0.231907
Cep55	3.12768e-83	0.231622
Cited2	4.35216e-83	0.231533
Dixdc1	7.79302e-83	0.231275
Smpdl3a	9.67148e-83	0.231165
Gnas	1.01416e-82	0.231009
Carkd	1.08193e-82	0.230478
Oat	1.43932e-82	0.229899
Alox15	1.98037e-82	0.228136
Rfc5	3.9004e-82	0.230288
Cdk1	5.29878e-82	0.230062
mt-Nd4l	1.46483e-81	0.22859
Anxa5	3.22155e-81	0.228304
Id1	3.99273e-81	0.228847
Hspb1	7.4444e-81	0.228303
Ephx1	1.79573e-80	0.227876
Hsp90aa1	3.95722e-80	0.226431
Prss22	5.96063e-80	0.227073
Ncl	2.40973e-79	0.225265
Fads3	2.43208e-79	0.226144
Tmem59	9.54811e-79	0.224758
Shisa5	1.71647e-78	0.224793
Slc45a3	4.42182e-78	0.224374
Trip13	4.93291e-78	0.224131
Cks1b	5.0712e-78	0.224373
Lamb3	3.19509e-77	0.222941
Hcfc1r1	1.37018e-76	0.22197
Lmna	1.85129e-76	0.221995
Acp5	2.35348e-76	0.221923
Pla2g16	2.71479e-76	0.221668
Msln	3.75007e-76	0.221376
Etv1	4.94692e-76	0.221309
Btg2	6.88628e-76	0.221113
Cdkn3	1.4833e-75	0.220602
Sftpd	2.28216e-75	0.218738
Lpcat1	4.99052e-75	0.219935
Spc24	1.23011e-74	0.219384
Kcnk2	2.39619e-74	0.218814
Clmn	3.67457e-74	0.218238
Emp3	4.79816e-74	0.217536
Rab6b	5.09527e-74	0.218385
Angpt1	6.31496e-74	0.216922
Tk1	7.01478e-74	0.218202
Foxc1	8.69839e-74	0.217189
Cadm4	9.92415e-74	0.217668
Pgrmc1	1.00666e-73	0.217584
Elf5	1.20942e-73	0.217826
Tchh	1.38908e-73	0.217666
Fn1	1.48424e-73	0.217394
B2m	3.30908e-73	0.216873
Wdr72	4.56529e-73	0.216719
Slc12a2	7.21823e-73	0.216419
Ifitm2	8.44795e-73	0.215936
Cyp4f15	1.95049e-72	0.215982
Anxa1	2.16748e-72	0.215381
Gstm6	2.95623e-72	0.215736
Kif20a	3.94931e-72	0.215312
Cep70	3.97364e-72	0.215551
Atp1b1	6.53649e-72	0.213329
Stmn1	2.27581e-70	0.212772
Gclc	2.61896e-70	0.212324
Bcl2	3.66503e-70	0.212435
Ppp1r14b	9.98671e-70	0.211572
Cd200	1.91248e-69	0.211305
Bok	2.35906e-69	0.211211
Nans	2.9882e-69	0.211137
Top2a	4.92166e-69	0.210756
Tpx2	1.04693e-68	0.210181
Lamp3	1.09751e-68	0.210018
Mcm3	7.31769e-68	0.209022
H2-D1	1.28618e-67	0.207394
Mrto4	2.65746e-67	0.208072
Igf1r	7.39861e-67	0.207441
Ran	1.10683e-66	0.206397
Vnn3	1.35815e-66	0.20699
Ly6e	3.02184e-66	0.205658
Atp8a1	4.25585e-66	0.206043
Nhp2	4.89642e-66	0.205835
Cenpf	5.53618e-66	0.20589
Glrx	6.07767e-66	0.205945
Kitl	1.33299e-65	0.205334
Tmem53	1.73251e-65	0.205239
Itm2c	2.23991e-65	0.204967
Dkc1	2.45207e-65	0.205016
Rrm1	3.14321e-65	0.204848
Palld	4.0214e-65	0.204279
Aox1	8.44173e-65	0.204151
Krt18	1.06797e-64	0.202772
Arhgap24	2.10081e-64	0.203318
Car2	3.37999e-64	0.202934
Iyd	9.15475e-64	0.202459
Car8	1.12392e-63	0.202213
Ntn1	1.46796e-63	0.200845
2200002D01Rik	2.4869e-63	0.201637
Mad2l1	2.82522e-63	0.201659
Socs2	3.72122e-63	0.200761
Sh3bgrl	4.86807e-63	0.201206
Lrg1	4.91597e-63	0.201298
Hspd1	5.37422e-63	0.200537
Ern2	1.27469e-62	0.19926
Rtp4	2.7977e-62	0.199934
Tnfaip8	3.44627e-62	0.199903
Ctsl	3.61878e-62	0.199551
Casc5	4.42975e-62	0.199547
Cbr1	5.12246e-62	0.199368
Scara3	7.84079e-62	0.199027
Mtus1	1.10731e-61	0.198984
Gng5	1.13264e-61	0.198728
Cracr2b	1.77148e-61	0.198699
Runx1	2.10992e-61	0.198351
Pop1	3.49625e-61	0.198141
Aspa	5.19059e-61	0.197857
Snhg18	7.24732e-61	0.197728
Man1a	8.69214e-61	0.197322
Galnt6	1.41983e-60	0.195664
Fam83e	2.10168e-60	0.196904
Laptm4a	2.39093e-60	0.19583
Plcb4	2.63919e-60	0.196793
Cyp2a5	3.73558e-60	0.196163
Stard8	5.16427e-60	0.1962
Pof1b	7.60692e-60	0.196025
Tcn2	1.28825e-59	0.195667
Mcm5	1.66058e-59	0.195474
Prrg3	2.08112e-59	0.195294
Chchd10	2.82994e-59	0.194619
Sigmar1	4.03395e-59	0.194831
Clic6	4.19244e-59	0.194788
Cenpw	6.18136e-59	0.194509
Hells	7.61832e-59	0.194351
Nr2f2	1.37259e-58	0.193901
Snrpa1	3.13126e-58	0.193289
Trim3	3.15201e-58	0.193298
Trim2	3.26732e-58	0.193118
Prc1	3.40459e-58	0.193094
Tspan15	3.46086e-58	0.192682
Atp10b	3.75731e-58	0.193021
Rad51	4.65342e-58	0.192947
Fut2	5.60423e-58	0.192193
Ube2s	8.13349e-58	0.192176
Tspan12	1.25836e-57	0.192274
Esd	2.54538e-57	0.191174
Npr1	3.85835e-57	0.191409
Cystm1	4.05693e-57	0.190756
Eif5a	4.38163e-57	0.190005
Tpm4	5.06622e-57	0.191055
Ranbp1	5.86856e-57	0.190778
Ptpru	6.33473e-57	0.190966
Scd1	6.37336e-57	0.191062
Mdh1	1.22193e-56	0.189478
Anp32b	1.26089e-56	0.190122
Rfc4	1.38368e-56	0.190498
Anln	1.42457e-56	0.190418
Spdef	1.66296e-56	0.190061
Zfp703	2.25583e-56	0.190082
H2-T23	2.87992e-56	0.18993
Tapbp	2.90475e-56	0.18983
Acsf2	4.59023e-56	0.18961
Isg20	5.73925e-56	0.189239
Osbpl6	6.57615e-56	0.189336
Ehf	7.22091e-56	0.189103
Hnrnpa1	1.01453e-55	0.188717
Arid5b	2.16883e-55	0.188335
Oasl2	2.83405e-55	0.187897
Zdhhc3	3.05333e-55	0.187932
Nek2	6.04438e-55	0.187455
Adm2	6.8332e-55	0.186532
Sod2	1.6058e-54	0.18622
Paqr5	1.65787e-54	0.186555
Capn13	2.05575e-54	0.185914
Ppp1r14d	2.23672e-54	0.186661
Lamp2	2.37204e-54	0.18617
Chpt1	2.40287e-54	0.186487
Rasd1	3.98495e-54	0.186064
Nfkbia	4.51303e-54	0.185947
Hsd17b4	8.98348e-54	0.185415
Pdlim2	2.34894e-53	0.184483
Sat1	2.5657e-53	0.183747
Ubb	2.56693e-53	0.184506
Gemin6	2.61519e-53	0.184715
Hist1h4i	2.63366e-53	0.184464
Kbtbd11	3.49204e-53	0.184562
Maob	3.51798e-53	0.184507
Zfp467	5.71373e-53	0.184182
Gramd3	7.99279e-53	0.1839
Smim1	8.22249e-53	0.183868
Ywhah	9.33705e-53	0.183688
Aurka	1.24029e-52	0.183354
Rnf186	1.66084e-52	0.183344
Cox6a2	1.70689e-52	0.182551
Rnf128	2.27957e-52	0.183083
Napsa	2.79118e-52	0.182616
Hopx	4.00262e-52	0.1825
Ascc2	5.0462e-52	0.182403
Gm44275	5.56834e-52	0.181146
Pfn2	5.89723e-52	0.18234
Dapk2	7.75946e-52	0.182079
Hmgn1	1.3269e-51	0.180512
Angptl4	1.46414e-51	0.181421
Umps	1.50503e-51	0.181629
Sgol1	1.5652e-51	0.181316
Ezr	2.90093e-51	0.180533
Rangrf	3.17757e-51	0.18105
Tnfsf13os	4.38189e-51	0.180759
Diaph3	6.97901e-51	0.180336
Cav2	9.49902e-51	0.180181
Taok3	1.24259e-50	0.179825
Plcb1	1.27446e-50	0.178909
Crlf1	1.74297e-50	0.179666
Smyd2	1.83071e-50	0.179661
Tyms	2.00128e-50	0.179595
Slc23a3	2.95403e-50	0.178865
Odc1	3.74706e-50	0.179025
Mcm7	4.15944e-50	0.179016
Stk39	5.50625e-50	0.17879
Pa2g4	6.88956e-50	0.17831
Steap1	7.33711e-50	0.178051
Cenpm	7.88707e-50	0.178462
Pnrc1	1.23668e-49	0.178063
Rnf215	1.81082e-49	0.177824
Set	2.34627e-49	0.176928
Prmt8	4.96359e-49	0.175225
Mt1	5.38628e-49	0.176924
Itln1	1.46642e-48	0.170361
Fam13a	2.4136e-48	0.175751
Cd14	2.53898e-48	0.175481
Sult1a1	3.14225e-48	0.175538
Lyar	3.92923e-48	0.175345
Sftpa1	8.68717e-48	0.174311
Edem2	1.00295e-47	0.174562
Os9	1.4456e-47	0.174062
Mycl	1.86487e-47	0.174046
Cav1	1.89265e-47	0.173355
Emb	2.0911e-47	0.173695
Cers2	2.0911e-47	0.173683
Nov	2.26267e-47	0.171419
Scgb1a1	2.53482e-47	0.173836
Calm2	3.00565e-47	0.172915
Sulf2	3.48621e-47	0.17358
Pygb	3.57645e-47	0.173556
Zwilch	3.70434e-47	0.173307
Galntl6	4.54396e-47	0.172151
Rpl12	4.68511e-47	0.171743
Flna	7.26627e-47	0.172972
St6gal1	7.62367e-47	0.172799
Ly6c1	1.30736e-46	0.172403
Cdc42ep3	1.70766e-46	0.172276
Upk2	2.27429e-46	0.171934
Psmb8	2.33341e-46	0.171969
Ces1g	2.33341e-46	0.171832
Selm	2.85715e-46	0.17134
Pla2g1b	2.94152e-46	0.171816
Camk2d	3.26004e-46	0.171708
Prss8	3.86123e-46	0.171551
Snhg6	4.56432e-46	0.171455
Asf1b	5.09989e-46	0.171311
Chil4	5.9669e-46	0.170144
Tomm20	8.10649e-46	0.170485
Slfn2	1.00251e-45	0.170123
Cinp	1.0414e-45	0.170765
Rrbp1	1.77773e-45	0.169414
Tmc4	2.6567e-45	0.169874
Grwd1	3.07174e-45	0.169868
Melk	3.32692e-45	0.169623
Ubl5	3.36441e-45	0.168584
Btg1	4.23207e-45	0.169412
Ptgs2	5.46842e-45	0.169307
Kif23	7.62127e-45	0.169062
Nap1l1	1.61103e-44	0.168063
Ppid	2.3805e-44	0.168116
Card10	3.64425e-44	0.167549
Parm1	3.92067e-44	0.167699
Ctsd	7.7531e-44	0.166772
Atp2a3	8.26547e-44	0.167034
Polr1c	1.71211e-43	0.16636
Mrpl12	2.02321e-43	0.165962
Chchd4	2.16405e-43	0.166236
Acaa1a	2.94336e-43	0.165769
Slc16a6	3.17997e-43	0.165691
Rcc1	3.62299e-43	0.165754
B4galt4	3.71102e-43	0.165779
Ak6	4.56841e-43	0.165623
Kif4	5.47761e-43	0.165325
Dmd	6.32501e-43	0.165327
Asns	6.97539e-43	0.16526
Id4	7.46969e-43	0.164601
Creb3l4	1.3112e-42	0.164227
Rangap1	1.55662e-42	0.164583
H2afx	1.71186e-42	0.164478
Vpreb3	1.95735e-42	0.164317
Impdh2	2.066e-42	0.164217
mt-Atp6	2.69957e-42	0.161669
Krt19	3.64638e-42	0.162897
Kif11	3.8672e-42	0.16348
Pkm	4.23544e-42	0.162768
Abcc3	4.32273e-42	0.163686
Rac3	4.63191e-42	0.163583
Plek2	4.78807e-42	0.163484
Fbxo5	6.86773e-42	0.163127
Lsm2	7.3114e-42	0.163186
Apoa1bp	7.37518e-42	0.162824
Arl3	7.61265e-42	0.163152
Pkib	9.67056e-42	0.16284
Plk1	1.03684e-41	0.162686
Gpatch4	1.34234e-41	0.162692
Dhfr	1.55738e-41	0.162536
Rps2	1.6923e-41	0.16232
Acss2	1.79553e-41	0.162443
Ctsh	1.85429e-41	0.161155
Lhfp	1.90284e-41	0.161281
Ier2	2.2356e-41	0.161958
Mecom	2.25473e-41	0.162179
Shmt2	2.31087e-41	0.162186
Aplp2	3.17523e-41	0.161398
Mif	3.18054e-41	0.161163
Hist1h1b	3.92297e-41	0.161583
Flrt3	4.10538e-41	0.161533
Rbm3	5.18468e-41	0.161031
Actg1	6.45374e-41	0.161098
Obsl1	6.97268e-41	0.160826
Dnajc2	7.13119e-41	0.161182
Prdx1	9.85586e-41	0.158043
Ociad2	1.02551e-40	0.160863
Vnn1	1.03733e-40	0.160797
Mybl2	1.04703e-40	0.160649
Rad18	1.08777e-40	0.160775
Rps6	1.23411e-40	0.160582
Fermt2	1.35208e-40	0.160637
Endod1	1.51553e-40	0.160552
Gpx4	1.98231e-40	0.159674
Nop58	2.118e-40	0.160143
Hdgf	2.43954e-40	0.159254
Aunip	2.45607e-40	0.159957
Serbp1	3.00731e-40	0.158545
Iqgap2	3.04178e-40	0.159895
Tmem160	3.72229e-40	0.159609
Kcnc3	4.18262e-40	0.159445
Upk1a	4.33986e-40	0.159169
Hn1	4.35867e-40	0.159553
Esr1	4.74114e-40	0.159532
Ecscr	5.37507e-40	0.159291
Hexb	6.53641e-40	0.159241
Fth1	6.79518e-40	0.159046
Fkbp1a	7.90323e-40	0.158637
Dram1	9.09067e-40	0.158831
Eif1ax	1.03351e-39	0.158651
Nop56	1.11823e-39	0.158736
Isg15	1.29084e-39	0.158534
Il4ra	1.54933e-39	0.158397
Nav2	1.70984e-39	0.158383
Nxn	2.06341e-39	0.158197
Retnlg	2.07671e-39	0.158202
Ctgf	3.46027e-39	0.157533
Ncapg	3.89281e-39	0.157429
Rasgrf1	4.1579e-39	0.157492
Spdl1	5.63783e-39	0.157071
H3f3a	6.25466e-39	0.154684
Rpp30	7.4789e-39	0.157056
Sptssa	1.08147e-38	0.156649
Eif3c	1.16947e-38	0.155552
Irf7	1.61569e-38	0.156262
Erlec1	1.95995e-38	0.156113
Lrrc58	2.57997e-38	0.155913
Adamts9	2.69074e-38	0.155225
Errfi1	2.92151e-38	0.155777
Pgrmc2	3.71053e-38	0.155478
Trim47	4.76031e-38	0.1551
Pwp1	5.88352e-38	0.155183
Naprt	5.89411e-38	0.155114
Cyfip2	8.35612e-38	0.154795
Atp2b2	8.67692e-38	0.154716
Mrps18b	8.88011e-38	0.154749
Ece1	9.69698e-38	0.154718
Gmfb	1.00487e-37	0.154689
2011-09-01	1.08341e-37	0.154612
Tipin	1.21209e-37	0.15452
Cyp2b10	1.21921e-37	0.154509
Hs3st6	1.4481e-37	0.154192
Ramp1	1.54451e-37	0.154285
Nup43	1.5737e-37	0.154263
Pdia5	1.57744e-37	0.154237
Rhoq	1.87577e-37	0.154065
Ptrh2	2.1456e-37	0.15398
Prkcz	2.20839e-37	0.153924
Spc25	2.21589e-37	0.153787
Slc23a1	2.68386e-37	0.153654
Mall	2.93055e-37	0.153695
Alcam	4.49137e-37	0.152726
Fbl	4.98865e-37	0.153086
Arhgap6	5.59305e-37	0.152989
Galnt12	8.03909e-37	0.152684
Rab3d	1.04434e-36	0.152504
E2f8	1.07665e-36	0.152204
Ptgr1	1.09336e-36	0.152313
Samd4	1.44152e-36	0.152212
Cenpq	1.49365e-36	0.152125
Ccdc86	1.9549e-36	0.151935
Smim14	2.06913e-36	0.151626
Ppa1	2.09051e-36	0.151688
Rsrp1	2.42812e-36	0.151542
Steap2	2.43393e-36	0.151385
Mia	2.56984e-36	0.151637
Cdh13	2.94621e-36	0.150373
Fkbp4	3.18769e-36	0.150726
Adss	3.52687e-36	0.151169
Wdr77	3.92995e-36	0.151272
Nr1d1	4.0887e-36	0.15116
Rab27b	4.44211e-36	0.151145
Calcoco1	4.50948e-36	0.15113
Apitd1	4.73584e-36	0.15102
Lpar1	5.35206e-36	0.150843
Fah	7.66776e-36	0.150558
Gstm5	7.6957e-36	0.150589
Psrc1	8.71654e-36	0.15032
Maged1	8.90346e-36	0.150395
Txlng	9.88036e-36	0.150392
Dlgap5	1.18258e-35	0.150013
Six4	1.25301e-35	0.15015
Rnaseh2b	1.28076e-35	0.150145
Gins2	1.57837e-35	0.149937
Zfp593	1.70846e-35	0.149872
Micalcl	2.58578e-35	0.149226
Afap1	3.39515e-35	0.149043
Tex30	3.39868e-35	0.149215
Akap5	3.59077e-35	0.148611
Tyro3	4.65386e-35	0.148908
Lgals3bp	5.86582e-35	0.148695
Mis18bp1	5.86582e-35	0.148327
Mak16	5.88256e-35	0.148682
Slc34a2	8.09968e-35	0.148384
H2-Q7	1.01739e-34	0.147887
Lmnb1	1.06388e-34	0.148139
Asph	1.10903e-34	0.148088
Agpat5	1.18941e-34	0.148022
Bysl	1.50383e-34	0.147804
Hspe1	1.53442e-34	0.146824
Afap1l1	1.73035e-34	0.147609
Rgs10	1.92702e-34	0.147355
Pfdn5	2.80378e-34	0.146399
Pdlim1	3.08275e-34	0.147103
Htra3	3.67343e-34	0.146491
Aldh6a1	3.68942e-34	0.146899
Gstz1	4.20916e-34	0.146778
Mthfd1l	5.00605e-34	0.146364
Galnt18	6.97259e-34	0.146113
Tmem243	7.25922e-34	0.146197
Lig1	7.55509e-34	0.146244
Ripk3	8.08707e-34	0.145762
Aurkb	8.56973e-34	0.145911
Atp2c2	8.78736e-34	0.146058
Kif20b	9.85286e-34	0.145819
2010007H06Rik	1.01986e-33	0.145898
Gm12353	1.08905e-33	0.0907397
Pcx	1.15074e-33	0.145802
Myh7	1.26251e-33	0.145449
Cct2	1.27768e-33	0.145278
Mylk	1.39276e-33	0.145328
Ces1e	1.50743e-33	0.145532
Mcm2	1.52732e-33	0.145527
Upk1b	1.57446e-33	0.144805
Anxa2	1.57472e-33	0.143773
F2r	1.59522e-33	0.14542
Cops8	2.11962e-33	0.145189
Smco4	2.29547e-33	0.145069
Uhrf1	2.37933e-33	0.145053
Cotl1	2.55778e-33	0.14501
Mybbp1a	2.7769e-33	0.144916
Auts2	3.63614e-33	0.144379
Atp11a	4.12931e-33	0.144474
Nme1	4.32067e-33	0.144035
Alyref	4.66634e-33	0.144357
Bex2	4.86484e-33	0.144242
Klf15	5.34623e-33	0.144275
Noc4l	5.44134e-33	0.144297
Nasp	6.29143e-33	0.144132
Pbp2	8.31386e-33	0.142639
Mcm6	8.34135e-33	0.143881
Hcar2	8.68145e-33	0.143384
Zkscan5	9.51562e-33	0.143391
Lpcat2	1.15134e-32	0.142813
Fignl1	1.22802e-32	0.143392
Wnk4	1.31153e-32	0.143409
Anapc13	1.76205e-32	0.142882
Tspan4	2.14269e-32	0.142944
Apex1	2.93632e-32	0.142612
Exosc7	3.15589e-32	0.142392
Ncaph	3.27864e-32	0.142307
Ptma	4.66432e-32	0.141822
Cd9	5.89023e-32	0.140561
Foxq1	6.38082e-32	0.141833
Tmem163	6.60332e-32	0.141064
Uqcrh	6.61386e-32	0.139801
Ftsj3	7.02081e-32	0.141759
Gars	8.13691e-32	0.141567
Gjb3	8.92045e-32	0.141518
Ubc	8.96365e-32	0.140852
Dock8	1.1174e-31	0.141251
Mical2	1.2146e-31	0.14118
Slc25a4	1.36031e-31	0.140587
Bex1	1.7724e-31	0.140653
Shh	2.29061e-31	0.140557
Itih5	2.43755e-31	0.140326
Ckap2	2.9276e-31	0.140105
Acpp	3.20503e-31	0.140118
Cenpe	3.20503e-31	0.139999
Slmo2	3.4404e-31	0.140122
Hid1	3.44915e-31	0.140151
Gabarap	3.54967e-31	0.139299
Atp6v0a1	3.83135e-31	0.140043
Pla2g10	4.80426e-31	0.13803
Dscc1	4.83602e-31	0.13958
Scand1	5.47239e-31	0.139522
Ppil1	6.2051e-31	0.139552
Arhgdig	7.5069e-31	0.139264
Wdr89	8.20797e-31	0.139271
Pabpc4	8.48995e-31	0.139207
Cog7	1.10574e-30	0.138955
Bmp3	1.13034e-30	0.138936
Tubb5	1.21885e-30	0.138735
Ska1	1.33476e-30	0.138487
D230025D16Rik	1.37885e-30	0.138727
Hacd1	1.57648e-30	0.138573
Fhl2	1.66708e-30	0.137893
Cenpp	1.67297e-30	0.138315
Ndufa13	1.82545e-30	0.137496
Cenph	1.90137e-30	0.138329
Pmf1	1.97863e-30	0.138362
Serinc2	1.9848e-30	0.138319
Atp7b	2.01269e-30	0.138335
Npm3	2.07142e-30	0.138266
Metrn	2.21062e-30	0.138051
Tcp1	2.28191e-30	0.137699
Hnrnpab	2.34897e-30	0.137445
Enpp5	2.80638e-30	0.137994
Kif22	3.00197e-30	0.137734
Prdx5	3.24979e-30	0.137391
Rps17	3.5246e-30	0.136418
Frat2	3.93952e-30	0.137595
C1qbp	4.06513e-30	0.137402
Elf3	4.34952e-30	0.137438
Ercc6l	4.71809e-30	0.137188
Fhl1	4.77897e-30	0.137412
Phldb2	5.79704e-30	0.137213
Copz2	5.98873e-30	0.137202
Khk	6.51061e-30	0.137129
Lzts3	6.65582e-30	0.136331
Tmem159	7.37736e-30	0.136993
Ndufa3	7.72663e-30	0.136077
Tuba1b	8.05243e-30	0.136736
Tshz2	8.30012e-30	0.136873
Eif4h	8.98384e-30	0.136448
Dtymk	8.98714e-30	0.136706
Pcca	9.63629e-30	0.136713
Tmem213	1.08022e-29	0.136075
Cd79b	1.14164e-29	0.136473
Slc22a18	1.21049e-29	0.136476
Esam	1.29147e-29	0.135805
Eef1e1	1.30027e-29	0.136399
Mboat1	1.48093e-29	0.136241
Taldo1	1.63991e-29	0.13559
Tff1	2.21641e-29	0.126738
2700094K13Rik	2.26023e-29	0.135574
Anapc15	2.35053e-29	0.135786
Cct5	3.24301e-29	0.134948
Prmt1	3.27341e-29	0.135309
Nudt5	3.58874e-29	0.13533
Gm5617	3.65967e-29	0.135323
Atf3	3.68933e-29	0.135168
Rsl1d1	4.09579e-29	0.135047
2610318N02Rik	4.2503e-29	0.13458
Jun	5.29054e-29	0.134819
Sec11c	5.50117e-29	0.134422
Eif2s2	5.50682e-29	0.134194
Cdt1	5.54514e-29	0.134833
Klk8	6.64052e-29	0.134422
Cdkn1c	7.04332e-29	0.134622
Hn1l	7.10197e-29	0.134621
Nubp1	8.16863e-29	0.134442
Taf1d	8.1988e-29	0.134441
Htr1b	8.68065e-29	0.133951
Hpgd	8.74724e-29	0.134297
Slc16a1	9.21219e-29	0.134339
Trp53i11	9.21523e-29	0.134319
Cenpk	9.59422e-29	0.134201
Hey1	9.8577e-29	0.133887
Rrp15	9.8726e-29	0.134267
Ddrgk1	1.06364e-28	0.133927
Sfn	1.13911e-28	0.133975
Slc7a2	1.15634e-28	0.134012
Mmp23	1.34891e-28	0.133905
Pir	1.50904e-28	0.133763
Ttll7	1.53667e-28	0.133791
Apol9a	1.58789e-28	0.133003
Eif3a	1.5991e-28	0.133372
Creb3l2	1.65615e-28	0.133693
Thop1	1.73594e-28	0.133644
Sqstm1	1.79552e-28	0.133405
Ifngr2	1.93696e-28	0.133545
Tagln2	1.99941e-28	0.132224
Nbl1	2.17098e-28	0.133353
Cox6c	2.33253e-28	0.131099
Rrs1	2.83343e-28	0.133137
Prmt7	2.89278e-28	0.133119
Anxa4	3.30734e-28	0.132439
Ly6g6c	3.34522e-28	0.132931
Gar1	3.67136e-28	0.132838
Usp39	4.95867e-28	0.132535
Rars	5.04544e-28	0.132501
Lrpap1	5.04544e-28	0.132278
Orc6	5.84995e-28	0.132361
Cmc2	7.01261e-28	0.132171
Yrdc	7.16229e-28	0.132115
Zbtb20	7.78352e-28	0.132053
Stard4	7.87915e-28	0.131975
Nrxn3	7.95848e-28	0.0866498
Gm20443	7.99141e-28	0.0928355
Gm14273	7.99141e-28	0.0927979
Smarca2	8.4235e-28	0.131941
Scin	8.87141e-28	0.130218
Reep6	8.91684e-28	0.131859
Hdx	8.91684e-28	0.0868257
Palm3	9.02883e-28	0.130182
Lrrc59	9.1853e-28	0.131707
Dis3	9.51672e-28	0.131796
Npnt	9.9446e-28	0.131679
Banf1	1.11186e-27	0.131438
Prim1	1.13636e-27	0.131619
Uck2	1.14455e-27	0.131608
Ect2	1.37503e-27	0.131347
Nrip1	1.40201e-27	0.131405
Hnmt	1.55761e-27	0.131292
Rara	1.74559e-27	0.131138
Reep4	1.75777e-27	0.131154
Ccdc34	2.28918e-27	0.130882
Tmbim4	2.84064e-27	0.130398
Ptprd	2.89995e-27	0.129714
Ndc80	2.98282e-27	0.13028
Adrb2	3.26699e-27	0.130485
Casp4	3.57561e-27	0.130379
Dusp9	3.61465e-27	0.130104
Wdr4	3.62489e-27	0.130355
Slurp1	3.8918e-27	0.129792
Eif6	3.96314e-27	0.130054
Cyba	4.09834e-27	0.130032
Tbx1	4.18729e-27	0.130216
Zfp704	4.53924e-27	0.130127
Cdc6	4.80544e-27	0.129986
Klk1	4.80544e-27	0.128761
Rai14	5.32484e-27	0.129936
Tcf7l2	5.73918e-27	0.129871
Ak2	5.98006e-27	0.129675
Adk	6.38122e-27	0.129746
Rpl22l1	6.73409e-27	0.129055
Akap7	7.68361e-27	0.129521
Ifrd1	8.71629e-27	0.129294
Xbp1	8.93725e-27	0.129327
Ftl1	1.10586e-26	0.129043
Rrp1b	1.11783e-26	0.129141
Pycard	1.11836e-26	0.129132
Shcbp1	1.26888e-26	0.128823
Aprt	1.29247e-26	0.128751
Gm16136	1.36582e-26	0.128906
Jund	1.45376e-26	0.128508
Cgnl1	1.58943e-26	0.128713
Nucb1	1.619e-26	0.128585
Pgs1	1.98304e-26	0.128434
Rab3c	2.03269e-26	0.127517
Phlda1	2.14587e-26	0.128277
Lgals9	2.23834e-26	0.128351
Emp1	2.40441e-26	0.128266
Psph	2.4791e-26	0.12824
Trib2	2.73879e-26	0.128011
mt-Nd3	2.76903e-26	0.12782
Ebna1bp2	3.21498e-26	0.127881
Ergic3	3.21498e-26	0.127685
Atad2	3.38442e-26	0.127901
Ndufa7	3.4359e-26	0.126618
Efcc1	3.58533e-26	0.114163
Tenm4	3.65331e-26	0.125658
Dut	3.70055e-26	0.127781
Rpl4	4.18139e-26	0.126118
Pusl1	4.43006e-26	0.127604
Zmynd19	4.46668e-26	0.127591
Abca3	5.07556e-26	0.127396
Eef1g	5.62189e-26	0.126393
Hint1	5.98364e-26	0.125967
Eif4a1	7.11149e-26	0.126539
Ddx60	7.69901e-26	0.126138
Psmc3ip	9.18519e-26	0.126746
Slc25a23	9.48702e-26	0.126753
Ddi2	1.00121e-25	0.126696
Pcna	1.00582e-25	0.126692
Cenpn	1.00898e-25	0.126427
Dapk1	1.04333e-25	0.126628
Inf2	1.16654e-25	0.126007
Txnip	1.30578e-25	0.126353
Nip7	1.33338e-25	0.126364
Atp5j	1.34466e-25	0.125021
Gm17056	1.38266e-25	0.126298
Slc6a14	1.38475e-25	0.126303
Capzb	1.39775e-25	0.12593
Lipg	1.41551e-25	0.126208
Plk4	1.41894e-25	0.126204
Rcl1	1.56072e-25	0.126177
Aimp2	1.79553e-25	0.126038
Srxn1	1.94538e-25	0.125937
Ptrf	2.02626e-25	0.125891
Pi4k2b	2.17016e-25	0.12573
Clspn	2.20011e-25	0.125721
Mtfr1l	2.94714e-25	0.125333
Mrpl20	2.99269e-25	0.125153
H2afj	3.15345e-25	0.124814
Spats2l	3.17192e-25	0.125108
Idh3a	3.64337e-25	0.125193
Hmgb2	3.74997e-25	0.125115
Rad51ap2	3.78432e-25	0.0974479
Slc16a12	4.24177e-25	0.125049
Slc35a1	4.41921e-25	0.125013
Cpsf2	4.47938e-25	0.125001
Tmeff1	4.72161e-25	0.124483
Hmgb3	5.24434e-25	0.124818
Ypel3	6.09221e-25	0.124639
Dyrk3	6.81311e-25	0.124388
Cdca2	6.91182e-25	0.124258
Dnmt1	7.36602e-25	0.124434
Synpo	7.76753e-25	0.124369
Lockd	8.42667e-25	0.124178
Pacsin2	8.7473e-25	0.12423
Mcm4	1.01987e-24	0.124055
Filip1	1.10605e-24	0.123519
Nudt4	1.10918e-24	0.123954
Wdr46	1.116e-24	0.123959
1110032A03Rik	1.14429e-24	0.123929
Sae1	1.17467e-24	0.123845
Lamtor2	1.18753e-24	0.12342
Lsm3	1.19182e-24	0.123866
Gpx3	1.32634e-24	0.123449
Gdpd1	1.38846e-24	0.12362
Ooep	1.40529e-24	0.123678
Itpripl2	1.41572e-24	0.123678
Ccdc88c	1.45623e-24	0.123591
Mtap	1.77696e-24	0.123418
Eif2s1	2.00751e-24	0.123171
C330027C09Rik	2.36637e-24	0.122939
H2afz	2.53997e-24	0.122358
Dpm3	2.56743e-24	0.12283
Steap4	2.62623e-24	0.122684
Nccrp1	2.66086e-24	0.118973
Ndufaf7	2.89939e-24	0.122822
Bzw2	3.0184e-24	0.122807
Pf4	3.06657e-24	0.122378
Slc25a24	3.49257e-24	0.122602
Ppih	3.50274e-24	0.122634
Atic	3.54913e-24	0.122593
Ifnar2	3.60973e-24	0.122589
Junb	3.93678e-24	0.122292
Fam49b	4.44607e-24	0.122354
Fyco1	4.45995e-24	0.122347
Lepr	4.75782e-24	0.122079
Snta1	5.38052e-24	0.121985
Incenp	5.7097e-24	0.121991
Pgap1	7.01368e-24	0.121674
Fgf1	7.20703e-24	0.121789
Tpm3	7.86163e-24	0.121123
Kcne2	9.0617e-24	0.120922
Nrm	9.09764e-24	0.121452
Ncapg2	9.18725e-24	0.121386
Ccdc109b	1.10499e-23	0.121263
Rpl13a	1.15908e-23	0.121091
Siva1	1.19572e-23	0.121014
Afp	1.37906e-23	0.120898
Sema4f	1.43963e-23	0.12086
Rspo1	1.53366e-23	0.120469
Hnf4g	1.63011e-23	0.119242
Exosc8	1.68237e-23	0.120798
Myl6	2.01391e-23	0.120455
Arfgap3	2.04581e-23	0.120571
Sqrdl	2.11313e-23	0.120532
RP23-474J16.2	2.24125e-23	0.106464
Tns1	2.28405e-23	0.12039
Hmgn2	2.33463e-23	0.120391
Pet100	2.86704e-23	0.120009
Rpl31	2.87053e-23	0.118264
Fam3c	2.98294e-23	0.119982
Trmt6	3.44783e-23	0.11996
Sssca1	3.65776e-23	0.119853
Sybu	3.66289e-23	0.119412
E130012A19Rik	4.18241e-23	0.119545
Gnb2l1	5.69851e-23	0.117397
Prkar2b	5.80003e-23	0.11901
Slc5a8	6.49641e-23	0.117194
Nek7	6.56085e-23	0.119154
Gnl3	7.25017e-23	0.119064
Aaas	8.15593e-23	0.118898
Ppat	8.70125e-23	0.118855
Rbms3	9.32468e-23	0.118706
Trpm6	9.63158e-23	0.118734
Fos	1.03684e-22	0.118587
Pdia3	1.04883e-22	0.117215
Meig1	1.09543e-22	0.118296
Rhob	1.11987e-22	0.118548
Wdr55	1.23493e-22	0.118417
Esco2	1.25257e-22	0.118298
Depdc1a	1.32438e-22	0.118073
Rpl7a	1.46677e-22	0.118031
Rpl7l1	1.48776e-22	0.118136
Tfcp2l1	1.51113e-22	0.118162
Map3k1	1.55363e-22	0.118143
Bub1b	1.94988e-22	0.117684
Wdr19	1.9561e-22	0.117733
Mei4	2.03266e-22	0.11755
Gm26669	2.41531e-22	0.117623
Pdap1	2.53071e-22	0.11721
Cope	2.55504e-22	0.117194
Dpp4	2.63625e-22	0.117434
Ckmt1	2.96502e-22	0.117371
Uchl5	3.0432e-22	0.117349
Ccdc25	3.08103e-22	0.117297
Gli1	3.11578e-22	0.0915545
Rap2c	3.11949e-22	0.117304
Rpa2	3.33489e-22	0.117235
Clu	3.5615e-22	0.116568
Adhfe1	3.61255e-22	0.116773
Klf9	3.72253e-22	0.117043
Klf13	3.73407e-22	0.117064
Arpc2	3.83413e-22	0.116166
Hirip3	3.86519e-22	0.117052
Lsm8	3.86519e-22	0.117027
Tcea3	4.06156e-22	0.116984
Cdk4	4.26037e-22	0.116705
Kctd14	4.26614e-22	0.116929
Chn2	4.62313e-22	0.116836
Phb2	4.82224e-22	0.116456
Smc4	4.85289e-22	0.116767
Adcyap1r1	4.85289e-22	0.115969
Ndufb3	4.85641e-22	0.116207
Foxa1	5.05305e-22	0.116718
Aqp5	5.29436e-22	0.116064
Prm1	5.35712e-22	0.0782914
Pfn1	5.37096e-22	0.115493
Scnn1a	5.43044e-22	0.116443
Herpud1	5.51271e-22	0.116446
Fam161a	5.55352e-22	0.116314
Tmie	6.08573e-22	0.116473
Nop16	6.84883e-22	0.116337
Tmem50b	7.01184e-22	0.116297
Tmsb10	7.62269e-22	0.115884
Lrrk2	7.63427e-22	0.116169
Cyp39a1	8.04306e-22	0.116154
Gpt	8.4997e-22	0.116003
P2rx7	8.51493e-22	0.114616
Bpifb5	8.56372e-22	0.115523
Romo1	9.81158e-22	0.115334
Trappc6a	1.14096e-21	0.115677
Fkbp3	1.20358e-21	0.115546
Ipo5	1.21524e-21	0.115646
Rcc2	1.30114e-21	0.115562
Igf2	1.33436e-21	0.114679
Prmt3	1.35311e-21	0.115491
Adgrf5	1.43268e-21	0.11544
Gk	1.43268e-21	0.115435
Ndufaf4	1.57285e-21	0.115319
Smg6	1.62091e-21	0.115287
Scn1b	1.62793e-21	0.11524
Bzw1	1.6652e-21	0.114932
Ablim1	1.77135e-21	0.115156
2007-09-01	1.77461e-21	0.11494
Slc9a3r2	1.7966e-21	0.115142
Stard10	1.8238e-21	0.114868
Eif3b	1.95267e-21	0.114905
Gpr137	2.03658e-21	0.115002
2210011C24Rik	2.13648e-21	0.114556
Dusp1	2.19876e-21	0.114893
Ifi44	2.36255e-21	0.114258
Fetub	2.36601e-21	0.114817
Haus1	2.50226e-21	0.114723
Traf1	2.64046e-21	0.114635
Nrp1	2.69738e-21	0.114576
Hspa9	2.71281e-21	0.114407
Chaf1a	2.73375e-21	0.114566
Gmnn	2.844e-21	0.114472
Mdh2	2.844e-21	0.113888
Tbrg4	2.93216e-21	0.11452
St6galnac4	2.95672e-21	0.113715
Vill	2.98294e-21	0.114516
Cadm2	3.064e-21	0.114135
Imp4	3.14586e-21	0.114458
Cldn3	3.15391e-21	0.113735
Slc25a25	3.19416e-21	0.114367
Ptprm	3.31872e-21	0.114325
P4ha2	3.40458e-21	0.11435
Fkbp5	4.10103e-21	0.114035
Ak3	4.79627e-21	0.113824
Syngr2	5.08796e-21	0.113624
Gss	5.45208e-21	0.113672
Pink1	6.00605e-21	0.113655
Cenpi	6.4256e-21	0.113199
Rdh10	6.70666e-21	0.113509
Haus4	6.82911e-21	0.113446
Per3	7.13811e-21	0.113368
Nwd2	7.69526e-21	0.113061
Cox8a	8.04492e-21	0.113122
Vamp5	8.18404e-21	0.113049
Ech1	8.22435e-21	0.113184
Csad	8.22884e-21	0.113257
Eef1d	8.33092e-21	0.112488
Rhpn2	1.00918e-20	0.112939
Srsf7	1.0369e-20	0.112811
Reg1	1.04036e-20	0.111697
Pxdc1	1.10853e-20	0.112638
Parp9	1.17242e-20	0.112791
Fen1	1.18122e-20	0.112795
Apmap	1.18291e-20	0.112786
Dynll1	1.19368e-20	0.112172
Ckap2l	1.37279e-20	0.112458
Trim16	1.42467e-20	0.112534
Gpx8	1.64292e-20	0.112229
Pfdn4	1.68344e-20	0.112352
Txnl4a	1.74888e-20	0.11226
Tmx4	1.85106e-20	0.112228
Ubd	1.98418e-20	0.0640075
Tnfsf9	2.02024e-20	0.111808
Nebl	2.05935e-20	0.112099
Naa50	2.08012e-20	0.112031
mt-Nd1	2.36417e-20	0.110754
Galnt5	2.61664e-20	0.111731
Comtd1	2.85891e-20	0.111654
Cds1	2.87413e-20	0.111605
Wdr12	2.97727e-20	0.111636
Mtcl1	3.04048e-20	0.11159
Nifk	3.13845e-20	0.111559
Cdkn1a	3.16428e-20	0.111546
Aars	3.37933e-20	0.111419
Adamdec1	3.44954e-20	0.11124
Sp100	3.50393e-20	0.111311
Usp1	3.94399e-20	0.111273
Pgm2l1	4.056e-20	0.111091
H3f3b	4.10323e-20	0.110985
Msantd3	4.16187e-20	0.111035
Avpi1	4.4687e-20	0.11059
Lrr1	4.53047e-20	0.110845
Tomm5	5.21119e-20	0.110736
Ddit3	5.78521e-20	0.110712
Paip2	6.08169e-20	0.11051
Dcaf11	6.28747e-20	0.110618
Timm50	6.45332e-20	0.110613
Snrpa	6.54739e-20	0.110565
Pdk4	6.62275e-20	0.110197
Higd2a	6.79554e-20	0.110327
Faap24	7.01475e-20	0.110443
Pitpnm2	7.1878e-20	0.110441
Mkrn2os	7.29006e-20	0.109627
Aen	7.36058e-20	0.110472
Wsb2	7.39603e-20	0.110432
Snrpd1	7.55371e-20	0.110172
Nsun2	7.8921e-20	0.110365
Hif1a	8.00593e-20	0.110354
Cyp1b1	8.97003e-20	0.110061
Fam126b	9.06974e-20	0.110183
Hat1	9.89549e-20	0.110077
St3gal1	1.01119e-19	0.110043
Angptl2	1.01129e-19	0.109047
Nusap1	1.04549e-19	0.109782
Thnsl2	1.08473e-19	0.109955
Rgs16	1.11317e-19	0.109538
Myc	1.17158e-19	0.109793
Prps1	1.22186e-19	0.109813
Swt1	1.31203e-19	0.109665
Cadm1	1.35958e-19	0.109581
Aqp11	1.36386e-19	0.109472
Hras	1.49228e-19	0.1093
S100a13	1.5554e-19	0.109285
Ube2t	1.61682e-19	0.109354
Cacna2d1	1.6391e-19	0.109281
Rpf2	1.77168e-19	0.109332
Ybx3	1.82049e-19	0.108946
Secisbp2l	2.04236e-19	0.109134
Hadh	2.05016e-19	0.109021
Rpsa	2.07833e-19	0.108986
Ppp2r2b	2.08928e-19	0.109114
Plxdc2	2.18267e-19	0.108997
Ccnd2	2.2814e-19	0.108982
Nol11	2.52563e-19	0.108869
Car5b	2.53339e-19	0.108848
Clstn1	2.58729e-19	0.108836
Tmpo	2.8351e-19	0.108691
Ucp2	2.95873e-19	0.108368
Fosl1	3.04666e-19	0.108266
Naa20	3.06234e-19	0.108607
Nuf2	3.15763e-19	0.108383
Fam150a	3.72849e-19	0.107651
Tmem220	3.84326e-19	0.108268
Nrg1	4.30663e-19	0.108041
Mfsd6	4.35553e-19	0.108148
Cct3	4.53086e-19	0.107719
Atxn10	4.53935e-19	0.107799
Sin3b	4.58927e-19	0.107725
Ctf1	4.87336e-19	0.107996
Mia3	4.90052e-19	0.107988
Btc	4.95808e-19	0.107963
Xist	5.4081e-19	0.107879
Lmo4	5.57264e-19	0.10768
Cnga2	5.89254e-19	0.107472
Egr1	6.16858e-19	0.107655
Sub1	6.2387e-19	0.106224
Eri1	7.58237e-19	0.107419
Bri3	8.25172e-19	0.106728
Ltv1	8.47645e-19	0.107283
Fam114a1	9.70228e-19	0.106993
Plpp2	9.7534e-19	0.107017
Oaz1	9.83534e-19	0.106659
Echs1	9.92413e-19	0.106926
Podxl	1.04946e-18	0.106232
Slc29a1	1.13558e-18	0.106771
Casp1	1.18514e-18	0.106626
Ruvbl1	1.24721e-18	0.106752
Nop9	1.30783e-18	0.106702
Bscl2	1.33503e-18	0.10664
Ckap4	1.48932e-18	0.106443
Dusp8	1.52589e-18	0.106073
Hrsp12	1.55887e-18	0.106448
Cxcl16	1.5595e-18	0.106451
Noa1	1.60094e-18	0.106423
Pola1	1.63639e-18	0.106353
Il18rap	1.68773e-18	0.106077
Kpnb1	1.79241e-18	0.106278
Bri3bp	1.83128e-18	0.106245
Ddx21	1.88419e-18	0.106176
Nfe2l3	1.93672e-18	0.106116
Dock11	1.96945e-18	0.105388
Ptgs1	2.05946e-18	0.106063
Ezh2	2.07159e-18	0.106083
Mt2	2.11668e-18	0.106
Eif4e	2.1262e-18	0.105966
2810474O19Rik	2.30245e-18	0.105886
Fxn	2.36727e-18	0.105908
Gprc5a	2.43701e-18	0.105593
Rad51ap1	2.69671e-18	0.10564
Sema3c	2.75884e-18	0.105602
Sapcd2	2.86475e-18	0.105615
Rsl24d1	2.91393e-18	0.105618
Oas1a	2.92522e-18	0.105495
Ppib	3.02729e-18	0.104681
Tnfaip1	3.21975e-18	0.105444
Prr15	3.53139e-18	0.105193
Emc6	3.76632e-18	0.104597
Crip2	3.91098e-18	0.104771
Hnrnpa3	4.14476e-18	0.104548
Apol9b	4.30323e-18	0.104682
Ralgapa2	4.36776e-18	0.105065
Atraid	4.58701e-18	0.104874
Tbcel	5.03053e-18	0.10489
Il33	5.36818e-18	0.104235
Slc26a9	5.36935e-18	0.104769
Ddx5	5.37467e-18	0.103944
Pfas	5.66525e-18	0.104631
Hexa	5.89362e-18	0.104639
Cdk2ap1	6.22676e-18	0.104593
Ankrd33b	6.4309e-18	0.10455
Tomm70a	6.68007e-18	0.104496
Mgst3	7.1714e-18	0.104202
Yipf1	7.24259e-18	0.104299
Slc7a5	7.24259e-18	0.104192
Cysrt1	7.24259e-18	0.104164
Atox1	7.5931e-18	0.103294
Noc2l	8.04541e-18	0.104251
Ccnf	8.10052e-18	0.103934
Dnaaf2	8.16941e-18	0.104208
4930523C07Rik	9.02246e-18	0.10407
Nudcd2	9.77124e-18	0.103975
Hrct1	9.81944e-18	0.103948
Ppan	9.82069e-18	0.103978
Pla1a	1.03981e-17	0.0797865
Rps12-ps3	1.09282e-17	0.103801
Uchl3	1.10211e-17	0.103752
Cebpa	1.14362e-17	0.10374
Parp14	1.17757e-17	0.103668
Mrpl32	1.33607e-17	0.103474
Pcolce	1.50709e-17	0.103323
Tma16	1.51905e-17	0.103378
Gspt1	1.60167e-17	0.103149
Tmod3	1.62921e-17	0.103141
Murc	1.70827e-17	0.102161
Rps4x	1.71498e-17	0.101526
Clstn3	1.78163e-17	0.102869
Eif5	1.80361e-17	0.102596
Timp2	1.81879e-17	0.10302
Slc1a1	1.95458e-17	0.103037
Pde4b	2.05529e-17	0.102408
Zdhhc1	2.2696e-17	0.102803
Prkd3	2.39011e-17	0.102748
Enpp1	2.5597e-17	0.102113
Slc24a5	2.73623e-17	0.102538
Prim2	2.80837e-17	0.102462
Gm11496	2.88107e-17	0.0829361
Rarb	2.90909e-17	0.102486
Hotairm1	2.98675e-17	0.100319
Pmp22	2.98982e-17	0.102413
Hs3st1	2.99867e-17	0.10241
Fgfr1	3.36613e-17	0.102176
Iars	3.41494e-17	0.102255
Sdc2	3.76489e-17	0.102133
Pdia6	3.84973e-17	0.101521
Wtip	3.86268e-17	0.102096
Hykk	4.05818e-17	0.101922
Krtap17-1	4.06129e-17	0.101948
Add3	4.30358e-17	0.101944
Ubl4a	4.38195e-17	0.101875
Ilk	4.90245e-17	0.101703
Serpinh1	5.26638e-17	0.101665
Wbp1	5.64947e-17	0.101549
Bcl6	5.71148e-17	0.101546
Il6ra	5.73971e-17	0.101532
Cbx3	5.80605e-17	0.101323
Mob3b	5.93144e-17	0.101494
Tacr1	6.10338e-17	0.100613
mt-Atp8	6.58436e-17	0.101325
C1rl	6.58436e-17	0.101303
Unc93b1	6.60652e-17	0.101345
Rnps1	6.63013e-17	0.101287
Dtx3l	6.64828e-17	0.10129
Aldh1l2	6.68033e-17	0.100174
Snx11	6.96016e-17	0.10125
Tdp1	7.07133e-17	0.101111
Plekhh2	7.07351e-17	0.101186
Ppp3ca	8.29731e-17	0.100939
Cfl1	8.47158e-17	0.0996119
Phf5a	8.7241e-17	0.10078
Tubb2a	8.86374e-17	0.100922
Cryab	9.22172e-17	0.100846
Rhbg	9.47374e-17	0.100825
Timm17a	9.5408e-17	0.100627
BC021614	9.85674e-17	0.100437
Slc1a5	9.89382e-17	0.100574
Snrpe	1.07544e-16	0.100093
Tmem56	1.13189e-16	0.100586
Agmo	1.1588e-16	0.10047
Cdc42ep5	1.18044e-16	0.10052
Dtl	1.19914e-16	0.100413
Mrpl33	1.27066e-16	0.0998692
Acox1	1.32963e-16	0.100344
Tbc1d15	1.32963e-16	0.100343
Pvt1	1.37133e-16	0.0998898
Dnajc9	1.41585e-16	0.100258
Zfos1	1.46316e-16	0.100174
Mis18a	1.47113e-16	0.100145
Gfer	1.53431e-16	0.100127
Clk1	1.71736e-16	0.0999589
Gal3st1	1.76321e-16	0.0999417
Ccne1	1.77089e-16	0.0998085
Rps3	1.80129e-16	0.0997214
BC030870	1.91071e-16	0.0998084
Chek1	2.00487e-16	0.0996757
Tpi1	2.12657e-16	0.0992321
Sdpr	2.16979e-16	0.0995354
Fstl4	2.19828e-16	0.0977063
Ifrd2	2.20496e-16	0.099638
Tmsb4x	2.26297e-16	0.0965736
Cirbp	2.3745e-16	0.0995
Rps20	2.3883e-16	0.0993016
Pfdn1	2.40547e-16	0.0990558
Noct	2.61483e-16	0.0993136
Srd5a1	2.80826e-16	0.0989398
Prelp	2.83095e-16	0.0974502
Snrpc	2.83671e-16	0.0991999
Mthfd1	2.8822e-16	0.0992486
Gpx2	2.95269e-16	0.0985252
Emg1	3.08225e-16	0.0990296
Tmem199	3.20904e-16	0.0991022
Dst	3.21773e-16	0.0990895
Hebp2	3.29207e-16	0.0989405
Egflam	3.41808e-16	0.0984023
Btg3	3.74579e-16	0.098877
Paqr4	3.85047e-16	0.0986917
Pum3	3.90222e-16	0.098809
Mcee	3.90222e-16	0.0987983
Cmss1	3.97848e-16	0.0987052
Eef1b2	4.39049e-16	0.0970628
Tap2	4.45331e-16	0.0986225
Erh	4.61814e-16	0.0978491
Acox2	4.72812e-16	0.0985075
Cox4i1	4.74024e-16	0.0967819
Smpd1	4.86417e-16	0.0984818
Mbip	4.89207e-16	0.0984499
Zbp1	4.98441e-16	0.0983194
9930111J21Rik2	5.01649e-16	0.0983814
Dbf4	5.028e-16	0.0984413
Scpep1	5.03052e-16	0.0984407
Gm11985	5.1081e-16	0.0887677
Dpp7	5.11643e-16	0.0983716
Wnt7b	5.52677e-16	0.0982217
Tnik	6.06407e-16	0.0980286
Appl2	6.78023e-16	0.0980185
Obfc1	6.96281e-16	0.0979705
R3hdml	7.58263e-16	0.0974135
Rps19	7.94854e-16	0.0974729
Aldh1l1	8.75541e-16	0.0975692
Klhl24	9.69101e-16	0.0974856
Fam64a	9.89208e-16	0.0971463
Hist1h3c	1.01288e-15	0.0971836
Clec12a	1.055e-15	0.0970099
Zyx	1.06656e-15	0.0973616
Pbx1	1.12834e-15	0.0971321
D030056L22Rik	1.16031e-15	0.0972432
Adssl1	1.21435e-15	0.0971191
Tpt1	1.22862e-15	0.0968635
Map3k14	1.25362e-15	0.0970088
Plekhb1	1.27945e-15	0.0970901
Polr3h	1.36358e-15	0.0970053
Rbpms	1.38598e-15	0.0968917
Kcnip4	1.39268e-15	0.0967223
Cks2	1.4239e-15	0.0969356
Aig1	1.46008e-15	0.0965641
Gtse1	1.46754e-15	0.096557
Nup85	1.54551e-15	0.0968071
Fign	1.60588e-15	0.0967293
Tgm2	1.62225e-15	0.0966146
Sepw1	1.74113e-15	0.096095
Lsm11	1.74624e-15	0.096544
Abhd14b	1.76238e-15	0.0966273
Ergic2	1.79635e-15	0.0965712
Rbbp7	1.79708e-15	0.0963332
Lyzl4	1.87213e-15	0.0959974
Pld3	2.00733e-15	0.0964361
Polr1e	2.04762e-15	0.0963716
Hnrnpf	2.13123e-15	0.0957618
Psme1	2.16315e-15	0.0958744
Cxxc5	2.18725e-15	0.0962394
Maea	2.19272e-15	0.0962858
Taf12	2.22961e-15	0.0962774
2310039L15Rik	2.27562e-15	0.0955292
Rasgef1b	2.34648e-15	0.0961163
Hpn	2.40237e-15	0.0961592
Slc17a9	2.70548e-15	0.0956727
Lsm4	2.7322e-15	0.0956336
Zmat5	2.7623e-15	0.0959467
Dbp	3.03696e-15	0.0956412
Fchsd2	3.06557e-15	0.0957849
Fam3b	3.09777e-15	0.0950119
Itgb1bp1	3.13527e-15	0.0957741
Clk4	3.26596e-15	0.0957051
Stbd1	3.37346e-15	0.0955446
Exosc1	3.41718e-15	0.0956488
Rps29	3.46596e-15	0.095541
Fam198a	3.54243e-15	0.0954443
Lyplal1	3.6123e-15	0.0955591
Megf11	3.69383e-15	0.0941027
Cdc25c	3.70606e-15	0.0952014
Cycs	4.20877e-15	0.0950307
Abcf1	4.45117e-15	0.0951724
Blvrb	4.65681e-15	0.0950859
Cebpb	4.75339e-15	0.0948813
Hibadh	5.0199e-15	0.0949456
Unc13d	5.27264e-15	0.094893
Wdr43	5.29621e-15	0.0949665
Rps16	5.63223e-15	0.0947739
Sec61b	5.66416e-15	0.094019
Ppl	5.71846e-15	0.0948575
Foxm1	5.90546e-15	0.0945578
Aldh7a1	5.91514e-15	0.0947902
Dpysl2	5.91514e-15	0.0946764
Nudc	6.58347e-15	0.0944952
Baz2b	6.89839e-15	0.0945977
Cd82	7.76041e-15	0.0944268
Actn2	7.91928e-15	0.0931363
Tpcn2	8.11778e-15	0.0942659
Ncf1	8.13521e-15	0.0943267
Rbmx2	8.19986e-15	0.0943308
Ccdc155	8.32241e-15	0.0922209
Mrpl18	8.38739e-15	0.0941322
Cish	8.70845e-15	0.0940129
Me1	8.93248e-15	0.0940322
Creb3l1	8.99954e-15	0.0941987
Pus1	9.0897e-15	0.0941873
Mmd	9.36856e-15	0.0941035
Mrpl49	9.46608e-15	0.0941223
Esyt3	1.01888e-14	0.0939486
Cth	1.04271e-14	0.093834
Nup62	1.04953e-14	0.0939593
Zdhhc12	1.05021e-14	0.0939659
Nucks1	1.05535e-14	0.0937103
Abca4	1.09212e-14	0.0937651
Chaf1b	1.0957e-14	0.0938554
Ybx1	1.10666e-14	0.0920263
Mphosph10	1.11533e-14	0.0938632
Hspa4	1.12258e-14	0.0936642
Rala	1.13444e-14	0.0936519
Bckdha	1.16035e-14	0.0938103
Myef2	1.30244e-14	0.0936247
Gm3164	1.32728e-14	0.0918811
Nop2	1.35863e-14	0.0935706
Casp3	1.38016e-14	0.0935228
Pvrl4	1.38903e-14	0.0935397
Zcrb1	1.4051e-14	0.0933019
Smpdl3b	1.48015e-14	0.0934168
Cnih1	1.48088e-14	0.0933918
Hmgn3	1.55369e-14	0.0933537
Ppp1r14c	1.6038e-14	0.0932969
Ndc1	1.61606e-14	0.0931602
Cdca5	1.61606e-14	0.0931297
Tef	1.62458e-14	0.0932938
Aes	1.65039e-14	0.0922803
Hist1h1a	1.65612e-14	0.0930045
Gm42418	1.74126e-14	0.0930297
Pin1	1.80306e-14	0.0930188
Mns1	1.86381e-14	0.0929721
Pgap2	1.88816e-14	0.0929491
Tnrc6b	1.98021e-14	0.0929959
Tprn	2.20127e-14	0.092762
Hist1h1c	2.21617e-14	0.0928097
Dmrt2	2.23994e-14	0.0923494
Zfp36	2.41367e-14	0.0926795
C2cd4b	2.48069e-14	0.0926455
Apol7a	2.4956e-14	0.0920114
Tmem37	2.58809e-14	0.0925794
Sms	2.67588e-14	0.0924937
Iqca	2.7972e-14	0.0914496
Kif2c	2.89694e-14	0.0921334
Gas2l3	2.98911e-14	0.0919865
Epcam	2.99597e-14	0.0912254
2700029M09Rik	3.05865e-14	0.0923251
Cyp2j6	3.09454e-14	0.0922934
Hivep3	3.17049e-14	0.0922498
Chrnb1	3.28891e-14	0.0921423
Topbp1	3.31657e-14	0.0922028
Slc7a1	3.36824e-14	0.0921284
Amotl1	3.37028e-14	0.092143
H2-Q4	3.63557e-14	0.0920228
Cs	3.64816e-14	0.0920488
Eif4a2	3.77994e-14	0.0919365
Itga3	3.92817e-14	0.0919112
Ddx27	4.06922e-14	0.0918766
C1ra	4.09776e-14	0.0917998
Iigp1	4.24406e-14	0.0913673
Abcf2	4.43684e-14	0.091745
Nfat5	4.76752e-14	0.09164
Sord	4.78442e-14	0.091587
Tubb2b	4.9124e-14	0.0908687
Nfix	4.94082e-14	0.0915153
Acer2	4.97496e-14	0.0915614
Ccdc162	5.23172e-14	0.0911678
Akr1b3	5.27328e-14	0.0913968
Tox3	5.39837e-14	0.0914516
Lpl	5.44424e-14	0.0911642
Nol12	5.48194e-14	0.0914222
Tceb1	5.55392e-14	0.0911533
Oacyl	5.65066e-14	0.0908302
Rhov	5.67429e-14	0.0913236
Kti12	5.74847e-14	0.0913543
Drg1	5.83255e-14	0.0913099
Casp6	6.28114e-14	0.0912065
Gde1	6.41932e-14	0.090962
Rnaset2b	6.42434e-14	0.0911796
1700024G13Rik	6.46482e-14	0.0894079
Lnx1	6.55703e-14	0.0911276
Rexo2	6.6271e-14	0.0905548
Slc46a3	6.93004e-14	0.0910249
Ormdl3	7.38302e-14	0.0909608
Aspg	7.6621e-14	0.0904358
Cfl2	7.85709e-14	0.0908413
Sppl2a	8.22623e-14	0.0907683
0610011F06Rik	8.38328e-14	0.0906313
Myo5c	8.95898e-14	0.0906447
Pno1	9.17115e-14	0.0906186
Ceacam1	9.21543e-14	0.0906128
2610028H24Rik	1.01504e-13	0.0903089
Cep83	1.09001e-13	0.0903381
Fosb	1.09173e-13	0.0903351
Gm14698	1.0995e-13	0.0902848
Ptbp1	1.10019e-13	0.0902777
Cct4	1.17612e-13	0.0900303
Npdc1	1.18851e-13	0.0901599
Mettl1	1.19885e-13	0.0901908
Tcp11l2	1.29567e-13	0.0900642
Aamdc	1.36811e-13	0.0900008
Utp11l	1.40513e-13	0.0897663
Tmem44	1.56003e-13	0.0894586
Entpd3	1.60343e-13	0.0897375
Lbx2	1.65836e-13	0.0723893
Elovl5	1.6838e-13	0.089671
Nudt2	1.74003e-13	0.0896249
Snx5	1.79743e-13	0.089542
Zfp750	1.90491e-13	0.0893978
Pebp1	1.98263e-13	0.0887878
H2-T22	2.02787e-13	0.089381
Fhdc1	2.08023e-13	0.089337
Prpf38a	2.19641e-13	0.089257
Elovl7	2.2236e-13	0.0891927
Igfbp5	2.33597e-13	0.0890198
Ptprs	2.34071e-13	0.0890926
Fitm2	2.38539e-13	0.0890968
Txn1	2.39528e-13	0.0880465
Ptrh1	2.4347e-13	0.0890432
Sap30	2.46693e-13	0.0890682
Ruvbl2	2.52644e-13	0.0890314
2310001H17Rik	2.54129e-13	0.0889057
Wnt7a	2.76069e-13	0.086564
1110002E22Rik	2.82091e-13	0.0534311
Nfib	2.91765e-13	0.0886708
Lmo7	3.36085e-13	0.088499
Ptp4a1	3.492e-13	0.088342
Mrpl15	3.64815e-13	0.088396
Brd7	3.66905e-13	0.088404
2310022B05Rik	3.74059e-13	0.0883774
Mpzl2	3.92548e-13	0.088327
Rbmxl1	3.99519e-13	0.0882656
Nono	4.02493e-13	0.0882189
Trmt61a	4.51361e-13	0.0880653
Vdac1	4.51455e-13	0.0877076
Rps21	4.56101e-13	0.0879811
Pvrl3	4.97458e-13	0.0879262
Prelid1	5.03433e-13	0.0877074
Mcu	5.05841e-13	0.0879252
Nrp2	5.14969e-13	0.0877536
1810032O08Rik	5.22389e-13	0.0877511
Rad21	5.34052e-13	0.0878353
Nsmce1	5.49441e-13	0.0877325
Inhbb	5.49526e-13	0.0877701
Hist1h4a	5.53155e-13	0.0868226
Bmx	5.96539e-13	0.0875299
Ly6i	6.01101e-13	0.0875216
Ppm1g	6.04837e-13	0.087556
Plau	6.05661e-13	0.0867919
Ppp1r18	6.12616e-13	0.0860738
Rps11	6.13223e-13	0.0853598
Hmgcs2	6.38872e-13	0.0862138
Atf5	6.46212e-13	0.0875141
Eif4e2	6.47871e-13	0.0874278
Zfp618	6.59714e-13	0.086093
Macrod1	6.70219e-13	0.087422
Nfia	6.88784e-13	0.0873948
Jam2	6.88784e-13	0.0871784
Trib3	7.30882e-13	0.0870129
Notch3	7.31625e-13	0.0872032
Slc16a2	7.3724e-13	0.0872958
Rbbp9	7.8823e-13	0.087193
Abce1	7.93775e-13	0.0871719
Cisd1	9.14094e-13	0.0864805
Pes1	9.25483e-13	0.0869376
Ndufa4	1.03788e-12	0.0855992
Rnf144a	1.05396e-12	0.086049
Igdcc4	1.06706e-12	0.0856145
Fubp1	1.08964e-12	0.0866323
Rpl10	1.09124e-12	0.086196
Supt16	1.11863e-12	0.0865783
Smdt1	1.12058e-12	0.0856042
Nqo1	1.13621e-12	0.0865955
Bst2	1.13796e-12	0.0865402
Hmox1	1.15576e-12	0.0865565
Sf3a3	1.18251e-12	0.0865369
Wbp5	1.29018e-12	0.0855474
Rpl17	1.29485e-12	0.086189
Ptges3	1.31308e-12	0.0859104
Mfap3l	1.34706e-12	0.0863148
Btbd3	1.41981e-12	0.0862344
Cab39l	1.46701e-12	0.0861784
Dnajb4	1.48285e-12	0.0861706
Mettl20	1.48285e-12	0.0861675
Grina	1.50691e-12	0.086141
Arf6	1.51259e-12	0.0860592
Cacybp	1.62228e-12	0.0859172
Dimt1	1.62981e-12	0.0860166
Slco4c1	1.66331e-12	0.0859748
Akr1b10	1.69555e-12	0.0859363
Ccne2	1.74598e-12	0.085768
Pigf	1.77544e-12	0.0858788
Utp14a	1.786e-12	0.0858674
Lyz2	1.82207e-12	0.0856335
Golgb1	1.82454e-12	0.0857278
Desi1	2.01486e-12	0.0856689
Eif1ad	2.0396e-12	0.0856504
Mcfd2	2.14757e-12	0.0855417
Akr7a5	2.14757e-12	0.0855355
Arap2	2.1701e-12	0.0850448
Ttc38	2.17625e-12	0.0854865
Apoc1	2.19635e-12	0.0854469
Epb41l2	2.20547e-12	0.0853471
Sp5	2.28651e-12	0.0846911
Tmem184c	2.29678e-12	0.0853597
1700112E06Rik	2.33052e-12	0.08542
Utp15	2.35578e-12	0.0853858
Bdh1	2.41659e-12	0.0852683
Tecr	2.44961e-12	0.0850676
Syncrip	2.49801e-12	0.0852242
Gm3636	2.60073e-12	0.0848348
Tanc2	2.60158e-12	0.0852402
Pmepa1	2.62409e-12	0.0852156
Pcdh9	2.62829e-12	0.0767582
Ahnak	2.67096e-12	0.0849003
Akap8l	2.69149e-12	0.0851749
Atp6v1g1	2.7933e-12	0.0842677
Rpl14	2.79404e-12	0.0831708
Mrpl16	2.80928e-12	0.0851006
Mylip	2.80928e-12	0.0850504
Rps27a	2.80928e-12	0.0849473
Cct7	2.83724e-12	0.0847775
Cldn8	2.8398e-12	0.0850223
Trmt10a	2.8516e-12	0.0850222
Mrps22	3.00626e-12	0.0849928
Polr2h	3.01218e-12	0.0849804
Dusp16	3.03307e-12	0.0849515
Pdss1	3.2285e-12	0.0847987
Tomm40	3.23525e-12	0.0847888
Ncapd2	3.28638e-12	0.0847115
Osgin1	3.42569e-12	0.0847727
Tspyl4	3.53825e-12	0.0847079
Psip1	3.55305e-12	0.0846702
Psca	3.56789e-12	0.0838647
Ncoa1	3.60941e-12	0.0846874
Dkk2	3.63265e-12	0.0828889
Ostc	3.74704e-12	0.0843829
Eaf2	3.9549e-12	0.0841945
Egfl7	4.09394e-12	0.0838202
Sp110	4.27887e-12	0.0843504
Cse1l	4.34306e-12	0.0843738
Tmem246	4.45627e-12	0.0843324
Yae1d1	4.55333e-12	0.0842828
Stx19	4.75749e-12	0.0842239
Clic1	4.97429e-12	0.0831898
Pgam1	5.11853e-12	0.0837856
Nup35	5.26483e-12	0.0840473
Ccpg1os	5.47435e-12	0.0839696
Tarbp2	5.60641e-12	0.0839495
Gstt2	5.70735e-12	0.0839158
Ost4	5.8396e-12	0.0835465
Crybg3	5.94791e-12	0.083814
Orc2	6.00801e-12	0.0838295
Serpind1	6.12815e-12	0.083619
Park7	6.14332e-12	0.0832466
Cct8	6.22786e-12	0.0834843
Exo1	6.27637e-12	0.0836116
Qk	6.51108e-12	0.0836681
Pvrl2	6.53369e-12	0.0835959
Tnfrsf19	6.59121e-12	0.0827299
Cdv3	6.59526e-12	0.0835394
Rps18	6.73487e-12	0.0809429
Creld2	6.90835e-12	0.0835576
Myl12a	6.92916e-12	0.0830051
Arhgdia	7.16793e-12	0.0832405
Spcs2	7.18082e-12	0.0829251
Hmgb1	7.59479e-12	0.0825746
Frmd8	7.60919e-12	0.0833838
Sdf2l1	7.78436e-12	0.0833575
Klk13	8.0534e-12	0.0832731
Acsl4	8.37422e-12	0.083085
Vipr1	8.38245e-12	0.0828202
Pmvk	9.12952e-12	0.0831015
4931406C07Rik	9.35247e-12	0.0830783
Atad5	9.41708e-12	0.0829858
Gfpt2	9.69722e-12	0.0817113
Tle3	9.89035e-12	0.0829245
Sptlc2	1.01689e-11	0.0829114
Rfk	1.01689e-11	0.0828733
Ube2m	1.01689e-11	0.0826108
Il34	1.037e-11	0.0828824
C1qtnf4	1.04149e-11	0.082786
Chac1	1.04673e-11	0.0822998
3110082I17Rik	1.04915e-11	0.082877
Vimp	1.06834e-11	0.0824695
Map1b	1.14323e-11	0.0826937
Mxi1	1.14905e-11	0.0826933
Hsph1	1.15186e-11	0.0827126
Slfn9	1.16661e-11	0.0826452
Tpcn1	1.16661e-11	0.0823187
Fry	1.16692e-11	0.0826564
Usp18	1.26016e-11	0.0822778
Nrg4	1.26016e-11	0.0819316
Arc	1.33323e-11	0.0806691
Morf4l1	1.38674e-11	0.0813338
Lsm5	1.43038e-11	0.0823167
Il17re	1.44125e-11	0.0823357
Psmg2	1.44405e-11	0.0823322
Tcf4	1.46172e-11	0.0823094
Clint1	1.49646e-11	0.0821593
Itpr2	1.50505e-11	0.0822403
Nudt21	1.51993e-11	0.0822053
Rnaseh2a	1.52601e-11	0.0822322
Ldha	1.53748e-11	0.0814863
Eftud2	1.59042e-11	0.0821636
Rab35	1.65652e-11	0.0820943
Pop4	1.72495e-11	0.0820262
Gipc2	1.74661e-11	0.081924
Arhgap11a	1.75997e-11	0.0818964
Cpm	1.81321e-11	0.0819169
Bambi	1.83212e-11	0.0819107
Mx1	1.83212e-11	0.0817301
Chtf18	1.85774e-11	0.0816169
Rom1	1.87765e-11	0.081817
Vkorc1	1.88325e-11	0.0818219
Thra	1.88836e-11	0.0818648
Cd302	1.94508e-11	0.0818048
Irx5	1.94847e-11	0.0817956
Trp73	1.96117e-11	0.0800784
Tpd52	1.98911e-11	0.0814818
Snrpb	2.00697e-11	0.0811689
Hpdl	2.01604e-11	0.0814247
Anp32e	2.05372e-11	0.0816685
Pmpca	2.06809e-11	0.0817041
Pole2	2.12773e-11	0.0815536
Acp1	2.14085e-11	0.0814875
Gm14827	2.1486e-11	0.0700093
Eif3d	2.1582e-11	0.0815206
Fabp5	2.18579e-11	0.0814713
Pkmyt1	2.18921e-11	0.0815114
Cyr61	2.26268e-11	0.0814575
Traf4	2.34468e-11	0.0814863
Gm14964	2.3583e-11	0.0800033
Ly6d	2.37359e-11	0.0812818
Timm9	2.44464e-11	0.08141
Cyc1	2.48868e-11	0.0811272
Cdca7	2.62504e-11	0.0812284
Mrps7	2.66298e-11	0.0811612
Wdr74	2.72675e-11	0.0812069
Anpep	2.74067e-11	0.0811004
Pcmtd1	2.8069e-11	0.0811694
Kctd8	2.85543e-11	0.0809927
Rpl10a	2.87793e-11	0.078517
Snrnp25	2.98583e-11	0.0810361
Arl6ip1	2.98583e-11	0.0807378
Eps8	3.06128e-11	0.0810157
Slc43a2	3.2173e-11	0.0809293
A630023A22Rik	3.22037e-11	0.0802011
Nolc1	3.35167e-11	0.0808395
Wdr5	3.67006e-11	0.0807016
Glmp	3.6944e-11	0.0806389
Pigp	3.70157e-11	0.0806462
Fdx1l	3.94848e-11	0.080555
Rpl36a	3.98833e-11	0.0793784
E030044B06Rik	4.04795e-11	0.0752961
Tbc1d30	4.07217e-11	0.0804671
Socs3	4.27793e-11	0.0804322
Smc6	4.29234e-11	0.0804229
Rassf1	4.38075e-11	0.0803862
Ccdc189	4.49838e-11	0.0803208
Pfdn2	4.61789e-11	0.080083
Mat2a	4.66499e-11	0.080253
Glt8d2	4.67586e-11	0.0800619
Slc38a1	4.81065e-11	0.0802091
Ndufv3	4.82865e-11	0.0799985
Yipf2	5.05052e-11	0.0801261
Ptpn13	5.12919e-11	0.0800763
Nme6	5.17624e-11	0.0800935
Iqgap3	5.2617e-11	0.0798686
S1pr2	5.3523e-11	0.0799511
Ano1	5.55393e-11	0.0799654
Fam83d	5.64348e-11	0.0795679
Snrpd3	6.15113e-11	0.0795616
Cdkn2aipnl	6.30636e-11	0.079751
Tmprss4	6.34329e-11	0.0797374
Slc25a10	6.36908e-11	0.0796341
Crip1	6.51656e-11	0.0796245
Bag1	6.53716e-11	0.0792811
Ankrd66	6.68995e-11	0.0783476
Slc13a2	6.79012e-11	0.0792484
Epn3	6.79478e-11	0.0796041
[truncated: 3,080 more rows]
