# Supplementary material for: Single-cell division tracing and transcriptomics reveal cell types and differentiation paths in the regenerating lung
Source: Nat Commun. 2024 Mar 12;15:2246. doi: 10.1038/s41467-024-46469-4 (PMC10933319; doi:10.1038/s41467-024-46469-4)
Supplement: Supplementary file 15 — Supplementary Data 12 [file 41467_2024_46469_MOESM15_ESM.xlsx]

## Sheet: Supp_data_12_club_ciliated_DEG
gene_name	q_value	morans_I
Fam183b	0	0.846883
Gm867	0	0.844697
Tmem212	0	0.840052
1110017D15Rik	0	0.838814
1700016K19Rik	0	0.836305
BC051019	0	0.831373
Mlf1	0	0.830846
Ctxn1	0	0.830265
Tctex1d4	0	0.82978
Lrrc10b	0	0.82596
Calml4	0	0.825474
Rsph1	0	0.825399
Cfap126	0	0.824015
Ccdc113	0	0.82371
Sntn	0	0.82203
Riiad1	0	0.820857
Dynlrb2	0	0.816343
Pifo	0	0.811669
Cxcl16	0	0.809917
Cxcl15	0	0.809295
1700007K13Rik	0	0.806748
Nme5	0	0.805198
Prr29	0	0.800673
Spag17	0	0.800522
Tppp3	0	0.797013
Arhgdig	0	0.795606
Ccdc153	0	0.793897
Tekt1	0	0.79096
1700026L06Rik	0	0.789723
Smim5	0	0.7891
Tuba1a	0	0.786128
Aebp1	0	0.785297
Ckb	0	0.784724
Cfap206	0	0.784419
Efcab10	0	0.776413
Foxj1	0	0.774501
1700001C02Rik	0	0.774341
2410004P03Rik	0	0.774127
Cyp2s1	0	0.773691
Dbp	0	0.772265
Cfap45	0	0.768501
Rsph9	0	0.763913
Itpka	0	0.761959
Nr1d1	0	0.761727
Spef2	0	0.761084
Stmnd1	0	0.758373
Dmkn	0	0.756427
Gm1673	0	0.753451
Cish	0	0.752974
Spag6l	0	0.751116
Traf3ip1	0	0.74551
Cldn10	0	0.745307
Slc25a25	0	0.745072
Iqcg	0	0.743948
Erich2	0	0.742521
Tm4sf1	0	0.74224
Agr3	0	0.741976
Hdc	0	0.74164
Ddit3	0	0.739613
Cfap53	0	0.734549
Ciart	0	0.734486
Sftpa1	0	0.73425
Mns1	0	0.73222
Aldh3b1	0	0.72992
Relb	0	0.727651
Dnah5	0	0.726185
Cfap54	0	0.726054
Lrrc48	0	0.725126
Spa17	0	0.724473
1700001L19Rik	0	0.721755
Ccdc78	0	0.721443
Cfap44	0	0.720267
Cetn4	0	0.719489
Ccdc39	0	0.718528
Cfap77	0	0.717973
Ifrd1	0	0.715103
Ttc39a	0	0.714878
Rsph4a	0	0.713558
Pltp	0	0.713219
Scgb3a2	0	0.712304
Cmbl	0	0.711966
Cep83	0	0.706398
Tspan1	0	0.705636
Lrriq1	0	0.705327
Bok	0	0.704513
Ccdc181	0	0.700459
Ccdc170	0	0.700309
Cdhr4	0	0.700248
Mgst3	0	0.699708
Cdhr3	0	0.699201
Fmo2	0	0.696001
Dnali1	0	0.695416
Dnah3	0	0.693612
1110004E09Rik	0	0.692022
Fabp3	0	0.690657
6820408C15Rik	0	0.689932
Nr1d2	0	0.687217
Syt5	0	0.68704
Clk4	0	0.68538
Edn1	0	0.684818
Fam213a	0	0.684381
Drc1	0	0.684279
Hspa2	0	0.684251
Pim3	0	0.683273
Ift43	0	0.682867
Odf3b	0	0.682734
Retnla	0	0.682681
Ift172	0	0.681555
Ctsc	0	0.680865
D430036J16Rik	0	0.6781
Zkscan5	0	0.677642
1700088E04Rik	0	0.676502
Cd36	0	0.675964
Tcea3	0	0.675489
Tnfsf15	0	0.674581
Gadd45b	0	0.673724
Poc1a	0	0.673652
Fam47e	0	0.673615
Dnah6	0	0.673491
Oscp1	0	0.671022
Ctsk	0	0.666943
Cald1	0	0.665891
Fam216b	0	0.665616
Plcb3	0	0.665123
Capsl	0	0.663662
Fam81b	0	0.662506
Snhg12	0	0.662216
Per1	0	0.660226
Ttc21a	0	0.659881
Ccdc40	0	0.658482
Chil1	0	0.656479
Clic6	0	0.654678
5430416N02Rik	0	0.653826
1700007G11Rik	0	0.652285
Wdr78	0	0.651191
Epb41l4aos	0	0.651028
Atf4	0	0.650839
Cetn2	0	0.649445
Ppp1r36	0	0.649328
Fank1	0	0.648739
Ift27	0	0.648425
Ccdc74a	0	0.647256
Drc7	0	0.647241
AU040972	0	0.646692
Susd2	0	0.646441
Efcab1	0	0.644876
Oat	0	0.644321
Fam92b	0	0.643976
Pon1	0	0.643538
1810032O08Rik	0	0.643249
Lrrc34	0	0.643084
Saxo2	0	0.642269
Ttc12	0	0.641856
Mycbp	0	0.641452
Dusp8	0	0.641071
1600020E01Rik	0	0.640274
Tnfaip3	0	0.639663
Gpx2	0	0.63869
Bhlhe41	0	0.638165
Cfap69	0	0.63706
Stk33	0	0.636988
Csrnp1	0	0.636324
Plk2	0	0.634828
Crip2	0	0.634825
Wdr66	0	0.634613
Prr15l	0	0.634475
Rbp4	0	0.633656
Hydin	0	0.63263
Sec14l3	0	0.631942
Fam81a	0	0.629718
Ccnl1	0	0.629544
Plet1	0	0.628677
Fbxo36	0	0.626643
Gabrp	0	0.625818
Elf5	0	0.625162
Trf	0	0.624525
Anxa8	0	0.624493
Kdr	0	0.624148
Ak7	0	0.623396
Tns2	0	0.622969
Ccdc30	0	0.622101
Dnah12	0	0.621543
Pih1d2	0	0.62107
Cyb561	0	0.620785
Nek5	0	0.620281
Morn3	0	0.619862
Hbp1	0	0.61779
Tekt4	0	0.615639
Scnn1b	0	0.615549
Dnah9	0	0.615417
Dpy30	0	0.615082
Cfap100	0	0.613947
Pcp4l1	0	0.613555
Dnaic2	0	0.613258
Lrrc6	0	0.612509
Ebp	0	0.611648
Nenf	0	0.610584
Scgb1c1	0	0.609849
Erich3	0	0.60924
Coq10b	0	0.608875
Spata18	0	0.608844
Iqub	0	0.60866
Lrrc26	0	0.607876
Gmnn	0	0.607752
Maff	0	0.60723
Ubxn10	0	0.605903
Dnah7a	0	0.598484
Calm3	0	0.59696
Map1b	0	0.594048
Tmem107	0	0.593602
Gstk1	0	0.592419
Hsp90b1	0	0.592051
Atpif1	0	0.59127
Chad	0	0.59085
Smim22	0	0.590644
Ift74	0	0.58973
Ccdc146	0	0.589668
Aqp5	0	0.589256
Ssbp4	0	0.588681
Lgals3bp	0	0.588259
Tspan4	0	0.586989
Cd200	0	0.585835
Dcdc2b	0	0.58578
Pnpla2	0	0.584256
Crip1	0	0.583882
Ppil6	0	0.583027
Gsto1	0	0.582952
Bhlhe40	0	0.582397
Lrrc71	0	0.582278
AU021092	0	0.581281
Wsb1	0	0.580616
Cfap52	0	0.580359
Iqca	0	0.579228
Mapk15	0	0.579179
Elmod1	0	0.578404
Ehf	0	0.578341
Kcnmb2	0	0.578057
Parp3	0	0.577811
2610028H24Rik	0	0.577066
Igfbp5	0	0.576872
1810062G17Rik	0	0.576773
B9d1	0	0.575487
Kcnmb4	0	0.574182
C3	0	0.573948
Dnajb13	0	0.573885
Ccdc120	0	0.573528
Sntb2	0	0.57306
Tuba1b	0	0.57119
Aox3	0	0.570567
Trip6	0	0.567315
Kifap3	0	0.566235
Cfap161	0	0.565296
Ttc25	0	0.564327
Zfos1	0	0.563503
Sh3bgrl3	0	0.563262
Ift88	0	0.563211
Kif3a	0	0.562828
Mcee	0	0.562403
Col23a1	0	0.561813
Hcfc1r1	0	0.561376
Nfyc	0	0.561331
Bcar1	0	0.561214
4833427G06Rik	0	0.560151
Rabl2	0	0.559462
Ttc9	0	0.557499
Prom1	0	0.557021
Sfta2	0	0.556996
Elof1	0	0.55618
Dzip1l	0	0.556023
Cckar	0	0.555364
Ift22	0	0.554963
Pvt1	0	0.554511
Spef1	0	0.554505
Macc1	0	0.553942
Dbi	0	0.553713
Lzts2	0	0.553589
Dusp16	0	0.553379
Cnp	0	0.553371
Mak	0	0.552287
Emb	0	0.552278
Dnah11	0	0.551247
Rela	0	0.550079
Hspb8	0	0.550026
Wdr60	0	0.549279
Gipc2	0	0.548961
Dync2h1	0	0.54825
Fkbp2	0	0.548011
Kitl	0	0.545994
Aldoa	0	0.545539
Igfbp6	0	0.545396
Ccdc180	0	0.545217
Samhd1	0	0.544861
5330417C22Rik	0	0.544551
Dnaaf3	0	0.544457
Ldlrad1	0	0.543449
Dync2li1	0	0.542922
Pxdc1	0	0.542775
Cep164	0	0.541001
1700013F07Rik	0	0.540687
Enkur	0	0.539878
Ccdc68	0	0.539751
Zmynd10	0	0.539333
H3f3b	0	0.539316
Rasl11a	0	0.539147
Rel	0	0.539073
Fermt1	0	0.538565
Flrt3	0	0.538235
Wnt4	0	0.537162
Clic1	0	0.536944
Zfp474	0	0.5369
Sepp1	0	0.536482
Lrrc23	0	0.535784
Gsta3	0	0.535071
Fsip1	0	0.53486
Tgfb2	0	0.534043
Ces1f	0	0.533467
Rps21	0	0.53327
Traf2	0	0.532394
2010111I01Rik	0	0.531769
Spag16	0	0.531684
Sftpd	0	0.530985
Gas8	0	0.530651
Cxcl2	0	0.529476
Chchd6	0	0.528697
Tnfrsf12a	0	0.528017
Birc3	0	0.527376
Rpl41	0	0.526976
Sec61b	0	0.526878
Rassf1	0	0.526746
Cep126	0	0.525566
Cxcl10	0	0.525026
Icam1	0	0.52482
Gm1661	0	0.522827
Wdr63	0	0.522418
Ccdc65	0	0.521932
Syne1	0	0.52184
Galnt18	0	0.521523
Rpn1	0	0.520941
Ager	0	0.520898
Bphl	0	0.519403
Rsrc2	0	0.519368
Dedd2	0	0.518915
Ankrd44	0	0.518709
Ascc1	0	0.51855
Pkig	0	0.518389
Gsr	0	0.51824
Eno4	0	0.516735
Mgst2	0	0.515816
Pcbd1	0	0.515553
Bag1	0	0.515276
Dnaic1	0	0.515121
Smim6	0	0.515108
Qk	0	0.514761
Gm2a	0	0.513889
Cep290	0	0.513841
Spag8	0	0.512944
Barx2	0	0.511834
Ifitm2	0	0.511738
Slc25a4	0	0.511623
Cdkl2	0	0.511335
Cables1	0	0.510506
Tusc3	0	0.510215
Cftr	0	0.509615
Ypel5	0	0.509462
Nfkbia	0	0.50908
Pttg1	0	0.508392
Fam216a	0	0.508377
Fam166b	0	0.507721
Dusp18	0	0.506149
Cfap70	0	0.5056
Aig1	0	0.505211
Ruvbl2	0	0.503622
Lcn2	0	0.503619
Fsd1l	0	0.503234
Gm973	0	0.501397
Ift20	0	0.501172
Ccrl2	0	0.501006
Fam161a	0	0.500839
Aspa	0	0.500386
Rpl13	0	0.499727
Tmem251	0	0.499692
8430408G22Rik	0	0.499658
Phtf1	0	0.499406
Kcnj15	0	0.499289
Fth1	0	0.498586
3300002A11Rik	0	0.497441
Scn1b	0	0.497321
Mal	0	0.496874
Ctps	0	0.496811
Plp2	0	0.496587
Pacrg	0	0.496311
6430531B16Rik	0	0.49567
Slc16a3	0	0.495509
Rgcc	0	0.495325
4932443I19Rik	0	0.495061
Scgb1a1	0	0.49406
Morn5	0	0.493856
Foxo3	0	0.493789
Ccdc189	0	0.493555
Rnase4	0	0.493285
1700028P14Rik	0	0.49301
Nfkb2	0	0.491318
Epas1	0	0.491307
Ak9	0	0.491236
Nudt14	0	0.49097
Ptbp2	0	0.490359
Ccdc121	0	0.489721
Maats1	0	0.489253
Odf2l	0	0.489142
Rpl21	0	0.489124
Rfc2	0	0.489107
Tank	0	0.489059
Aes	0	0.488908
Catip	0	0.488501
Arf5	0	0.488463
Specc1	0	0.487991
Pigr	0	0.487868
Spata24	0	0.487841
Oxct1	0	0.487176
Pdia3	0	0.486522
Map2k3os	0	0.486487
Tnfrsf9	0	0.486399
Uqcr11	0	0.486289
Ttc29	0	0.486131
Acaa2	0	0.485742
Esr1	0	0.485499
Rpl18	0	0.485376
Meig1	0	0.485099
Ilf3	0	0.484419
Rpgrip1l	0	0.484361
Nrg1	0	0.484128
Usp39	0	0.484034
Eif5	0	0.483944
Plpp3	0	0.483543
Dynll1	0	0.483336
Gem	0	0.482944
Pcsk4	0	0.482861
Ttll3	0	0.48182
Rplp1	0	0.480933
Cdkn1a	0	0.480747
Fam110a	0	0.479589
Tmsb10	0	0.478871
Ankrd66	0	0.478079
Tspan11	0	0.477936
Cds1	0	0.477778
Pir	0	0.477734
Myc	0	0.477586
Rpl6	0	0.47662
Ptms	0	0.476455
Pnrc1	0	0.476307
Cfap58	0	0.475569
Efhc1	0	0.475315
Dalrd3	0	0.475093
Hmha1	0	0.474506
Prr18	0	0.474089
Tbc1d15	0	0.473997
C6	0	0.473762
Vpreb3	0	0.47363
Lrrc51	0	0.473622
Txnip	0	0.473517
Gm29538	0	0.47338
1700024G13Rik	0	0.47271
Rgs22	0	0.472512
Cfap46	0	0.472109
Psmc3ip	0	0.471967
Cdpf1	0	0.471461
Tra2b	0	0.471248
Klf6	0	0.470569
Tifa	0	0.470329
Cxcl1	0	0.470172
Gnai2	0	0.469359
F3	0	0.469111
Prdx4	0	0.468029
Ldha	0	0.468014
Zmynd15	0	0.468006
Rpl37	0	0.467908
Ccdc108	0	0.467652
Anxa11	0	0.467512
Hspb11	0	0.467409
Rps23	0	0.467348
Ajuba	0	0.467277
Neurl3	0	0.467098
Sdc1	0	0.467049
Ankrd65	0	0.466938
Sphk1	0	0.46679
Ndufa4	0	0.466465
Lbp	0	0.465987
Ccdc17	0	0.46587
Rps20	0	0.465607
Dynlt1f	0	0.465466
Rcan1	0	0.46534
Krt8	0	0.465061
Akap14	0	0.464882
Nedd9	0	0.464776
Gnai1	0	0.464737
Sdccag8	0	0.464581
Hist1h4h	0	0.4641
Rpl27a	0	0.463101
Idh1	0	0.462952
Prdx6	0	0.462932
Park7	0	0.462784
Rpl38	0	0.462731
Ghrl	0	0.46257
Gsta2	0	0.462377
Armc4	0	0.462287
Ifi35	0	0.462196
Qpct	0	0.462083
Rpl19	0	0.46187
Txn1	0	0.461557
Esm1	0	0.460753
Creb5	0	0.460614
Hsp90ab1	0	0.460527
Hspa4l	0	0.460377
Ddost	0	0.460205
Hlf	0	0.459655
Tomm7	0	0.459145
Acox2	0	0.458801
Atp1a1	0	0.458345
Tmed3	0	0.458199
Mok	0	0.458102
Itgb6	0	0.458053
Wfdc1	0	0.457914
1700029J07Rik	0	0.457728
Slc34a2	0	0.456932
Rab10os	0	0.456803
Scnn1g	0	0.456721
Nfkbib	0	0.456389
Rps29	0	0.456188
Rps12	0	0.456063
Rpl18a	0	0.45593
Ppp1r15a	0	0.455857
Gnl3	0	0.4557
Fhad1	0	0.455411
Cdkl4	0	0.455304
Atf3	0	0.455135
Rgs16	0	0.454774
Abcc3	0	0.45447
Tjap1	0	0.453969
Pdia4	0	0.453677
Acsl3	0	0.45302
Actb	0	0.452325
Eml2	0	0.451449
Scp2	0	0.451042
Casp4	0	0.450526
Mr1	0	0.449974
Tbcb	0	0.449701
Dapk2	0	0.449675
Creb3l1	0	0.449208
Col8a2	0	0.449172
Rbm5	0	0.448884
Rps5	0	0.448489
Ccdc191	0	0.448451
Aoc1	0	0.448446
Zfp362	0	0.448333
Klf10	0	0.448168
Tnn	0	0.446655
4930562C15Rik	0	0.446406
Pdlim2	0	0.446256
S100g	0	0.446172
Akt1s1	0	0.445829
Agbl2	0	0.445474
Wfdc2	0	0.445263
Fau	0	0.445153
Pcolce	0	0.443916
Wnt11	0	0.443691
Prpf38b	0	0.443453
Mapk3	0	0.443313
Rps19	0	0.442816
Eid1	0	0.442527
Cdc14a	0	0.442357
Slc4a5	0	0.442332
Tsga10	0	0.442201
Sccpdh	0	0.44212
Cldn18	0	0.441901
Stx11	0	0.441492
Psap	0	0.44128
Nop58	0	0.441089
Ing3	0	0.44032
Dhrs7	0	0.44024
Ift46	0	0.440088
Pon2	0	0.439952
Lrrc46	0	0.439759
Nek1	0	0.439599
Pdia6	0	0.43929
Bbof1	0	0.439178
Emp2	0	0.439062
Ccl20	0	0.438854
Epdr1	0	0.438807
Pebp1	0	0.438681
Tpt1	0	0.438442
Irf1	0	0.438096
Pgls	0	0.438042
Nudc	0	0.437411
Rps26	0	0.436688
Sun2	0	0.436507
Fuca1	0	0.436289
Ccdc96	0	0.436163
Rps10	0	0.436075
Chd2	0	0.435479
Rpl37a	0	0.435353
Lrrc74b	0	0.434836
Chchd10	0	0.43469
Klf9	0	0.434687
Scd1	0	0.434226
Ppp1r14c	0	0.433921
Lrwd1	0	0.433725
Ckmt1	0	0.43364
Rps8	0	0.433217
Rpl36	0	0.433131
Zc3h12a	0	0.432733
Epb41l4a	0	0.432714
Dusp4	0	0.432355
Rps27a	0	0.432341
Rasgef1a	0	0.432246
Pla2g16	0	0.43189
Gstm2	0	0.431577
Ergic3	0	0.431235
Ptp4a1	0	0.4311
Porcn	0	0.430926
Hist1h4i	0	0.43085
Acsm1	0	0.429942
Ffar4	0	0.429486
Myof	0	0.429175
Snrnp48	0	0.42913
Ndufaf3	0	0.428893
Rsph10b	0	0.427941
Csrp2	0	0.427775
Rpsa	0	0.427753
Ace2	0	0.427677
Cpq	0	0.427557
Eps8	0	0.427554
4931406C07Rik	0	0.427442
Prnp	0	0.427253
Gsn	0	0.427084
Acp5	0	0.427069
Rabgap1l	0	0.427062
Rps4x	0	0.427045
Hipk1	0	0.427027
Nphp1	0	0.426829
Tmc4	0	0.426567
Dnajc5	0	0.42647
Muc1	0	0.42642
Mafk	0	0.425987
Rpl8	0	0.425601
Rps9	0	0.425503
Btg2	0	0.424706
Smkr-ps	0	0.424556
P4hb	0	0.424252
Bcl3	0	0.42425
Diaph3	0	0.424188
Rpl24	0	0.424136
Rnf186	0	0.42378
Prdx5	0	0.423663
Cd9	0	0.423101
Zmynd12	0	0.422629
Krtap17-1	0	0.422198
Ptma	0	0.422142
Mapkapk3	0	0.422102
S100a10	0	0.421998
Cfap43	0	0.421882
Kansl2	0	0.421821
Krt23	0	0.421644
Svbp	0	0.421232
Gm28050	0	0.420998
Cry1	0	0.420669
Celf2	0	0.42047
Prrg3	0	0.420406
Npc2	0	0.418341
Lca5	0	0.418245
Baz1a	0	0.41808
Tekt2	0	0.417838
Tpcn2	0	0.417522
Ccdc151	0	0.417457
Sqstm1	0	0.417298
Hdac11	0	0.416998
Sftpb	0	0.41643
1810013L24Rik	0	0.416424
Rpl28	0	0.416001
Psme1	0	0.415909
Aldh1a1	0	0.415801
Ccpg1os	0	0.41564
Uckl1os	0	0.415168
Srsf3	0	0.414943
Fkbp8	0	0.414755
4933434E20Rik	0	0.41439
Gclm	0	0.414343
Adgb	0	0.41434
Rpl23	0	0.414102
Jun	0	0.413449
Taldo1	0	0.412989
Rpl11	0	0.412908
Akirin2	0	0.412892
Gjb6	0	0.412797
Ndufb5	0	0.412576
Lamtor2	0	0.412528
Tnf	0	0.412459
Zbbx	0	0.412431
Basp1	0	0.412074
Tecr	0	0.410515
Eps8l2	0	0.41017
Ttc30b	0	0.409727
Plin5	0	0.409445
Sgk1	0	0.409366
Ift57	0	0.409019
Rpl30	0	0.408816
Oacyl	0	0.408787
Rhbdf1	0	0.408685
Mrpl34	0	0.408435
Rplp0	0	0.40777
Csf1	0	0.407564
Phlda1	0	0.407091
Gsta4	0	0.407076
R3hdm4	0	0.407053
Vwa3a	0	0.406922
Nucb1	0	0.406845
Hsph1	0	0.406693
Fam46c	0	0.406557
Cd177	0	0.40605
Atp2b2	0	0.405772
Acsf2	0	0.405756
Kif9	0	0.405728
Btg3	0	0.405695
Ift81	0	0.405643
Rp1	0	0.405599
Smarca2	0	0.405032
Stra13	0	0.404882
Cbr1	0	0.4045
Hnrnph3	0	0.40385
Lrrc45	0	0.403846
Usp54	0	0.40367
Ubxn11	0	0.40336
Glipr1	0	0.40336
Gprc5a	0	0.403348
Gm5860	0	0.403275
Tef	0	0.403118
Mrps24	0	0.402366
Tubb4b	0	0.402009
Myl12a	0	0.401588
Dnah1	6.77409e-307	0.401667
Usp18	1.1744e-306	0.40159
Rps24	1.26186e-306	0.400389
H2afj	3.46652e-306	0.401043
Hadh	6.33042e-306	0.401098
Tonsl	1.72802e-305	0.400676
Smco4	3.33004e-305	0.400613
Bcam	3.63995e-305	0.400589
Brd4	4.48388e-305	0.400427
Luc7l	4.51245e-304	0.399794
Map9	1.28772e-303	0.399602
Gm10076	4.46613e-303	0.399229
Atp6v1c2	4.83859e-303	0.399175
Gm14964	1.87656e-302	0.398727
Ubald1	3.86123e-302	0.398615
Cyr61	6.50117e-301	0.397803
Fmo3	2.20829e-300	0.397198
Dpcd	2.6885e-300	0.397216
Rabac1	2.73328e-300	0.397177
Ndufv3	1.26965e-298	0.396243
Rab36	1.52762e-298	0.396091
Wdyhv1	1.76054e-298	0.396163
Ezr	2.02818e-298	0.395034
Trit1	2.5494e-298	0.396075
Mrps36	2.63061e-298	0.396068
Efhb	6.7197e-298	0.395749
Spata6	1.51358e-297	0.395561
2810474O19Rik	1.67779e-297	0.395225
Nin	1.77271e-297	0.395391
Ube2m	2.23871e-297	0.395228
Fam161b	2.5535e-297	0.395365
Orm1	5.08318e-296	0.394466
Tkt	6.16275e-296	0.394351
Cib1	6.60905e-296	0.394356
Adam8	2.37664e-295	0.394057
Tspan3	2.92538e-295	0.393988
Vcam1	5.71641e-295	0.39339
Ptgs2	5.83758e-295	0.393794
Srsf6	6.59452e-295	0.393562
Naca	8.09665e-295	0.39255
Gm20661	1.29973e-294	0.393393
Ube2g2	1.38398e-294	0.393567
Acss2	1.52811e-294	0.393285
Mal2	3.5858e-294	0.392905
Rpl34	7.2095e-294	0.391603
Cox6c	2.73478e-293	0.391528
Ankrd42	2.93907e-293	0.392654
Prss8	2.94476e-292	0.391904
4931429I11Rik	3.10171e-292	0.391852
Dusp3	7.05423e-292	0.391741
Prr7	1.21752e-291	0.39148
Pam	2.69897e-291	0.391323
Akr1b8	6.57119e-291	0.391087
Lhb	1.84838e-290	0.390761
Rpp38	2.51516e-290	0.390693
Ppib	2.32317e-289	0.38953
Tpi1	2.86775e-289	0.389824
Tom1	5.50996e-289	0.389744
Slpi	6.15898e-289	0.389634
Irf2	6.34082e-289	0.389563
Pcx	8.04205e-289	0.389619
Ftl1	1.15062e-288	0.388747
Myb	6.77862e-288	0.389016
Calm1	8.85425e-288	0.387278
Hist1h4d	9.35007e-288	0.388938
Srsf11	1.00482e-287	0.388465
Tpm3	1.02209e-287	0.388572
Gtf2h1	1.81029e-286	0.388075
Erdr1	4.75522e-286	0.387761
Casp6	5.00804e-286	0.387774
Dynlrb1	7.01537e-286	0.387529
Rgs3	2.69218e-285	0.387265
Ndufc1	3.46409e-285	0.386945
Mrps17	4.61865e-285	0.386948
Rexo2	1.04976e-284	0.386473
Hp	8.4028e-284	0.385976
Rhod	8.43102e-284	0.386244
Tmem256	1.27031e-283	0.386052
Dnajc15	1.77144e-283	0.385858
Yrdc	3.85288e-283	0.385759
Stap2	6.77682e-283	0.385602
Mgst1	1.44353e-282	0.384971
Mrps33	2.8304e-282	0.385141
Chtop	3.17094e-282	0.384937
B230118H07Rik	3.72187e-282	0.385117
Frat2	4.67709e-281	0.384346
Ascc2	7.72292e-281	0.38417
Hemk1	1.20995e-279	0.383301
Ggh	3.22611e-279	0.382894
Flcn	5.8924e-279	0.382877
Abca4	7.67248e-279	0.382719
Kcnk1	1.46131e-278	0.382594
Cbx3	1.97293e-278	0.38254
Mlph	2.99754e-278	0.382197
Rpn2	1.00403e-277	0.381921
Gadd45g	1.75853e-277	0.381836
Adgre5	1.13059e-276	0.381291
Spcs1	2.43876e-276	0.380765
Strbp	2.76575e-276	0.381005
Prkar2b	3.3286e-276	0.38092
Txndc17	7.2957e-276	0.38073
2410015M20Rik	9.83784e-276	0.380554
Rps15	1.064e-275	0.379559
Ccdc60	4.29562e-275	0.380132
Aldh2	4.61096e-275	0.37987
Plekhb1	6.12738e-275	0.380126
Mdfic	8.17146e-275	0.380014
Anp32a	2.06349e-274	0.379498
Nedd4l	3.5721e-273	0.378849
Rpl35	4.3437e-273	0.378333
Dnaaf1	6.4182e-273	0.378617
Cyld	7.07874e-273	0.378682
Hmgcs2	9.03397e-273	0.378472
Slc44a3	1.92352e-272	0.378387
Gdpd2	1.95345e-272	0.377453
Polr2f	2.66071e-272	0.378225
Retnlg	5.20239e-272	0.377497
Rps25	6.03826e-272	0.377268
Rbm39	6.86299e-272	0.376995
Kif19a	7.33453e-272	0.377913
9330111N05Rik	9.83435e-271	0.376929
Cyfip1	3.22261e-270	0.376823
Tmem158	3.74398e-270	0.376765
Appl2	5.07527e-270	0.376669
Sqle	6.89269e-270	0.376588
Rpl14	7.73134e-270	0.375601
Serpinf1	1.29969e-269	0.375943
Rps11	1.33289e-269	0.375356
Fam149a	1.73503e-269	0.37627
Eef1a1	1.25009e-268	0.374353
Zkscan14	2.56832e-268	0.375422
A830018L16Rik	6.49463e-268	0.375075
Camkk1	9.39079e-268	0.375041
Socs2	2.0174e-267	0.374691
Trnp1	2.13858e-267	0.374752
Sat1	2.16583e-267	0.374533
Ecm1	2.4695e-266	0.374047
Idh2	2.55314e-266	0.374007
Pdgfb	2.91957e-266	0.373966
Hacd4	3.3092e-266	0.372558
Cfap36	1.30883e-265	0.373416
Rps28	3.68776e-265	0.372716
Prosc	6.81864e-265	0.373053
Mxra8	2.5056e-264	0.37262
Map3k14	1.29475e-263	0.372142
Tm6sf2	1.08182e-262	0.371382
Il18r1	3.03592e-262	0.371173
Epc2	3.06e-262	0.371106
Ostc	1.44274e-261	0.370683
Dusp12	4.16635e-261	0.370352
Renbp	3.11568e-260	0.369696
Zfp867	3.23545e-260	0.369689
Ccdc81	4.29808e-260	0.369532
Ccdc33	9.04615e-260	0.369267
Ndufc2	9.12266e-260	0.368739
Atp5c1	6.10848e-259	0.368584
BC005624	8.72416e-259	0.368631
St7	9.43874e-259	0.368659
Rpl31	1.14664e-258	0.368179
Ccl9	1.19652e-258	0.368382
Nudt4	1.22688e-258	0.368364
Ssr4	1.50074e-258	0.368276
Zbtb2	2.86915e-258	0.368309
1700040L02Rik	1.89651e-257	0.367706
Prkab1	5.03718e-257	0.367415
Rps15a	6.81631e-257	0.366236
2210013O21Rik	1.32938e-256	0.367122
Dydc2	9.1522e-256	0.366423
Srsf7	9.67919e-256	0.366241
Ccar1	3.67036e-255	0.365996
Sox2	5.27853e-255	0.365969
Slc43a3	8.51181e-255	0.365826
Rpl36a	1.07285e-254	0.365335
Mettl7a1	1.09396e-254	0.365739
Rpl39	3.61872e-254	0.364567
AI467606	3.63082e-254	0.365349
Itm2b	7.70797e-254	0.364459
Wdr31	1.43767e-253	0.364915
Pxn	2.02241e-253	0.364805
Cdc42ep5	1.48135e-252	0.364111
Nrarp	2.1636e-252	0.363829
Mipep	6.14306e-252	0.363744
Ppp1r10	6.87676e-252	0.363462
Rpl26	7.10395e-252	0.362409
Sptbn1	1.22445e-251	0.363389
0610012G03Rik	2.14501e-251	0.363371
Arl6ip1	2.16312e-251	0.363143
Prdx2	8.1701e-251	0.362693
Aldh1a7	1.20637e-250	0.362786
Tsnaxip1	1.73965e-250	0.362666
Fam46b	2.56677e-250	0.362481
Uqcr10	3.33688e-250	0.362097
Rpl10	5.90871e-250	0.360997
Ndufb7	6.83961e-250	0.362138
Slc12a2	8.61241e-250	0.362134
Zc2hc1a	1.92926e-249	0.361796
Nfkbie	1.99912e-249	0.361845
Nqo2	2.12516e-249	0.361875
Ak3	3.00045e-249	0.361801
Ids	8.18024e-249	0.361449
Arl6	8.56806e-249	0.361461
Gpi1	9.02544e-249	0.361415
Brd2	1.03756e-248	0.361167
Tmem50a	1.22033e-248	0.361325
Ythdc1	3.20731e-248	0.360884
Mapkapk2	3.74034e-248	0.360918
Luc7l3	6.49076e-248	0.360535
BC022687	1.01973e-247	0.360676
Arl3	1.8087e-247	0.360378
Rpl13a	1.88277e-247	0.359524
Itga11	4.07357e-247	0.359846
Rpl17	5.74718e-247	0.358785
Rpl9	8.35372e-247	0.358507
Rps13	8.45974e-247	0.3588
Qtrt1	8.63583e-247	0.359995
Kif27	1.14262e-246	0.359854
Asgr1	2.00563e-246	0.358443
Ak1	2.07481e-246	0.359649
Entpd3	2.68348e-246	0.359468
Pxmp2	3.07953e-246	0.359292
Wdr34	3.20894e-246	0.359575
Trp53	3.52322e-246	0.359522
Tatdn1	5.82328e-246	0.359382
Arhgap18	1.15403e-245	0.359151
Acot1	1.29225e-245	0.35908
Gstp1	2.1955e-245	0.35895
Ebpl	2.97475e-245	0.358825
Reep6	4.05606e-245	0.358662
Ict1	1.06133e-244	0.358398
Vegfa	1.14178e-244	0.358427
Ddr1	2.4138e-244	0.358148
Ube2k	3.38429e-244	0.357808
Dnaja1	3.53245e-244	0.357754
Irak1bp1	7.51323e-244	0.35774
Selenbp1	7.67912e-244	0.357398
Aloxe3	1.48202e-243	0.357449
Mob4	2.68152e-243	0.357289
Lrp10	3.04321e-243	0.357366
Epcam	7.84654e-243	0.356518
1110008P14Rik	2.12638e-242	0.356743
Fkbp4	4.05525e-242	0.356449
Phf7	4.96679e-242	0.356441
Junb	5.42428e-242	0.355893
Tmem86a	4.61918e-241	0.355724
Ptrf	2.03141e-240	0.355276
Cryab	1.01209e-239	0.354686
Rps18	1.04401e-239	0.35391
Casc1	1.09308e-239	0.354626
Cspp1	1.29593e-239	0.354587
Fcer2a	2.48508e-239	0.354097
Gm16006	3.95674e-239	0.354131
Serpinb6a	3.97923e-239	0.354202
Rbm18	3.31653e-238	0.353626
Osbpl9	5.5524e-238	0.353281
Lpxn	7.63485e-238	0.353084
2011-09-01	1.22111e-237	0.353199
Creg1	1.32254e-237	0.353066
Cep19	1.4067e-237	0.353131
Psmd9	2.41803e-237	0.352966
Srp9	5.25611e-237	0.352609
Cd82	6.029e-237	0.352683
Dnajb11	6.87281e-237	0.35263
Rps16	1.14738e-236	0.35116
Lasp1	3.47834e-236	0.352036
Tex9	3.22849e-235	0.351384
Hs6st2	8.04994e-235	0.351065
Arhgef28	1.54032e-234	0.350782
Bbc3	2.11711e-234	0.350754
Cfap57	3.50073e-234	0.350496
Cited2	6.9913e-234	0.350303
Clk1	7.22969e-234	0.350203
Tmem238	8.68486e-234	0.350303
Rpl7	2.65274e-233	0.348678
Otud1	5.77313e-233	0.349682
Trp53cor1	6.57649e-233	0.34933
Rpl32	9.03235e-233	0.348107
Sec61g	1.41639e-232	0.348886
Cyb5r3	4.93678e-232	0.348777
Oser1	7.35326e-232	0.348837
Ifitm3	7.52871e-232	0.348577
Tmem109	1.11512e-231	0.348707
Nckap5	1.56429e-231	0.348591
Rpgr	5.63075e-231	0.348155
Itgb4	8.31715e-231	0.348042
Fam49a	1.35834e-230	0.347783
Slc44a4	2.19584e-230	0.347701
Icosl	3.68128e-230	0.346508
Sfn	5.33665e-230	0.347418
Tcp11	5.6677e-230	0.347359
Nup50	1.29371e-229	0.347086
Dnah10	1.43916e-229	0.346938
Ndufa1	2.67454e-229	0.346761
Stim1	2.71925e-229	0.346884
S100a6	2.74115e-229	0.346815
Pgam1	3.38802e-229	0.346648
Dpp4	7.99571e-229	0.345572
Rps2	4.67343e-228	0.344892
Homer2	8.40034e-228	0.345481
Bad	1.35241e-227	0.345581
Ino80	1.63193e-227	0.345527
Rab20	1.89746e-227	0.345471
Tram1	3.15445e-227	0.345299
Mvb12a	4.15038e-227	0.345217
Sh3glb2	5.01342e-227	0.345145
Iqce	1.33915e-226	0.344778
Traf1	1.344e-226	0.344755
Morn2	2.01843e-226	0.344694
Gltp	3.44858e-225	0.343627
Fbxw8	3.65565e-225	0.34369
Bola1	4.48225e-225	0.343588
Pttg1ip	9.95197e-225	0.343252
Muc20	1.71155e-224	0.34263
Rbm38	2.69287e-224	0.342887
Degs1	4.16071e-224	0.342886
Ahnak	1.72395e-223	0.342393
Gstt1	2.21952e-223	0.342298
Fam173a	3.55136e-223	0.342175
Lcp1	4.05937e-223	0.342125
Swi5	4.29366e-223	0.341651
Ucp2	6.78758e-223	0.341676
Pla2g1b	7.19434e-223	0.341839
Bcap31	7.68978e-223	0.34161
Cox20	1.23125e-222	0.34162
Mdh1b	2.0319e-222	0.341498
Tial1	2.05849e-222	0.341561
Dhcr24	2.22879e-222	0.34151
Trappc6a	4.14792e-222	0.341358
Epc1	1.99379e-221	0.340822
Spry1	2.57529e-221	0.34074
Akap8l	6.69554e-221	0.340399
Klhl9	1.33176e-220	0.340163
Pdzk1ip1	8.43455e-220	0.339466
Arl2bp	1.38762e-219	0.339373
Skp1a	6.88149e-219	0.338683
Cdh1	1.86891e-218	0.33842
Creld2	3.90328e-218	0.338255
Atox1	1.13049e-217	0.337689
Rps7	1.14783e-217	0.336847
Hnrnpa2b1	1.18039e-217	0.336689
Stard3nl	7.85279e-217	0.337253
Pdcd5	1.67673e-216	0.336886
Skil	1.89637e-216	0.336948
Phlda3	3.47374e-216	0.336709
Zfp622	5.39946e-216	0.336533
Pggt1b	1.033e-215	0.336371
Cfap74	1.27847e-215	0.336146
Tra2a	1.39765e-215	0.33604
Cnot4	1.43961e-215	0.336193
Aldh3a1	5.75528e-215	0.33566
Atp5h	1.16726e-214	0.334965
Cbr3	2.29027e-214	0.335304
Maea	5.00554e-214	0.334911
Arrdc4	5.65418e-214	0.334994
Fam179a	6.06351e-214	0.334926
Megf6	7.49483e-214	0.334867
Sertad1	1.33487e-213	0.334568
Cdc42ep1	1.39874e-213	0.334623
Slc39a4	1.52447e-213	0.334658
Pdlim7	1.74294e-213	0.334403
Mycbpap	2.03008e-213	0.334558
Oaz1	2.06839e-213	0.333052
Vamp8	5.74714e-213	0.333537
Rps27	5.9007e-213	0.333244
Ruvbl1	1.11963e-212	0.333918
Map1lc3a	7.80902e-212	0.33311
Dbf4	8.94898e-212	0.333217
Paqr7	9.39333e-212	0.333202
Slc1a4	1.05249e-211	0.333111
Ces1g	1.27688e-211	0.332407
Rps14	1.33595e-211	0.331551
Abca3	1.53078e-211	0.333069
Akip1	2.33139e-211	0.332931
Marcks	3.86759e-211	0.332745
Cox6b1	4.06599e-211	0.331879
Cipc	5.34803e-211	0.332641
Nedd8	1.09276e-210	0.331977
Rplp2	1.32041e-210	0.331337
Gpr146	1.82531e-210	0.332208
Pdk4	2.50965e-210	0.332071
Por	3.87951e-210	0.331826
Fbxo16	5.56775e-210	0.331768
Lgals3	7.33185e-210	0.331592
Errfi1	7.38357e-210	0.331712
Rpl10a	8.09945e-210	0.330654
RP23-449M8.5	1.01251e-209	0.331299
Vezf1	1.11047e-209	0.331486
Ahsa1	2.18093e-209	0.33121
Glo1	5.93967e-209	0.331005
Gatad1	6.51132e-209	0.330972
Mrpl40	7.22878e-209	0.330945
Aplp2	7.59495e-209	0.330668
Uqcrq	8.38543e-209	0.330308
9530053A07Rik	9.16104e-209	0.330829
Nsrp1	1.15202e-208	0.330641
Anxa2	1.49456e-208	0.32965
S100a1	1.60977e-208	0.330094
Anapc11	2.77136e-208	0.330444
4430402I18Rik	6.10878e-208	0.330181
mt-Cytb	6.28104e-208	0.328926
Fhit	7.16035e-208	0.33011
Cnbd2	8.62336e-208	0.329973
mt-Nd1	1.87088e-207	0.329143
Ndufb8	3.11628e-207	0.329446
Suclg1	3.67316e-207	0.329353
Ltb	3.94596e-207	0.329073
Ctsz	5.85508e-207	0.329405
Timm13	7.40376e-207	0.329064
Cab39l	1.53955e-206	0.328913
Slc4a8	2.15832e-206	0.328827
Dgcr6	2.75739e-206	0.328836
Rasl11b	4.75815e-206	0.328675
Sfpq	8.12862e-206	0.327919
Rrp9	1.55807e-205	0.328254
Hspa8	2.02187e-205	0.32778
mt-Co2	2.93644e-205	0.326826
Hnmt	4.61866e-205	0.327786
Rab3gap2	5.25331e-205	0.327821
Sltm	5.81701e-205	0.327572
Trpm6	8.26608e-205	0.327562
Hexa	9.93307e-205	0.327611
Dram1	1.03027e-204	0.327586
Zbtb21	3.57722e-204	0.327153
Cpm	3.99494e-204	0.327126
1700037C18Rik	9.46972e-204	0.326817
Mob2	1.63872e-203	0.326614
Prdx1	2.60076e-203	0.325063
Mlec	2.61925e-203	0.326469
Armc3	4.11695e-203	0.326258
D230025D16Rik	5.21158e-203	0.326196
Itgav	6.89802e-203	0.326122
PISD	3.54627e-202	0.325522
Ttc8	3.65768e-202	0.325519
Atp5e	1.13511e-201	0.324341
0610011F06Rik	1.6879e-201	0.324992
Chn2	2.0894e-201	0.324486
Abcc8	4.09647e-201	0.324525
Eif4e	5.07725e-201	0.324493
Ppp1r42	6.23558e-201	0.324466
Krtcap2	7.31477e-201	0.32437
Grpel2	9.13149e-201	0.324375
Ptpn2	1.08746e-200	0.324301
Upk2	2.01472e-200	0.323136
Cyp2f2	2.1126e-200	0.324007
Tmem160	2.35196e-200	0.324051
Ifrd2	5.90705e-200	0.323714
Mtch1	1.47633e-199	0.323298
Hnrnph1	1.50888e-199	0.323302
Nagk	1.95477e-199	0.323306
Gpr137	2.91006e-199	0.323165
Kif21a	4.62804e-199	0.322872
Cfap157	5.82716e-199	0.322823
Arap1	5.90251e-199	0.322891
Esd	9.99496e-199	0.322574
Rps3a1	4.62432e-198	0.320408
Iqcd	5.24314e-198	0.321894
Fam178a	6.01612e-198	0.322081
Ttll6	6.88444e-198	0.321902
Vdac1	7.02989e-198	0.321817
B3gnt4	7.59655e-198	0.321847
Bmp4	7.63282e-198	0.322005
Dusp14	1.50616e-197	0.321686
Chchd2	1.83233e-197	0.319954
Tmem205	2.03992e-197	0.321626
Akap9	6.09009e-197	0.32097
Nhlrc4	1.11547e-196	0.320867
Pfkfb3	1.24004e-196	0.320912
Shisa5	1.47429e-196	0.320895
Ccdc114	1.49608e-196	0.320912
Slf1	1.81046e-196	0.320875
Zfx	8.90935e-196	0.32029
Lypd2	9.27887e-196	0.320247
Coa3	9.03702e-195	0.319284
Tlr2	9.68752e-195	0.319267
Taf10	1.4747e-194	0.319038
Cfap20	1.68971e-194	0.319168
Rpl29	5.04617e-194	0.317749
Tnfrsf11b	6.14622e-194	0.318503
Eef2	8.0286e-194	0.317776
4930402H24Rik	1.40327e-193	0.318427
Gstm1	1.51143e-193	0.318136
Glod4	2.04847e-193	0.318338
Gnas	2.20079e-193	0.317164
Hes6	2.95816e-193	0.318203
Mbnl1	3.58834e-193	0.318022
Zwint	5.46219e-193	0.317981
Arhgap8	1.02936e-192	0.317713
Irf5	1.05749e-192	0.317551
2410089E03Rik	1.62578e-192	0.31756
Ccdc155	2.12728e-192	0.31735
Ctsb	2.20338e-192	0.317298
Zbtb17	4.97139e-192	0.317126
Slc25a5	5.85568e-192	0.316019
Ewsr1	6.30893e-192	0.316801
Wdr19	8.4921e-192	0.316993
Atp5k	8.99773e-192	0.316769
9130230L23Rik	1.00482e-191	0.316854
Cnpy2	1.00769e-191	0.316882
Srsf2	1.99106e-191	0.315927
Nrd1	2.76217e-191	0.316565
mt-Nd4	6.09146e-191	0.315456
Ampd3	9.48553e-191	0.316069
Cebpzos	9.73794e-191	0.316099
Slc15a4	2.04778e-190	0.315804
Lif	2.12549e-190	0.315697
2310039L15Rik	2.79073e-190	0.315151
Vamp2	3.30238e-190	0.315665
Hdac5	4.18625e-190	0.315553
Dcdc2a	8.71552e-190	0.315255
Cluap1	1.72428e-189	0.315067
Slc35e3	3.00698e-189	0.314772
Lrrk2	3.5024e-189	0.314554
Stard10	5.59572e-189	0.314585
Dzip1	7.78887e-189	0.314483
Alkbh1	1.26899e-188	0.314321
Rab27a	1.30634e-188	0.313916
Galk1	2.60698e-188	0.314046
Acat1	4.30024e-188	0.31384
Mif	6.796e-188	0.313622
Naaa	6.85244e-188	0.313642
D630024D03Rik	8.43041e-188	0.313644
Rps3	8.92804e-188	0.312322
Gna11	9.3476e-188	0.313607
Arf2	9.99825e-188	0.313573
2310007B03Rik	1.51474e-187	0.313237
Mxd4	1.94676e-187	0.313328
Areg	2.18158e-187	0.313266
Ccdc138	2.3148e-187	0.313242
Cd81	2.94089e-187	0.313004
Ropn1l	3.174e-187	0.313103
Tmsb4x	2.39218e-186	0.311418
Slc48a1	2.63222e-186	0.312362
1500015A07Rik	4.72596e-186	0.312073
Apex1	4.8527e-186	0.312154
Cby1	9.14095e-186	0.311915
Gphn	1.03443e-185	0.311874
Fgfr2	2.1368e-185	0.311608
Zfr	2.16905e-185	0.311427
Gm16973	3.0902e-185	0.311404
St8sia2	3.09875e-185	0.31128
Capns1	3.4388e-185	0.311345
Padi4	4.1887e-185	0.311015
Irak2	6.70002e-185	0.311169
Gm15441	2.3381e-184	0.310639
Tinagl1	2.83547e-184	0.310642
Efcab12	3.12409e-184	0.310477
2610528J11Rik	4.93719e-184	0.310453
Mcts1	6.29773e-184	0.310353
Bsg	6.51985e-184	0.309111
Lurap1l	1.14292e-183	0.310102
S100a16	2.28845e-183	0.309825
Gys2	2.34401e-183	0.309554
Bax	2.34601e-183	0.30959
Pcbd2	4.43748e-183	0.309595
Smc4	2.37252e-182	0.309004
Ces1e	2.65019e-182	0.308863
Syt10	2.79777e-182	0.308721
Hist1h4j	3.80165e-182	0.308545
Pddc1	4.06502e-182	0.308804
Slc16a11	4.35592e-182	0.308758
Ttc16	9.67384e-182	0.30837
Carkd	1.31074e-181	0.30824
Ankrd12	1.70918e-181	0.308152
Cyb5a	1.84344e-181	0.307884
Cox4i1	3.80156e-181	0.306553
Tnip3	5.79071e-181	0.307742
Lrrc43	1.04007e-180	0.307502
Kdm2b	1.53295e-180	0.30738
Ptprz1	1.56816e-180	0.3074
Ndufs5	2.64802e-180	0.306963
Arid5b	3.16752e-180	0.307073
1810037I17Rik	3.21343e-180	0.306462
Phldb2	3.22868e-180	0.30709
Alas1	4.47395e-180	0.306986
Jund	7.28391e-180	0.306229
Wbscr25	8.3276e-180	0.306775
Plb1	1.27107e-179	0.306634
Pygl	5.79267e-179	0.306074
Agrp	7.82575e-179	0.305773
AW112010	8.44334e-179	0.305938
Gnb2l1	1.46019e-178	0.304804
2007-03-01	3.03319e-178	0.305317
Grb14	3.52596e-178	0.305407
Pnkd	3.67733e-178	0.305397
Morn1	4.02145e-178	0.305333
Ramp1	4.69139e-178	0.305103
Kbtbd11	5.30818e-178	0.305125
Alad	6.22962e-178	0.305194
Chd6	1.13603e-177	0.304921
Slc35b2	1.14827e-177	0.304941
Manf	1.36387e-177	0.3048
Cep128	2.78374e-177	0.304488
Gm26517	5.51671e-177	0.304342
Ptgs2os2	7.27836e-177	0.304198
Rad23b	8.41494e-177	0.304138
Tbc1d32	9.90519e-177	0.304098
Eea1	1.2859e-176	0.304037
Mfsd6l	5.26933e-176	0.303449
Rd3	5.80179e-176	0.30333
Wdr35	7.07381e-176	0.30342
Gapdh	7.92268e-176	0.302359
Saysd1	2.11228e-175	0.302989
Tmem11	3.73861e-175	0.302753
Chka	7.46955e-175	0.302324
2810428I15Rik	1.05616e-174	0.302391
Hint2	1.06029e-174	0.302325
Lpcat1	1.65528e-174	0.302096
Rchy1	1.77289e-174	0.302133
Serpine2	4.15962e-174	0.301871
1700012B09Rik	7.38813e-174	0.301489
Vars	8.93825e-174	0.30156
Ang	1.17908e-173	0.301422
Rpl35a	1.18196e-173	0.299503
Ndufa11	3.56543e-173	0.300808
Gstz1	4.60033e-173	0.30095
Snrpd2	5.63039e-173	0.300711
Ypel3	8.8933e-173	0.300702
Egr1	8.95803e-173	0.30067
Eif4a2	1.17876e-172	0.300368
Tmem67	2.7765e-172	0.300231
Zc3h6	5.53398e-172	0.300004
Rdh10	1.32406e-171	0.299664
Sf3b1	2.72395e-171	0.298684
Ankrd45	2.7318e-171	0.299268
Ccnc	2.90564e-171	0.29937
Foxp1	3.00979e-171	0.299123
Usp16	3.07403e-171	0.2993
RP23-292C5.4	3.79417e-171	0.299007
Limd2	5.03869e-171	0.299109
Rnf113a2	5.25362e-171	0.29914
Acp1	5.93821e-171	0.29902
Atp5j	9.7091e-171	0.298197
2410002F23Rik	1.25941e-170	0.298768
Tcte1	1.81965e-170	0.298522
Lrrc56	2.037e-170	0.298455
Avpi1	2.33758e-170	0.297932
Srrm1	3.79423e-170	0.297634
Isyna1	3.97035e-170	0.298359
Ppp2r2a	4.02084e-170	0.298176
Fuom	8.8041e-170	0.298043
Tspan2	2.40692e-169	0.297664
Os9	3.65527e-169	0.297446
Mea1	3.80084e-169	0.297421
Eef1g	4.10287e-169	0.297278
Aen	4.13054e-169	0.297449
Smpdl3a	6.26744e-169	0.297293
Grk4	8.04066e-169	0.297118
Sri	2.48967e-168	0.296441
Rgs12	2.65511e-168	0.296585
Rpl22	5.01476e-168	0.295764
Bmp3	5.92617e-168	0.296427
Ska2	6.62592e-168	0.296352
Plec	2.18141e-167	0.295909
Ptgr1	2.28925e-167	0.295904
Wdr54	3.9674e-167	0.295596
Clasp1	4.26286e-167	0.295658
Rtn4	4.34809e-167	0.295482
Osbpl6	5.26294e-167	0.295565
Fzd5	5.30976e-167	0.295556
Tbk1	6.55269e-167	0.295492
1110020A21Rik	7.19739e-167	0.295314
S100a13	8.23951e-167	0.295122
Katnb1	8.79276e-167	0.295306
Xdh	1.6436e-166	0.294789
P4ha2	1.93256e-166	0.295058
Cfap61	6.01841e-166	0.294502
Ddx58	6.25241e-166	0.294606
Klf11	1.62766e-165	0.294193
Ifitm1	2.76633e-165	0.29395
Gpd1	2.96239e-165	0.294011
Batf	6.91648e-165	0.293492
Fam134b	6.99485e-165	0.293319
Cit	9.76746e-165	0.293524
Bcl2l11	1.4121e-164	0.293358
Gss	2.63933e-164	0.293152
Tctex1d2	3.01639e-164	0.293088
Slc25a35	3.11158e-164	0.292858
Arfgap2	3.30349e-164	0.293034
Syngr1	3.54473e-164	0.292532
Ptprf	7.61248e-164	0.292683
Smim1	1.72999e-163	0.292348
Stom	5.54698e-163	0.291949
Atg3	6.3923e-163	0.291783
Ltv1	9.07101e-163	0.291758
Clu	1.20892e-162	0.291515
S100a11	1.25985e-162	0.289501
Ndufs6	1.26248e-162	0.291536
Atp11a	1.6279e-162	0.291525
Pdlim1	1.6943e-162	0.291501
Lrpap1	1.94759e-162	0.291452
Atp5g3	3.62833e-162	0.290946
Top1	4.63836e-162	0.29058
Ppp1r3c	1.02434e-161	0.29041
Palmd	1.36334e-161	0.290647
Ogg1	2.84911e-161	0.290381
Eed	3.33831e-161	0.290332
Lrrc73	6.24002e-161	0.290038
Mrpl12	1.68271e-160	0.28968
Zbtb46	1.74798e-160	0.289503
Dnaaf2	2.34582e-160	0.289542
Cd151	2.39419e-160	0.28954
Kndc1	2.63805e-160	0.289373
Eif3a	4.93271e-160	0.288753
Ccp110	6.15272e-160	0.289179
Tpm1	9.00301e-160	0.288262
Acadm	9.35032e-160	0.28902
Chia1	9.38194e-160	0.288897
Tmem159	9.72273e-160	0.288919
Rell1	1.15607e-159	0.288914
Vnn1	1.25424e-159	0.288764
Akr7a5	1.71456e-159	0.288776
Kif6	1.7948e-159	0.288693
Hnrnpdl	2.30375e-159	0.288214
Pafah1b1	5.03146e-159	0.287477
Ndufb9	1.13827e-158	0.287708
Wnk4	1.24327e-158	0.287926
Psmd8	1.39338e-158	0.287703
Rmdn2	1.48567e-158	0.287615
Tnip1	2.06825e-158	0.287776
Ak8	7.97104e-158	0.287179
Guk1	1.03697e-157	0.287138
Gja1	1.40377e-157	0.286815
Sdf2l1	1.72886e-157	0.286916
Wrb	1.83192e-157	0.286805
Isoc1	2.03101e-157	0.286859
Car13	2.88307e-157	0.286598
Iqck	3.23539e-157	0.286689
Abhd5	4.37481e-157	0.286559
Artn	5.61929e-157	0.28629
Anxa1	5.89251e-157	0.285968
Dyrk3	7.12365e-157	0.286367
Morc3	8.80608e-157	0.286276
Rnd3	9.05471e-157	0.286269
Rpl4	1.20625e-156	0.285487
Nme7	1.46565e-156	0.286082
Cry2	2.23503e-156	0.285896
Cd63	5.53169e-156	0.284964
Ubb	6.99385e-156	0.285262
Sugt1	7.4895e-156	0.28522
Fam50a	8.51281e-156	0.285311
Sptlc3	1.47347e-155	0.284889
Ppp4r2	2.08063e-155	0.284853
Taf1d	2.20828e-155	0.284974
Ncs1	2.78414e-155	0.284717
Gramd3	3.0958e-155	0.284808
Tceb2	3.65061e-155	0.283874
Strn3	4.27246e-155	0.284621
Jmy	4.90659e-155	0.284652
Mapk13	5.99683e-155	0.284553
Ndufa3	9.25518e-155	0.284214
Mdm2	1.49542e-154	0.284089
Flot1	2.31525e-154	0.284026
Gstt3	5.35383e-154	0.283672
Hook2	7.27155e-154	0.283575
Dap	9.51786e-154	0.283466
Ccdc129	9.99744e-154	0.283061
Gm7173	1.01293e-153	0.283432
Fbxo6	1.50008e-153	0.283232
Nudcd1	1.69414e-153	0.283234
Ets2	1.72042e-153	0.283206
Cnbp	5.81975e-153	0.282118
Eny2	8.36554e-153	0.282423
Sec11c	8.74873e-153	0.282482
Actg1	9.18557e-153	0.282062
Atp6v0b	2.87593e-152	0.281565
Gpx1	3.13086e-152	0.281643
Fnbp1l	4.63366e-152	0.281816
Arl8a	4.83448e-152	0.281839
Ppargc1a	5.08568e-152	0.281848
Atp5l	9.43959e-152	0.280942
Enah	1.25934e-151	0.281444
Srsf5	2.47401e-151	0.280649
Spata17	2.75131e-151	0.28112
Gdpd5	2.76531e-151	0.280945
Pmepa1	3.7306e-151	0.281
Hoxa5	1.12922e-150	0.182719
Atp6v0d1	1.45494e-150	0.280311
Bcl7b	1.707e-150	0.280345
Rpl7a	4.46919e-150	0.279074
Rab3d	4.81028e-150	0.27995
Ppdpf	4.97479e-150	0.279897
Reep5	9.1379e-150	0.279586
Zfp131	3.21797e-149	0.279205
Inhbb	4.1348e-149	0.279059
Rpl36al	5.44619e-149	0.27795
Atp5d	8.00235e-149	0.27839
Rorb	1.03662e-148	0.278285
Frmd6	1.06069e-148	0.278629
Hmgcl	1.20536e-148	0.278666
Slc25a11	1.21497e-148	0.278631
Calr	1.57808e-148	0.278317
2310001H17Rik	1.97117e-148	0.278393
St7l	2.24722e-148	0.278414
Tex261	2.39028e-148	0.278389
Gprc5c	2.54161e-148	0.278338
Nphp3	3.18179e-148	0.278189
Ccdc173	3.31772e-148	0.278248
Neurl1a	5.52641e-148	0.277954
Trappc1	5.65656e-148	0.278022
Atg4b	6.01349e-148	0.277984
Nras	6.27002e-148	0.277986
Bola3	9.23901e-148	0.277793
Plscr2	9.42495e-148	0.277816
Layn	1.23996e-147	0.277495
Map1lc3b	1.40386e-147	0.277001
Car8	2.06284e-147	0.277447
Slco2a1	3.11061e-147	0.277126
Fkbp1a	3.97071e-147	0.276938
1810010H24Rik	5.07932e-147	0.277115
Btg1	5.09101e-147	0.27669
Igfbp2	5.43949e-147	0.276909
Nsmce1	1.57605e-146	0.276641
Shank2	1.60078e-146	0.276579
Ablim1	1.78537e-146	0.276542
Slc25a51	2.2637e-146	0.276494
Gm9930	3.11455e-146	0.235114
Nek6	3.76905e-146	0.276276
5031425E22Rik	5.93992e-146	0.276063
Cxcl3	6.34116e-146	0.275824
Muc4	9.20204e-146	0.275914
Gga1	9.62336e-146	0.27576
Shh	2.38673e-145	0.275433
Pfdn5	2.39253e-145	0.274972
Ccdc13	3.89347e-145	0.275177
6230400D17Rik	4.46214e-145	0.275158
Slc39a8	7.2892e-145	0.274809
Txlng	1.19223e-144	0.274846
Tmem216	2.01393e-144	0.274614
Glrx	2.01393e-144	0.274599
Prss36	2.15325e-144	0.274534
4930404N11Rik	5.31628e-144	0.274011
Rabggtb	9.10325e-144	0.273987
Ces1d	1.07766e-143	0.273907
Rfx2	3.35532e-143	0.273331
Klf5	3.85747e-143	0.2733
Atp7b	5.99449e-143	0.273012
Ubl5	6.22021e-143	0.27268
Ppp2r3c	6.75786e-143	0.273153
Arhgap23	8.74176e-143	0.272955
Hmg20b	1.24352e-142	0.272885
Samd4	3.74713e-142	0.272419
Anxa5	7.29471e-142	0.271414
U2surp	9.87283e-142	0.271849
mt-Nd3	1.13051e-141	0.27191
Serf1	1.17047e-141	0.27189
Dpep2	1.37386e-141	0.271864
Atxn7l3b	1.78773e-141	0.271463
Cnn2	1.94164e-141	0.271719
Tmem71	2.16687e-141	0.27166
Fbxl2	2.58464e-141	0.271503
Tmem218	3.50402e-141	0.271413
Clic3	3.59614e-141	0.271358
Dtd1	3.82815e-141	0.27144
Sptssb	3.98184e-141	0.271322
Tmem171	4.11515e-141	0.271417
Edem2	6.8263e-141	0.27121
Zfp36l1	1.10781e-140	0.270682
Cd14	1.1724e-140	0.270959
Ctdspl2	1.39448e-140	0.270897
Rnd1	1.42904e-140	0.270578
Mrpl42	1.4813e-140	0.270868
mt-Atp6	1.67132e-140	0.269709
Mrpl38	1.98764e-140	0.270653
Npdc1	2.00974e-140	0.27075
Cdk18	2.76756e-140	0.270546
Angptl4	5.72798e-140	0.270214
Tst	7.18738e-140	0.270018
Flna	8.25511e-140	0.270141
1700019D03Rik	1.41832e-139	0.269672
2700060E02Rik	1.7476e-139	0.269713
Top1mt	1.8772e-139	0.269632
Vangl1	2.01984e-139	0.269731
Polb	2.09361e-139	0.269741
Ubn1	2.53716e-139	0.269629
Eno1	2.73418e-139	0.2696
Vps26a	2.79839e-139	0.269628
Rora	2.82934e-139	0.269606
Gm17484	3.50793e-139	0.269374
Sectm1a	3.88303e-139	0.269267
2010107E04Rik	7.75921e-139	0.268862
Rpl3	1.09697e-138	0.268021
Ccdc34	1.26754e-138	0.268984
Wbp1	1.71144e-138	0.268859
1700003E16Rik	2.33501e-138	0.268496
Tmem138	2.92824e-138	0.268627
Anxa4	3.56261e-138	0.268275
Cebpg	3.65211e-138	0.26844
Fosl1	4.02292e-138	0.268399
Lypd5	4.92324e-138	0.268127
Nr3c1	5.13929e-138	0.268381
Uqcrh	5.85133e-138	0.267752
Ndufb10	6.29764e-138	0.268124
Sf1	6.58169e-138	0.268192
Tsku	7.38871e-138	0.268138
Rpl7l1	2.05278e-137	0.267718
Xpc	2.97059e-137	0.267617
Prss22	3.25927e-137	0.267597
Tcerg1	4.07191e-137	0.267486
Wdpcp	6.34083e-137	0.267287
Sik3	7.8198e-137	0.267217
Unk	8.17577e-137	0.267168
2700094K13Rik	1.36848e-136	0.266972
Fh1	1.61271e-136	0.266814
FRMPD2	1.87775e-136	0.266642
Tmem55a	2.58282e-136	0.266706
Efhd2	3.7577e-136	0.26653
Fis1	3.88687e-136	0.266282
Arhgdia	4.88337e-136	0.266351
Dnajc12	5.96749e-136	0.266345
Dusp7	1.37641e-135	0.26594
Rorc	1.52717e-135	0.265852
Khdrbs3	2.32685e-135	0.265662
Pgs1	2.83106e-135	0.26556
Tmco3	2.87131e-135	0.265625
Anapc5	3.53886e-135	0.265573
Map3k19	3.71055e-135	0.265372
1810043H04Rik	8.69007e-135	0.265177
Gpr37l1	8.92704e-135	0.264478
Mgat3	1.08189e-134	0.264959
AU019823	1.66996e-134	0.264877
Map4	2.35436e-134	0.264743
Kcnj13	2.95815e-134	0.264597
Fxyd3	4.15814e-134	0.264496
Nkx2-1	5.66599e-134	0.264313
Chchd7	5.75943e-134	0.264362
Sdpr	6.00169e-134	0.264329
Lrguk	6.09991e-134	0.264269
Gm16062	6.45673e-134	0.264161
Sppl2b	7.04191e-134	0.264247
Parp8	8.98466e-134	0.264082
Spata33	1.77634e-133	0.263746
Rfx3	2.58181e-133	0.263657
Arpc1b	3.07531e-133	0.263593
Dennd3	3.58938e-133	0.263192
Rab38	5.8384e-133	0.263233
Tmem232	7.81973e-133	0.263062
Cnot2	7.85063e-133	0.263221
Map1a	7.91867e-133	0.262994
Fam212b	1.15272e-132	0.263019
Macrod1	1.39794e-132	0.262927
Rpl5	1.45409e-132	0.261971
Slc2a12	1.56528e-132	0.262796
H2-Q6	2.05255e-132	0.262463
Ulk4	2.46617e-132	0.262707
Lrrc36	3.79629e-132	0.262475
Ranbp1	4.22662e-132	0.262403
BC049762	4.30054e-132	0.262255
Sparc	5.84281e-132	0.262136
Pdgfa	5.85637e-132	0.262308
Pon3	7.27588e-132	0.262215
Kmt2e	8.23101e-132	0.262071
mt-Nd5	8.7842e-132	0.261764
mt-Co3	1.20871e-131	0.260799
Orc4	1.88374e-131	0.261832
Dhx36	1.91816e-131	0.261725
Myom1	2.1804e-131	0.261625
Serinc1	2.89987e-131	0.261602
Zfp467	3.13379e-131	0.26159
Commd1	4.96688e-131	0.261414
Tada2a	9.56955e-131	0.261103
Fam174b	9.5705e-131	0.261114
Glt8d1	9.75157e-131	0.261089
Cst3	1.05035e-130	0.260611
Krtcap3	1.07499e-130	0.261071
Gipc1	1.38327e-130	0.26095
C230037L18Rik	1.52617e-130	0.260414
Hnrnpc	1.83844e-130	0.260669
Ddrgk1	2.39097e-130	0.260664
Tgif1	2.48133e-130	0.260671
Ank3	2.49084e-130	0.260652
Bend7	2.92614e-130	0.260619
Cracr2b	3.86474e-130	0.260505
Ggt6	5.04285e-130	0.260182
Rest	2.05118e-129	0.259705
Ptpn13	6.21781e-129	0.259275
mt-Nd2	8.15821e-129	0.258569
Uba52	1.05261e-128	0.259045
Tmem53	1.27986e-128	0.25892
Elmo2	1.40512e-128	0.258905
Osgep	1.65796e-128	0.258842
Cyp4f15	1.89367e-128	0.258294
Tdrd7	1.93067e-128	0.258768
Ric1	2.62771e-128	0.25859
Rsph14	2.94996e-128	0.258443
Eef1b2	4.08899e-128	0.258061
Lynx1	5.57917e-128	0.258222
Safb2	7.33095e-128	0.258156
Rhob	7.59806e-128	0.258138
Bag2	8.60542e-128	0.258108
Myeov2	9.26762e-128	0.257977
Smarcc1	1.21306e-127	0.257963
Tmed10	1.41382e-127	0.257325
Gm11992	1.86917e-127	0.257669
Zfp36	1.92427e-127	0.257705
Gpbp1	2.71465e-127	0.257528
Spice1	2.74423e-127	0.257586
Sptssa	3.20659e-127	0.257526
Shb	3.35369e-127	0.257462
Cc2d2a	4.01712e-127	0.257394
Rab25	4.45447e-127	0.257308
Khk	5.881e-127	0.257085
Nucb2	7.35569e-127	0.257154
Abhd3	7.76089e-127	0.257043
Mbp	9.74699e-127	0.256985
Gng5	1.17969e-126	0.255325
Wdr92	1.39002e-126	0.256874
Epha2	2.86145e-126	0.256529
Cyp1b1	3.02123e-126	0.255794
Fetub	3.28685e-126	0.256226
Thop1	5.57676e-126	0.256232
Vnn3	6.99376e-126	0.256067
Pgd	7.68837e-126	0.256085
Epn3	8.07997e-126	0.256069
Mgme1	8.1743e-126	0.256031
Ccdc67	1.18432e-125	0.255769
Cttn	1.41355e-125	0.255808
Slc9a3r2	1.42704e-125	0.255824
Ndufa5	1.76646e-125	0.255689
Lztfl1	1.9662e-125	0.255651
Lbh	2.05506e-125	0.255463
Tspan12	2.17026e-125	0.25533
Ncf1	2.18491e-125	0.255157
Tuba1c	2.2815e-125	0.255595
Pmvk	2.46995e-125	0.255507
Syt12	2.49735e-125	0.255434
Slc25a23	2.95442e-125	0.255371
Rarb	4.23789e-125	0.255334
9930111J21Rik2	5.52367e-125	0.255044
Ly6e	7.56902e-125	0.254757
Fbrsl1	7.82888e-125	0.25504
Ppp1r32	8.2674e-125	0.254893
Snhg18	1.4259e-124	0.254224
Sub1	2.00466e-124	0.254103
Wif1	2.56475e-124	0.25436
Wwp1	2.8394e-124	0.254479
Mpzl3	4.58166e-124	0.254111
Ywhaz	4.90612e-124	0.253755
Timm10b	7.76159e-124	0.254008
Cops3	1.17719e-123	0.253746
Lrrfip1	1.57091e-123	0.253669
Lrg1	2.2272e-123	0.253294
Stx2	2.46137e-123	0.253349
Xrn2	2.75478e-123	0.253268
Snapin	2.9776e-123	0.253411
Efemp2	3.40851e-123	0.253302
Kif1a	4.37385e-123	0.253135
Nfkbid	4.37385e-123	0.252921
Emc10	4.94748e-123	0.253183
Ndufaf7	9.77183e-123	0.252875
Them6	9.84677e-123	0.252864
Chd7	1.28512e-122	0.252751
Orai2	1.75671e-122	0.252572
Psapl1	2.11037e-122	0.252309
Nek11	2.85857e-122	0.252316
Arpc1a	3.13346e-122	0.252292
Rras	4.0969e-122	0.252226
Nr2c2ap	4.19759e-122	0.252218
Met	6.0523e-122	0.252015
Aox1	6.92558e-122	0.251903
Cap2	7.05636e-122	0.251837
Ankrd37	7.35172e-122	0.251866
Srek1	7.86232e-122	0.25187
mt-Nd4l	9.49816e-122	0.251599
Mpnd	1.06749e-121	0.25178
AA986860	1.36101e-121	0.251638
H6pd	1.43822e-121	0.251312
Fdx1	2.68064e-121	0.251112
Cpsf7	5.36403e-121	0.251054
Fhl1	6.13353e-121	0.250991
Tuba4a	6.46649e-121	0.250937
Ccdc92	6.7952e-121	0.250911
Tmc3	6.81146e-121	0.250945
Cyp39a1	7.93434e-121	0.250735
Sh3kbp1	9.166e-121	0.250446
E030030I06Rik	1.0146e-120	0.250681
Rbp2	1.45627e-120	0.250441
Smap2	1.57985e-120	0.250549
Dync1i2	1.62093e-120	0.250454
Phospho2	1.91323e-120	0.250461
Stk36	4.27859e-120	0.249945
Ccdc102a	7.63482e-120	0.249771
Wdr45	7.86847e-120	0.249775
Zfp429	8.53203e-120	0.249734
Ap2s1	8.71529e-120	0.249773
Hsbp1	1.23934e-119	0.249243
Ppig	1.49687e-119	0.249307
Arhgap22	1.57281e-119	0.249267
Chek2	1.73167e-119	0.249394
Dynlt3	1.89538e-119	0.249383
Cltb	2.03191e-119	0.249253
Ccdc103	2.50545e-119	0.249246
Ube2e3	2.76508e-119	0.249218
Nfat5	2.78335e-119	0.249232
Grasp	2.95635e-119	0.249011
Marcksl1	3.46613e-119	0.248906
Rps17	4.84307e-119	0.248216
Ubr1	5.64949e-119	0.248911
Etf1	6.91629e-119	0.2485
Runx1	6.97689e-119	0.248709
Ptpn14	7.09704e-119	0.248791
Cobll1	1.04457e-118	0.248588
Dcxr	1.33762e-118	0.248419
Lmbrd1	1.90798e-118	0.248262
Adh5	2.3785e-118	0.248242
Bcl10	4.11391e-118	0.247935
Odf2	4.78766e-118	0.247922
Dgkz	6.3765e-118	0.247524
Rnf146	6.39791e-118	0.247789
Shroom4	6.9756e-118	0.24767
Scarb2	9.94381e-118	0.247587
Adamtsl4	1.00205e-117	0.247576
Iffo2	1.71865e-117	0.247298
Lnx1	2.9557e-117	0.247072
Ufc1	3.488e-117	0.246918
Armc2	6.86737e-117	0.246626
Pbrm1	7.11208e-117	0.24665
Snrpb	7.46382e-117	0.245856
2009-09-01	8.65402e-117	0.246495
Lman1	8.71034e-117	0.24655
Ctsh	1.08477e-116	0.24564
Hmox1	1.94328e-116	0.2462
Naf1	1.94995e-116	0.246192
Mtpn	2.42331e-116	0.246023
Iqgap1	2.55335e-116	0.245495
Npm1	2.60824e-116	0.245199
Nt5e	2.89898e-116	0.245966
Chmp5	2.94806e-116	0.245892
Acsl4	3.09241e-116	0.245903
Rp9	3.16268e-116	0.245975
Sumo1	5.69044e-116	0.245402
Add1	6.40125e-116	0.245643
1810043G02Rik	7.76144e-116	0.245514
Chuk	8.86235e-116	0.245468
Fbxo28	1.59789e-115	0.245218
Srsf4	1.85409e-115	0.245149
Lage3	2.34564e-115	0.245042
Tmem116	2.77994e-115	0.244894
Serf2	2.89305e-115	0.243822
Dusp1	3.37353e-115	0.244789
Ndufa13	3.84259e-115	0.244306
Htatip2	4.10982e-115	0.244748
Ddx5	6.26877e-115	0.243852
Eif3e	8.52275e-115	0.244281
Zbtb10	1.11409e-114	0.24425
Ralgps2	1.35861e-114	0.244198
Gnaz	1.93911e-114	0.243929
Fgfbp1	2.34619e-114	0.243907
Eif4ebp1	2.42073e-114	0.243862
Stmn1	2.44355e-114	0.243926
Ormdl2	2.87353e-114	0.243834
Swt1	2.94426e-114	0.243809
Ggnbp2	3.10663e-114	0.243661
Lsm5	3.12364e-114	0.243807
Ier2	3.33607e-114	0.243561
Ets1	4.39191e-114	0.243647
Rprm	5.27098e-114	0.243355
Tubb5	5.7516e-114	0.243523
Zfp949	6.32454e-114	0.243425
Gm11615	7.1774e-114	0.243057
Gcc2	1.01889e-113	0.243218
Pomp	1.34773e-113	0.242697
Bckdha	1.77154e-113	0.242976
Dock6	2.30171e-113	0.242613
2310015A10Rik	2.3517e-113	0.242764
Hist1h1c	2.56801e-113	0.242803
Hist2h3c2	3.19533e-113	0.242441
Itga3	4.64582e-113	0.242545
Tes	4.70503e-113	0.242535
Tmbim6	4.74622e-113	0.241179
Dnah7c	4.93739e-113	0.24245
Sqrdl	5.96493e-113	0.242424
Babam1	7.63093e-113	0.242311
Proser2	9.21514e-113	0.242212
Cd83	1.09992e-112	0.241869
RP24-191C15.5	1.11282e-112	0.241912
Coq6	1.86481e-112	0.24188
Spc24	1.91985e-112	0.24159
Cx3cl1	1.95305e-112	0.241768
Fam84b	2.28807e-112	0.241782
Smim4	2.39949e-112	0.241762
Efna1	2.74533e-112	0.2417
Erp29	3.51501e-112	0.241584
Smndc1	3.57039e-112	0.241488
Mrps6	5.94595e-112	0.241252
Dot1l	9.45146e-112	0.241112
Heatr5a	9.75122e-112	0.241094
Chp1	1.05907e-111	0.241055
Ier3ip1	1.14285e-111	0.241017
Pts	1.32257e-111	0.24095
Pik3cb	2.63693e-111	0.240624
Syncrip	2.74601e-111	0.240521
Znrd1	3.49173e-111	0.240437
Cbx1	3.5857e-111	0.240439
Haghl	5.18112e-111	0.240283
Rpl12	5.36312e-111	0.239801
Grn	6.96126e-111	0.24008
Jup	8.40965e-111	0.24007
Rasd2	1.17439e-110	0.239664
Atp6v0e2	1.34466e-110	0.239765
Aasdhppt	1.41375e-110	0.239807
Rasgef1b	1.7097e-110	0.239726
Phc3	1.78776e-110	0.239707
Usp46	2.04663e-110	0.239647
Sesn2	2.5205e-110	0.239443
Slc4a4	3.47729e-110	0.239387
Utp14a	3.77264e-110	0.239348
Ndufab1	5.90515e-110	0.238723
Amer1	6.92222e-110	0.238959
Hdgf	8.11498e-110	0.23836
Ppic	1.10477e-109	0.238827
Prkci	1.13347e-109	0.2388
Ccnd1	1.45777e-109	0.238566
Optn	3.60113e-109	0.238266
Tmem147	5.03604e-109	0.2381
Ehbp1l1	9.80549e-109	0.237656
Ttc26	1.13256e-108	0.237638
Atp1b1	1.1559e-108	0.237116
Mdk	2.27865e-108	0.236999
Tmem55b	3.42688e-108	0.237175
Ier3	5.48507e-108	0.236754
Slc6a6	5.61101e-108	0.236904
U2af1	6.52249e-108	0.236483
Ndufa8	7.07885e-108	0.236745
Kat8	7.22754e-108	0.23678
Mecom	7.27114e-108	0.236812
Hacd1	9.16562e-108	0.236701
Esyt3	1.25763e-107	0.235805
Amotl2	1.27808e-107	0.236502
Ech1	1.43855e-107	0.236406
Bcas1	1.65108e-107	0.23635
Hint1	1.7811e-107	0.235276
Stxbp3	2.95815e-107	0.236099
Psmb3	3.11346e-107	0.235794
Edar	3.24459e-107	0.235811
Lamtor3	3.61453e-107	0.235972
Utp11l	5.20812e-107	0.235764
Eml1	5.23847e-107	0.23573
Ccng1	5.4191e-107	0.235826
Acot13	5.77832e-107	0.235735
0610007P14Rik	6.59748e-107	0.235735
Wdr47	7.44296e-107	0.235678
Plch1	7.54993e-107	0.235568
Tnfrsf10b	9.45535e-107	0.235484
Gm12695	9.59339e-107	0.235358
Unc93b1	1.40896e-106	0.23536
2200002D01Rik	1.47027e-106	0.235348
Sms	1.5129e-106	0.235265
Hsd17b10	2.15246e-106	0.235139
1700010H22Rik	4.56122e-106	0.234343
Sap30l	6.24721e-106	0.234624
Zhx2	6.57988e-106	0.234564
Zbtb38	7.38096e-106	0.234525
Arfrp1	1.21837e-105	0.234314
U2af2	1.46035e-105	0.23414
AI317395	3.58549e-105	0.233676
Mgat5	3.79299e-105	0.233742
Ociad2	4.56511e-105	0.233364
Zfp507	4.61137e-105	0.23365
Cope	6.84839e-105	0.233374
Krt7	9.40049e-105	0.233051
Cryl1	9.56121e-105	0.23302
Hist1h2be	1.65474e-104	0.232988
[truncated: 8,483 more rows]
