# Supplementary material for: Single-cell division tracing and transcriptomics reveal cell types and differentiation paths in the regenerating lung
Source: Nat Commun. 2024 Mar 12;15:2246. doi: 10.1038/s41467-024-46469-4 (PMC10933319; doi:10.1038/s41467-024-46469-4)
Supplement: Supplementary file 16 — Supplementary Data 13 [file 41467_2024_46469_MOESM16_ESM.xlsx]

## Sheet: Supp_data_13_club_AT2_DEG
gene_name	q_value	morans_I
Lyz2	0	0.877483
Gsto1	0	0.826849
H2-Aa	0	0.812635
Napsa	0	0.778348
Egfl6	0	0.771205
Hc	0	0.746975
Aldh1a1	0	0.744726
Lamp3	0	0.744281
Scgb3a2	0	0.734507
H2-Ab1	0	0.723365
Mlc1	0	0.688465
Rnase4	0	0.669318
Gabrp	6.47845e-305	0.668222
Cd74	2.99218e-296	0.658653
Gpx2	1.52855e-294	0.657399
Scd1	2.86775e-277	0.637153
Lcn2	3.10045e-267	0.625941
H2-Eb1	6.94804e-264	0.622182
Il33	5.18349e-262	0.619962
Cldn10	1.50603e-256	0.61274
Slc34a2	9.7987e-253	0.608405
Entpd1	1.13886e-249	0.605032
Nkd1	3.63579e-244	0.598343
Cyp2f2	5.14896e-244	0.597982
H2-DMb1	1.46801e-240	0.593868
Ffar4	6.48436e-238	0.590494
Iqgap2	3.77182e-228	0.577696
Pgrmc1	1.43932e-221	0.569783
Nrp1	6.06863e-216	0.562488
Cldn18	1.11968e-215	0.560914
Esam	2.59429e-209	0.553799
Lrp2	6.22621e-206	0.549311
Sdpr	3.86276e-203	0.545503
Lpcat1	1.11733e-202	0.543905
Homer2	3.07359e-202	0.544281
Fam107b	5.804e-198	0.538313
Slc15a2	1.88421e-197	0.537781
Etv5	2.98147e-194	0.533332
Krt19	2.63681e-191	0.528922
Car2	1.02947e-189	0.527025
Slc38a1	1.33021e-187	0.523582
Fasn	3.61751e-184	0.518887
Itga9	1.23673e-183	0.518529
Plpp3	9.36043e-179	0.510987
Elovl1	6.39267e-178	0.509504
Birc5	3.2553e-174	0.505026
Acoxl	4.06119e-165	0.491508
Hdc	5.43584e-163	0.488374
Chil1	4.23172e-161	0.484743
Pir	5.59032e-158	0.480394
Ptgs1	3.03868e-155	0.476548
Dram1	1.67831e-154	0.474575
Sepp1	1.50504e-153	0.473642
Phgdh	2.5209e-152	0.47198
Enah	4.44783e-152	0.470599
Top2a	1.93328e-151	0.470666
Emp1	5.06661e-151	0.469975
BC048546	9.44523e-151	0.469205
Sox2	1.37102e-150	0.468614
Tnfrsf21	1.98866e-150	0.468732
Wfdc3	2.63634e-150	0.467435
Cdk1	9.91538e-150	0.467933
Ppp1r14c	1.51548e-149	0.466807
Irx1	7.19294e-148	0.464496
Lrrc26	2.95627e-147	0.463095
Ccna2	7.95442e-147	0.463328
Pbk	8.81891e-147	0.463237
Col4a1	1.83317e-145	0.460812
Tmem243	1.97443e-144	0.458518
Bex4	8.70034e-144	0.458365
Cp	3.36512e-143	0.45675
Mki67	2.94348e-142	0.455975
Ube2c	5.2816e-142	0.455493
Fabp5	2.65592e-139	0.451134
Lgi3	3.02963e-139	0.451026
Hsp90ab1	4.7852e-139	0.450313
Gsta2	8.53062e-139	0.447991
Tpx2	2.38156e-138	0.449563
S100a6	6.03379e-138	0.448811
Cd24a	8.0114e-137	0.447044
Slco2a1	3.64808e-136	0.44597
Nusap1	5.55946e-136	0.4455
Cdca3	7.9768e-135	0.443788
Bub1	9.17959e-135	0.44361
Smc2	3.14807e-134	0.442744
Rbpjl	1.20539e-133	0.44173
Sparc	1.23151e-132	0.439102
2810417H13Rik	2.25726e-132	0.439683
Abca3	2.58398e-130	0.435591
Kif11	6.14798e-129	0.433717
Matn4	4.75399e-128	0.432331
Ang	6.75616e-127	0.430385
Fmo2	1.31497e-125	0.427976
Id2	1.83442e-125	0.427668
Cdca8	5.20836e-125	0.427171
Lrg1	1.55117e-124	0.426324
Gsta3	2.77459e-124	0.425762
Cks2	4.69906e-123	0.423728
Gm15582	4.69906e-123	0.372535
Spc24	4.4044e-122	0.421952
F3	8.54799e-122	0.421446
Mboat1	4.86048e-121	0.420215
Ly6c1	9.93325e-121	0.419587
H2afz	6.24805e-119	0.4147
Prc1	3.81914e-118	0.415125
Wfdc1	1.19302e-117	0.413401
Apoc1	1.29639e-117	0.414177
Lrrk2	1.31234e-117	0.414143
Casc5	2.52369e-116	0.411815
Mme	1.35306e-115	0.410545
Col6a1	2.5581e-115	0.410083
Rrm2	2.33317e-114	0.40838
Spc25	2.90783e-114	0.408118
Ager	1.72634e-113	0.4058
Retnla	3.21299e-113	0.406268
Kitl	4.61918e-111	0.402028
Cbr3	4.83801e-111	0.402285
Hopx	1.34511e-110	0.401457
Cenpf	5.62793e-110	0.400348
Gas2l3	1.06403e-109	0.39938
Rassf9	1.27874e-109	0.399255
Cyp4b1	4.14666e-109	0.398393
Slpi	7.41672e-109	0.398232
Nrarp	4.20263e-108	0.396666
Rrm1	1.26102e-107	0.396
Cckar	1.56397e-107	0.395161
Lmnb1	1.75296e-107	0.395689
Gmnn	1.31803e-106	0.394063
Slc16a11	1.47298e-106	0.393551
Kif4	4.12814e-106	0.393103
Krt7	6.95696e-106	0.392111
Racgap1	2.81061e-105	0.391617
Sgol2a	1.43161e-104	0.390272
Npm1	6.77572e-104	0.386358
Npnt	4.3825e-103	0.387368
Kcnk2	1.02152e-102	0.386605
Cenpe	1.43448e-102	0.386357
Cks1b	1.62489e-102	0.386219
Scgb1a1	2.35679e-102	0.384541
Ckap2l	5.72625e-102	0.385252
Aldh3a1	1.5815e-101	0.383741
Anln	1.83457e-101	0.384346
Hmmr	5.21825e-101	0.383479
Ccnb2	1.98009e-100	0.382379
Lockd	4.31846e-100	0.381679
Cenpm	5.71662e-100	0.381488
Gstm2	6.50288e-100	0.381228
Tmem30a	1.502e-99	0.379638
Mxd3	2.12852e-99	0.379949
H2afx	2.52124e-99	0.380176
Cdca2	5.13785e-99	0.379475
Sfta2	7.1888e-99	0.377779
Lypd2	8.15297e-99	0.377895
Cd81	9.35554e-99	0.378268
Sftpd	1.43567e-96	0.370002
Dut	1.71836e-95	0.372596
Cldn4	4.29616e-95	0.371635
Dmkn	6.07246e-95	0.371577
Aurka	1.39719e-94	0.370806
Mad2l1	2.31218e-93	0.36852
Tmem163	2.58932e-93	0.368399
Sftpa1	2.84433e-93	0.366816
Rangrf	2.10509e-92	0.366573
Gstm1	6.99463e-92	0.365425
Esr1	1.83145e-91	0.364152
Palmd	3.59422e-91	0.362689
Chad	5.13382e-91	0.361243
St6galnac4	7.39149e-91	0.363427
Tacc3	2.22295e-90	0.3625
Esco2	5.99122e-90	0.361538
Gjb3	1.09999e-89	0.361001
Adssl1	3.35064e-89	0.36005
Mgat3	3.44097e-89	0.359042
Kif20b	4.49857e-89	0.359754
Rbp4	9.64295e-89	0.359048
Aurkb	1.63313e-88	0.35859
Iqgap3	1.63313e-88	0.358508
Cnn3	2.32947e-88	0.3576
Kif23	4.02251e-88	0.357848
Gss	6.69413e-88	0.357377
Gsr	8.56212e-88	0.356723
Ifi27	1.12931e-87	0.356593
Slco4c1	5.2879e-87	0.355533
Tk1	1.73489e-85	0.352413
Krt18	4.19094e-85	0.349834
Cdc20	1.10784e-84	0.350723
Ptprf	5.25591e-84	0.348388
Fgfbp1	3.0094e-83	0.347691
Cenpq	6.44397e-83	0.347022
Cd36	1.32674e-82	0.345179
Ccnb1	1.55924e-82	0.346171
Plaur	1.76888e-82	0.346031
Kif22	5.27575e-82	0.344945
H2-DMa	1.21384e-81	0.344163
Knstrn	1.9638e-81	0.343833
Cep55	2.60904e-81	0.343513
Ran	6.10468e-81	0.340078
Aspm	2.42641e-80	0.341206
Snhg11	2.51498e-80	0.341116
Mcm3	2.8214e-80	0.341361
Smpdl3b	1.12969e-79	0.339649
Cenpa	1.17887e-79	0.339995
Kcnc3	2.33776e-79	0.339298
Lig1	4.95499e-79	0.338663
Utp11l	2.49853e-77	0.334885
Melk	5.64049e-77	0.33412
Slc38a11	9.47239e-77	0.234931
Mtus1	1.04248e-76	0.333462
Tmc5	1.10909e-76	0.227572
Plb1	1.26347e-76	0.333384
Mis18bp1	3.21963e-76	0.332289
Anxa1	4.30768e-76	0.331546
Tyms	2.69411e-75	0.330364
Hells	1.12904e-74	0.329084
Incenp	1.45687e-74	0.32878
Wfdc2	1.48517e-74	0.318216
Apoe	2.08181e-74	0.328371
Qsox1	2.09137e-74	0.328388
Ect2	3.00479e-74	0.328054
Acot1	3.18072e-74	0.327949
Nrm	6.89174e-74	0.327272
Kif20a	1.04846e-73	0.326803
Mcm7	1.61967e-73	0.326437
Ftl1	2.36666e-73	0.325783
Cdkn2d	4.90484e-73	0.325281
Plk1	5.89147e-73	0.325045
Parm1	1.14328e-72	0.322891
Azgp1	4.14939e-72	0.320627
Prnp	5.05061e-72	0.322532
Iah1	5.46928e-72	0.322777
Tspan3	7.70117e-72	0.322633
Bub1b	1.9023e-71	0.321581
Pon1	2.90326e-71	0.32066
Trf	4.00355e-71	0.32095
Cenpw	5.08401e-71	0.320774
Rgcc	5.09417e-71	0.320431
Arhgap11a	1.1758e-70	0.319817
Epdr1	3.63524e-70	0.318563
Nqo1	4.09894e-70	0.317831
Foxq1	4.49166e-70	0.318305
Scd2	6.89794e-70	0.318046
Map1lc3a	7.79976e-70	0.317405
Atad2	1.0961e-69	0.31768
Cadm1	1.29821e-69	0.317461
Dnph1	3.46992e-69	0.316516
Foxm1	6.71749e-69	0.315623
Smc4	2.53859e-68	0.314426
Ly6g6c	2.74721e-68	0.314128
Gpc3	3.18007e-68	0.31395
Ckap2	4.04351e-68	0.313884
Pwp1	4.58906e-68	0.313874
Acsl4	4.59051e-68	0.312449
Tspan11	6.92205e-68	0.313371
Abcd3	9.79357e-68	0.312615
Atic	1.233e-67	0.312871
Hat1	1.233e-67	0.312814
Fbxo5	1.89703e-67	0.3124
Ube2t	3.22652e-67	0.31184
Iyd	4.47064e-67	0.310373
Ccdc34	5.92777e-67	0.311266
Vsig1	1.21692e-66	0.309869
Lbp	1.78523e-66	0.310087
Hp	2.60873e-66	0.30907
Pllp	2.71751e-66	0.309052
Srm	3.00942e-66	0.30957
Chn2	3.17023e-66	0.308041
Hspd1	3.81562e-66	0.308094
Ranbp1	5.81511e-66	0.307759
Cd9	2.67729e-65	0.305365
Neurl1b	5.19936e-65	0.306099
Hmgb2	7.48679e-65	0.305842
Rrs1	7.70595e-65	0.306214
Col4a2	1.24697e-64	0.305647
Asf1b	2.22966e-64	0.30512
Orm1	3.90688e-64	0.304485
Ncapg2	5.09832e-64	0.30417
Ncapd3	1.24001e-63	0.303302
Secisbp2l	1.2517e-63	0.303162
Tgoln1	1.49306e-63	0.302276
Rad51	3.25717e-63	0.302289
Fam174b	4.52701e-63	0.301936
Lgals9	5.73244e-63	0.30165
Pebp1	6.94269e-63	0.299765
Selenbp1	2.45505e-62	0.299166
Scnn1b	2.60511e-62	0.299759
S100a10	4.61629e-62	0.298367
Gas6	1.37894e-61	0.298276
Cox6a2	8.46049e-61	0.296339
Cpm	1.00374e-60	0.296133
Uhrf1	1.78822e-60	0.295551
Ncapg	2.01381e-60	0.295319
Ccnf	2.24913e-60	0.295089
Atp6v1g3	2.9093e-60	0.294798
C1qbp	4.69371e-60	0.294157
Impdh2	1.32103e-59	0.293114
Cxcl15	2.46142e-59	0.290026
Orc6	4.14757e-59	0.29208
Eif5a	4.63707e-59	0.290194
Grb14	6.68228e-59	0.291403
Ybx3	6.68228e-59	0.290935
Snrpd1	7.33501e-59	0.290534
Erh	7.55177e-59	0.289497
Ifitm3	1.70061e-58	0.290574
Ndc80	1.86221e-58	0.290287
Retnlg	1.95863e-58	0.289824
Adss	4.81937e-58	0.289065
Gins2	5.88786e-58	0.28922
Shcbp1	1.32561e-57	0.288227
Cmc2	1.36847e-57	0.288251
Lsm2	1.5644e-57	0.287858
Hmgn2	2.27978e-57	0.287472
Psat1	7.78133e-57	0.286347
Gtpbp4	9.94795e-57	0.285973
Errfi1	1.17692e-56	0.285543
Mcm5	1.19504e-56	0.285859
Mtch1	1.21154e-56	0.284582
Acox2	1.53906e-56	0.284114
2700094K13Rik	1.6075e-56	0.284455
Tnfaip8	4.14573e-56	0.284314
Dkc1	4.59473e-56	0.284337
Tmem213	5.87733e-56	0.283972
Nucb2	7.2396e-56	0.283625
Diaph3	8.2793e-56	0.283678
Mrpl12	1.05638e-55	0.282519
Grwd1	1.48352e-55	0.283012
Rrp15	1.61222e-55	0.282927
Ddx39	2.94518e-55	0.282129
Cdkn3	4.97623e-55	0.281633
Lyar	7.84525e-55	0.281041
Stmn1	9.88347e-55	0.280132
Ezh2	1.41025e-54	0.280469
Dtymk	1.56282e-54	0.279871
App	2.09996e-54	0.279249
Pigr	3.63243e-54	0.278409
Soat1	6.03586e-54	0.278656
Rpl14	8.12318e-54	0.278179
1810010H24Rik	9.07501e-54	0.278225
Bzw2	1.35839e-53	0.277873
Nek2	3.01064e-53	0.27685
Tmpo	3.49289e-53	0.276596
Npc2	3.55591e-53	0.275946
AW112010	4.05552e-53	0.275608
Pgam1	4.27941e-53	0.275706
Prdx6	5.13922e-53	0.275109
Rfc5	6.90805e-53	0.275984
Pvrl1	7.24331e-53	0.275921
Pcna	9.82804e-53	0.275549
Prss22	1.19075e-52	0.275223
Ncapd2	1.29356e-52	0.275147
Ska1	1.52958e-52	0.274905
Hspe1	1.69192e-52	0.273563
Scp2	1.77008e-52	0.273688
Adam19	2.48881e-52	0.274361
Bmp1	3.10091e-52	0.274172
Sgpp2	3.99894e-52	0.273832
Sftpc	5.20743e-52	0.273387
Ptma	5.93866e-52	0.272966
Esd	6.47766e-52	0.272221
Gm42418	7.96535e-52	0.272109
S100a14	1.0102e-51	0.272727
Tnip3	1.02182e-51	0.272484
Ldhb	1.25195e-51	0.272169
Rpl37	4.52487e-51	0.270877
Ncl	4.64383e-51	0.269263
Inpp4b	6.40667e-51	0.270551
Usp8	1.246e-50	0.269799
Rps18	1.29635e-50	0.2695
Enpep	1.7437e-50	0.269468
Sftpb	1.7437e-50	0.264128
Atp11a	2.26723e-50	0.268771
Sapcd2	2.98298e-50	0.268727
Bid	3.71838e-50	0.268029
Nuf2	6.3067e-50	0.267834
Prr11	8.05913e-50	0.267164
Bex2	8.39645e-50	0.267511
Rsl1d1	1.91402e-49	0.266411
Reep6	5.34253e-49	0.26534
Mgst1	6.00445e-49	0.263732
Capsl	6.12026e-49	0.264962
Mmp23	8.57597e-49	0.264123
Kif2c	9.04082e-49	0.264485
Hist1h1b	9.19727e-49	0.264663
Ncaph	9.25379e-49	0.264627
Sgol1	9.95017e-49	0.264526
Tinag	2.14183e-48	0.263548
Cenph	2.27937e-48	0.263627
Dpp4	4.34804e-48	0.262871
Ruvbl1	4.71713e-48	0.262744
H2-D1	5.89593e-48	0.261158
Pusl1	6.09281e-48	0.262389
Apex1	6.39009e-48	0.262372
Cxcl17	1.01038e-47	0.261757
Nhp2	1.68135e-47	0.260835
Clic3	1.81077e-47	0.260931
Trim59	1.88948e-47	0.26097
Rfc4	2.21328e-47	0.260842
Rad51ap1	3.28951e-47	0.260318
Slc25a37	3.81582e-47	0.259972
Msln	4.13774e-47	0.259361
Snx25	7.72982e-47	0.259336
Dhfr	1.86022e-46	0.258274
Rpl7	1.99562e-46	0.253175
Pam	2.24083e-46	0.258009
St6galnac2	2.89443e-46	0.257681
Gng5	3.45471e-46	0.257076
Rexo2	3.78038e-46	0.25671
Mcpt1	4.22872e-46	0.201622
Mylk	4.9634e-46	0.25703
Dctpp1	5.79867e-46	0.256718
Fen1	5.7989e-46	0.256845
Prim1	7.31009e-46	0.256557
Anxa8	8.28499e-46	0.255589
Ank3	8.59324e-46	0.256232
Prrg3	8.69223e-46	0.2563
Kif18b	1.02478e-45	0.255463
Dnajc9	1.45971e-45	0.255612
Rpl28	2.13783e-45	0.254965
Slfn5	2.85759e-45	0.232614
Clspn	4.92102e-45	0.254133
Rpl10a	5.47495e-45	0.253691
Cct5	6.99918e-45	0.2527
Usp1	8.16306e-45	0.253476
Nap1l1	1.22699e-44	0.251968
Anp32b	1.28193e-44	0.251605
Tspan1	1.57531e-44	0.252654
Gnl3	1.72366e-44	0.252567
Steap2	2.69023e-44	0.251925
Tmem54	2.94321e-44	0.251911
Gipc2	3.38047e-44	0.251708
Rangap1	3.58111e-44	0.25155
Rpl31	3.8414e-44	0.249259
Tubb5	5.12846e-44	0.250271
Gpatch4	5.79805e-44	0.251017
Fbl	7.17654e-44	0.250592
Lyz1	1.07741e-43	0.249498
Slc39a8	1.08543e-43	0.250178
Gabarap	1.92829e-43	0.247906
Pa2g4	2.12575e-43	0.248661
Sec14l3	2.31071e-43	0.249231
Kifc1	2.63693e-43	0.248841
Tomm40	3.73835e-43	0.248517
Adamts1	6.01545e-43	0.24789
Tcf19	7.61647e-43	0.247684
Fmo3	8.39031e-43	0.243751
Ube2s	9.20995e-43	0.246225
Rpf2	1.47991e-42	0.246885
Ly6c2	2.10881e-42	0.246075
Sap30	2.96025e-42	0.245908
Alyref	3.29846e-42	0.245549
Kif15	3.32422e-42	0.24567
Ska2	3.82777e-42	0.24557
Rpl29	3.84067e-42	0.245465
Tipin	4.87529e-42	0.245313
Rps3	7.55663e-42	0.244551
Banf1	8.78868e-42	0.243608
Nop16	9.31255e-42	0.244466
Spag5	9.88871e-42	0.244158
Adgrf5	1.07731e-41	0.244105
Asns	1.43053e-41	0.243901
Ptges3	1.43341e-41	0.242567
Rps23	2.39474e-41	0.242991
Rpl6	2.92357e-41	0.242753
Ppan	3.05724e-41	0.242894
Cdkn2c	3.10739e-41	0.242829
Snrpe	3.16895e-41	0.241402
Depdc1a	3.47998e-41	0.242514
Kif14	3.57255e-41	0.242154
Tgfb2	3.65714e-41	0.242089
Psip1	5.23995e-41	0.242078
Wdr12	9.02808e-41	0.241489
Wdr43	1.13789e-40	0.241166
Rab27a	1.85495e-40	0.240526
Mif	2.05785e-40	0.239085
Ppp1r14b	2.11393e-40	0.23982
Slc26a4	2.13863e-40	0.240184
Gar1	3.49191e-40	0.239671
Cdca5	4.29766e-40	0.239268
Lsm3	4.30633e-40	0.239312
Fxyd3	5.77024e-40	0.238802
Lad1	7.92575e-40	0.238403
Ccdc86	8.49305e-40	0.238511
Mcm4	9.17534e-40	0.238403
Nop58	9.53954e-40	0.23807
Aprt	9.68301e-40	0.238013
Pmf1	1.3066e-39	0.237922
Cbr2	1.37405e-39	0.237752
Cct8	3.1848e-39	0.23614
Aqp5	4.03525e-39	0.235195
Cmas	6.13013e-39	0.235834
Polr2h	6.48174e-39	0.23577
Dlc1	6.6003e-39	0.235718
Mrto4	7.21968e-39	0.235522
Mastl	7.91685e-39	0.235272
Nip7	1.78652e-38	0.234391
Acsm1	2.12196e-38	0.231036
Ltf	2.49866e-38	0.232597
Pola1	2.97205e-38	0.233684
G2e3	3.2671e-38	0.233518
Dnmt1	4.4621e-38	0.233134
Ndc1	5.47535e-38	0.232758
Rpl18	6.29784e-38	0.232465
Srsf7	6.60897e-38	0.232026
Set	7.1189e-38	0.230764
Mak16	7.43517e-38	0.232394
Mcm6	8.54668e-38	0.232243
Cenpp	1.07192e-37	0.23184
Brd7	1.14152e-37	0.231345
S100g	1.15841e-37	0.231571
Rpl36	1.17529e-37	0.228669
Ybx1	1.28471e-37	0.228059
Antxr1	1.61089e-37	0.231225
Bok	1.75709e-37	0.231159
Acaca	1.76354e-37	0.23123
Rps17	1.88862e-37	0.230883
Sdad1	2.52393e-37	0.23069
Rpl13	2.71612e-37	0.230359
Entpd3	2.9693e-37	0.229471
Gclm	3.35781e-37	0.230171
Gnb2l1	3.45603e-37	0.226965
Rad18	3.83229e-37	0.230112
Tstd1	4.42629e-37	0.22954
Ctsh	5.13932e-37	0.227077
Shmt1	5.43873e-37	0.22967
Rps11	5.48922e-37	0.22939
Trip13	6.41389e-37	0.229349
Kdr	7.24931e-37	0.227253
Lsm5	7.53568e-37	0.229089
Cit	9.98912e-37	0.228698
Vamp8	1.17745e-36	0.226922
Lmo7	1.26466e-36	0.228308
H2afj	1.46591e-36	0.226699
Rps15a	1.53631e-36	0.227926
Aig1	1.64991e-36	0.227918
Nolc1	1.89207e-36	0.227867
Plk4	1.99769e-36	0.227805
Rpl27a	2.47141e-36	0.227323
Nop56	2.94078e-36	0.227194
Cdc6	2.98073e-36	0.227219
Tfcp2l1	3.03329e-36	0.227235
Rps10	3.30819e-36	0.22693
Rps2	3.3892e-36	0.226798
Akr1b8	5.48887e-36	0.226274
Tbx1	6.51151e-36	0.225795
Nudt5	7.02185e-36	0.226045
Snx7	8.19177e-36	0.22565
Tmem37	9.25172e-36	0.225567
Cd3eap	1.05437e-35	0.225471
Ahnak	1.14683e-35	0.225039
Hn1	1.14699e-35	0.225161
Ppih	1.15125e-35	0.225365
Tns1	1.2293e-35	0.225209
Rps5	1.65266e-35	0.224592
Krt8	1.84129e-35	0.223253
Hist1h2bc	2.07821e-35	0.224507
E2f8	2.62931e-35	0.224041
Rps26	2.87189e-35	0.223819
Cyb5a	2.92193e-35	0.222266
Uchl3	3.32496e-35	0.223699
Rpl18a	3.34237e-35	0.223618
Tmem164	3.41846e-35	0.223797
Dlgap5	3.72622e-35	0.223574
Aldh1a7	5.08076e-35	0.223155
S100a11	5.21438e-35	0.222627
Ces1f	5.27089e-35	0.219716
Txnl1	6.73813e-35	0.222072
Mpp6	8.94745e-35	0.222359
Car8	9.28585e-35	0.222215
Cct3	9.95256e-35	0.221646
Rab25	1.01987e-34	0.221843
Cct2	1.16057e-34	0.221119
Syt8	1.22984e-34	0.219993
Cald1	1.62682e-34	0.221464
Aldh2	1.8475e-34	0.220734
Rnaseh2b	1.95193e-34	0.221308
Man1a	2.01759e-34	0.22118
Dbf4	2.35128e-34	0.221024
Arhgef39	2.43094e-34	0.220397
Abhd2	2.49222e-34	0.220756
Tmem42	2.69964e-34	0.220768
Snhg18	3.87171e-34	0.220305
Uchl5	4.2334e-34	0.220159
Mthfd2	5.42037e-34	0.219808
Adam28	6.81161e-34	0.218744
Mxd4	7.01989e-34	0.219427
Topbp1	8.41663e-34	0.219182
Hist1h4i	1.06235e-33	0.21837
Eef1e1	1.37086e-33	0.218458
Odc1	1.37086e-33	0.218288
Eef1g	1.5291e-33	0.216613
Npm3	1.57511e-33	0.21816
Crip1	1.64365e-33	0.217459
Adcy7	2.05833e-33	0.217667
F2r	3.56875e-33	0.216886
Fam111a	3.58298e-33	0.217046
C3	3.81599e-33	0.216929
1700105P06Rik	4.91766e-33	0.198328
Cnksr2	5.06727e-33	0.214556
Naa50	6.2758e-33	0.216064
Nasp	8.07527e-33	0.215761
Hmgn3	9.7612e-33	0.215573
Hnrnpf	1.55182e-32	0.213605
Rps20	1.67945e-32	0.214525
Ddx21	1.83294e-32	0.214581
Rpl7a	1.89352e-32	0.214297
Mid1ip1	2.08259e-32	0.214174
2310007B03Rik	2.48438e-32	0.214156
Apitd1	3.0167e-32	0.213888
Rps13	3.29279e-32	0.213417
Rpl10	3.41709e-32	0.213465
Scgb1c1	3.56507e-32	0.213601
Mybbp1a	3.76032e-32	0.213523
Fam46c	3.97429e-32	0.213144
Pgap2	4.86256e-32	0.213099
Rpl5	4.96425e-32	0.212767
Rpl8	5.14571e-32	0.212853
Rpl35	5.53203e-32	0.212526
Ppid	6.14703e-32	0.212754
Rpl19	6.49247e-32	0.212542
Prmt8	6.55628e-32	0.212631
Tuba1b	6.57525e-32	0.211694
Col6a2	6.80936e-32	0.212592
Stc2	6.99368e-32	0.210967
Itih4	7.9175e-32	0.212197
Rpl12	9.65652e-32	0.211841
Wdr46	1.04944e-31	0.212009
Clu	1.18879e-31	0.211415
Aox3	1.46613e-31	0.211458
Jund	1.51823e-31	0.210662
Frrs1	1.57816e-31	0.210868
Alcam	2.02827e-31	0.209881
Gsta4	2.73626e-31	0.210141
Nsun2	3.46038e-31	0.210201
Naca	5.41265e-31	0.206585
Rpl23	6.29626e-31	0.209127
Rps3a1	6.36321e-31	0.208985
Smim1	6.37739e-31	0.209248
Rpl3	6.38019e-31	0.209034
Rpl4	6.53416e-31	0.20661
Ak2	6.89983e-31	0.208855
Lpin2	7.20464e-31	0.208928
Hdgf	9.82463e-31	0.20694
Zwilch	1.03025e-30	0.208474
Rplp1	1.06247e-30	0.208279
1700025G04Rik	1.52782e-30	0.20781
Ftsj3	1.79168e-30	0.207705
Tubb6	2.06209e-30	0.207385
Rpl11	2.50007e-30	0.206934
Pno1	2.61584e-30	0.207122
Gjb4	3.21937e-30	0.206406
Fam83d	3.84105e-30	0.206105
Acly	4.02151e-30	0.206236
Anpep	4.93615e-30	0.205972
Sgms1	6.15464e-30	0.20572
Mcm2	8.10552e-30	0.205384
Hnrnpab	8.15733e-30	0.203741
Rpl9	8.74273e-30	0.20506
Epb41l4aos	9.67267e-30	0.205059
Cxcl5	1.09701e-29	0.204211
Frat2	1.20322e-29	0.204517
Urah	1.33812e-29	0.204569
Arl2bp	1.37467e-29	0.204512
Rfc3	1.37902e-29	0.204548
Prkcdbp	1.38211e-29	0.204495
Uhrf1bp1l	2.04248e-29	0.203889
Tma16	2.06992e-29	0.203867
Uck2	2.42558e-29	0.203604
Wdr4	2.62141e-29	0.203479
Acsf2	2.98518e-29	0.202649
Igfbp7	3.87396e-29	0.202883
Cenpl	4.01321e-29	0.20265
Gsg2	4.40686e-29	0.202568
C330027C09Rik	5.74861e-29	0.202244
Clic5	6.04038e-29	0.202197
Pkm	7.02183e-29	0.20072
Rbmxl1	7.5504e-29	0.201823
Psma3	8.2754e-29	0.200008
Anxa2	8.39445e-29	0.20072
Olfml2a	8.55648e-29	0.200233
Galnt3	9.40794e-29	0.201524
Eef1a1	1.10123e-28	0.201093
Fanci	1.23749e-28	0.200658
Ckap4	1.29427e-28	0.200641
Anxa6	1.35328e-28	0.200872
Mtmr7	2.01759e-28	0.199705
Mrpl18	2.38587e-28	0.199521
Dusp9	2.51978e-28	0.199357
Rpl24	2.54807e-28	0.199665
Rps14	2.62559e-28	0.199701
Trp53inp2	2.85112e-28	0.199726
Bax	2.93368e-28	0.199403
Arhgdig	3.18754e-28	0.19943
Nt5e	3.88904e-28	0.198977
Rpl15	3.93796e-28	0.197546
Epas1	4.12721e-28	0.199121
Nifk	4.40458e-28	0.199052
Slc1a1	5.14686e-28	0.198336
Cited2	6.68899e-28	0.198282
Psmc3ip	6.81496e-28	0.198351
Kcnj2	8.27081e-28	0.197833
Arhgef38	8.34452e-28	0.197982
Cmtm7	8.39916e-28	0.197939
Sae1	8.8324e-28	0.197702
Nxn	9.5886e-28	0.196683
Rpl34	1.04895e-27	0.19745
Cd302	1.09466e-27	0.197584
4930579G24Rik	1.28318e-27	0.197012
Elovl6	1.55402e-27	0.196157
Eif4ebp1	1.56601e-27	0.19698
Fignl1	1.67473e-27	0.196862
Noa1	1.73929e-27	0.196781
Snrpa	1.88322e-27	0.196622
Gmps	2.0088e-27	0.196396
Pgp	2.05493e-27	0.196277
Timm10	2.37851e-27	0.196323
Sp5	2.37851e-27	0.196246
Fam64a	3.4685e-27	0.195318
Itm2a	3.5381e-27	0.195553
Acss2	3.71e-27	0.195271
Neil3	4.21377e-27	0.195055
Tspan4	4.47875e-27	0.19529
Scamp1	5.68362e-27	0.194907
Slfn9	5.90543e-27	0.194784
Tcp1	6.01821e-27	0.193949
Tomm5	6.47642e-27	0.194452
Sult1a1	7.55276e-27	0.194392
Ahsa1	8.22421e-27	0.194182
Pparg	8.27824e-27	0.193782
Bicc1	8.99339e-27	0.194079
Eif4a1	9.82271e-27	0.19227
Brca1	1.03043e-26	0.193822
Dapk2	1.08141e-26	0.193811
Ppil1	1.20176e-26	0.193625
Xdh	1.23716e-26	0.193611
Tomm20	1.23716e-26	0.192877
Ppat	1.4169e-26	0.193395
Chchd4	1.44507e-26	0.19331
Sfxn1	1.65954e-26	0.193029
mt-Nd2	1.91762e-26	0.192384
Rplp2	1.9822e-26	0.192577
Dnajc2	2.08525e-26	0.192672
Dbi	2.24358e-26	0.18942
Hist1h1a	2.25933e-26	0.192367
Utp3	2.55955e-26	0.192273
Rrp1b	2.9731e-26	0.192154
Rbl1	3.63777e-26	0.191783
Lpcat4	3.66691e-26	0.191506
Spdl1	3.8943e-26	0.191578
Shmt2	4.24096e-26	0.19151
Nrg1	4.3127e-26	0.19048
Carnmt1	4.56971e-26	0.191406
Cenpk	6.88709e-26	0.190728
Tspan8	7.52431e-26	0.190473
Chaf1a	9.20728e-26	0.190244
Eef1b2	9.96294e-26	0.186839
Nop2	1.01401e-25	0.190103
Rpl30	1.15855e-25	0.189532
Ldha	1.25761e-25	0.187631
Hirip3	1.54961e-25	0.189412
Cyp4v3	1.67076e-25	0.189232
H2-K1	1.68102e-25	0.187848
Rpl36a	1.71677e-25	0.18885
Hsph1	1.89707e-25	0.189017
Nudcd2	2.08786e-25	0.18886
Ier5	2.14467e-25	0.188828
Eif2s1	2.14467e-25	0.188631
H2afv	2.22559e-25	0.188581
Clip4	2.30962e-25	0.188654
Rpl35a	2.78564e-25	0.188201
Stoml2	2.82217e-25	0.188321
Sdc4	2.86333e-25	0.186176
Kcne2	3.33948e-25	0.188066
Phb2	3.39638e-25	0.187408
Tbc1d31	3.43993e-25	0.187813
Tbrg4	3.55778e-25	0.187873
Cysrt1	3.77556e-25	0.18695
Lypd6b	4.11227e-25	0.18763
Aunip	4.36907e-25	0.18757
Noc4l	4.47592e-25	0.187598
Btf3	4.79113e-25	0.185634
Adamts9	4.79406e-25	0.18741
Exosc8	4.8623e-25	0.187426
Gm17430	5.10639e-25	0.131537
Sord	5.34217e-25	0.187215
Hjurp	5.54412e-25	0.187219
Zfp593	6.08991e-25	0.187058
Pop1	6.13561e-25	0.186955
Cops8	6.95591e-25	0.186762
Acer2	7.51722e-25	0.186611
Wnt5a	7.60186e-25	0.184012
Lbr	8.19107e-25	0.186517
Anapc15	8.19555e-25	0.186536
Brix1	8.60966e-25	0.186395
Adamts5	9.08432e-25	0.184228
Pus1	9.85901e-25	0.186231
Rpa2	1.03263e-24	0.186153
Snrpa1	1.08048e-24	0.185898
Irx3	1.17067e-24	0.185819
Lsm6	1.31027e-24	0.185282
Cdk4	1.41385e-24	0.185173
Ppp2r2b	1.41385e-24	0.184815
Ssb	1.61892e-24	0.184561
Chchd10	1.68895e-24	0.18414
Gcsh	1.79037e-24	0.185173
Lrrc59	1.87033e-24	0.184922
Zdhhc3	2.6958e-24	0.183558
Spint1	2.70979e-24	0.184409
Tc2n	2.72954e-24	0.184475
Ppt2	3.05223e-24	0.183318
Tnfrsf12a	3.17435e-24	0.184141
Ccdc58	3.18706e-24	0.184211
Kpna2	3.45441e-24	0.183999
Rpsa	3.49248e-24	0.183845
Rpl26	3.73441e-24	0.183695
Hspa8	3.84875e-24	0.181514
Rpl17	3.8984e-24	0.18361
Eif4b	4.30593e-24	0.183574
Rgs10	4.40309e-24	0.183639
Rpl38	4.61792e-24	0.183253
Rps7	5.74926e-24	0.182835
Tmem167	5.76166e-24	0.182708
Epha7	5.90973e-24	0.18302
Reep4	6.47693e-24	0.182967
Rpl32	6.94288e-24	0.182591
Plpp2	6.96725e-24	0.182728
Tomm70a	7.70909e-24	0.182646
Tex15	8.59536e-24	0.182418
Trp53	8.96759e-24	0.182366
Tubg1	9.79559e-24	0.182246
Aldoa	1.01604e-23	0.181269
Ptgr1	1.03329e-23	0.182029
Eef1d	1.03329e-23	0.180637
Tubb2a	1.05293e-23	0.182098
Bysl	1.05829e-23	0.182095
Mns1	1.20338e-23	0.181679
Snrnp40	1.3176e-23	0.181687
Usp14	1.3176e-23	0.18151
Emg1	1.36791e-23	0.181396
Nup43	1.41197e-23	0.181597
Ephx1	1.44979e-23	0.181456
Gnptab	1.58612e-23	0.181387
Ckap5	1.82735e-23	0.181133
Ppp1r9a	2.01443e-23	0.180918
Npc1	2.06334e-23	0.180896
C6	2.09184e-23	0.180849
Sncg	2.2195e-23	0.169218
Prmt3	2.2732e-23	0.180691
Nenf	2.81324e-23	0.179772
Vdac1	3.05622e-23	0.179279
Bri3bp	3.37092e-23	0.180029
Cacybp	3.76377e-23	0.179552
Aim1l	3.7938e-23	0.178088
Porcn	4.45476e-23	0.178877
Comtd1	4.64147e-23	0.179344
Mis18a	4.74715e-23	0.179411
Gna14	4.9398e-23	0.177174
Anxa11	5.53101e-23	0.178968
Rnf144a	6.04639e-23	0.17893
Llph	6.1457e-23	0.178719
G3bp1	6.84309e-23	0.178456
Psmc4	7.6386e-23	0.178209
Tmem56	8.1453e-23	0.178475
Bmpr1b	9.38924e-23	0.17633
Ly6e	9.69361e-23	0.176892
Drc7	1.01435e-22	0.172783
Agpat5	1.03791e-22	0.178035
Rps6	1.0584e-22	0.177753
Col23a1	1.20224e-22	0.177425
Pum3	1.29643e-22	0.177631
Thop1	1.31698e-22	0.177589
Spns2	1.32897e-22	0.17713
Imp4	1.36439e-22	0.177551
Malt1	1.5203e-22	0.177317
Kcnj15	1.78184e-22	0.176903
Gsta1	1.81445e-22	0.176064
Rbbp7	1.9392e-22	0.176391
Vldlr	2.29618e-22	0.176409
S100a1	2.31792e-22	0.176211
Azin2	2.46706e-22	0.176352
Ly6i	2.63644e-22	0.176217
Rps16	2.7124e-22	0.176141
Arhgap19	2.74954e-22	0.175901
Rps4x	2.84107e-22	0.176048
Fat3	3.4989e-22	0.174009
Vill	3.65272e-22	0.175733
Haus4	3.65854e-22	0.175761
Hilpda	4.07892e-22	0.175391
Pi4k2b	4.12728e-22	0.175118
Nsmce1	4.23589e-22	0.17516
Ptgs2os2	4.6639e-22	0.175316
Tspan13	4.7966e-22	0.175051
Rad21	4.93886e-22	0.175161
Rpp30	5.53411e-22	0.175018
Ppa1	5.94981e-22	0.174642
Cyp2b10	6.07493e-22	0.174624
Psmb10	6.26599e-22	0.174783
Syncrip	7.55548e-22	0.17417
Knop1	7.64599e-22	0.1743
Pes1	7.65705e-22	0.174411
Prdx4	7.77102e-22	0.173965
Nupr1	8.1766e-22	0.174178
Prmt1	8.56983e-22	0.173927
Ssrp1	9.18953e-22	0.173874
Ctsc	9.57819e-22	0.172699
Tuba1a	9.79555e-22	0.17313
Zmynd19	1.02207e-21	0.173874
Gabarapl1	1.03294e-21	0.173841
Rps9	1.03479e-21	0.173233
Lmo2	1.04842e-21	0.158918
Psmd7	1.11011e-21	0.173128
Sub1	1.12725e-21	0.171755
Igsf3	1.15343e-21	0.173544
Dtl	1.16042e-21	0.17359
Mrpl19	1.18712e-21	0.173601
Akr1c14	1.28837e-21	0.17282
Dynlt1f	1.36325e-21	0.173345
Uba2	1.36372e-21	0.173242
Atad3a	1.38847e-21	0.173308
Umps	1.3943e-21	0.173298
Inpp5d	1.42294e-21	0.159522
Slc25a5	1.44101e-21	0.170729
Rpl22	1.46229e-21	0.169914
Sumo2	1.73419e-21	0.170746
Hspb1	1.75153e-21	0.17284
Rab27b	1.76269e-21	0.172838
Rps27a	2.0402e-21	0.172406
Nmd3	2.04624e-21	0.172587
Aif1l	2.07285e-21	0.172033
Gspt1	2.13405e-21	0.17219
Fau	2.23062e-21	0.171689
Nr2c2ap	2.24789e-21	0.172409
Vdac2	2.28705e-21	0.171099
Por	2.292e-21	0.172257
St8sia2	2.62198e-21	0.157408
Hist1h3c	2.69152e-21	0.171882
Mphosph10	2.71373e-21	0.172042
Hnrnpa3	2.77422e-21	0.170171
Ggcx	2.88847e-21	0.171909
Cdk5rap2	2.91291e-21	0.171812
Cd55	3.111e-21	0.171754
Cd14	3.43343e-21	0.171544
Kti12	3.55572e-21	0.171537
Whsc1	3.55572e-21	0.171533
Bcl2a1b	4.04475e-21	0.171288
Tpm2	4.05594e-21	0.17104
Kpna3	4.26431e-21	0.171205
Cdt1	4.49489e-21	0.171102
Cisd1	4.5688e-21	0.17053
Itgb3bp	4.65802e-21	0.171039
Atp6v0a4	4.71863e-21	0.170805
Mdc1	5.10695e-21	0.170806
Krtap17-1	5.64221e-21	0.169917
Cntrl	5.66965e-21	0.170647
Taok3	5.6801e-21	0.170188
Cdc25c	6.37027e-21	0.170166
Axin2	6.74907e-21	0.169133
Hmgb1	7.07587e-21	0.166897
mt-Nd4	7.52445e-21	0.167291
Yrdc	7.6435e-21	0.17007
Mrpl57	8.08924e-21	0.169448
Rars	8.37508e-21	0.169909
Chaf1b	9.11654e-21	0.169757
Cenpi	9.15424e-21	0.169562
Ddx27	9.47064e-21	0.16968
Gpx4	1.08109e-20	0.169263
Eif3d	1.11596e-20	0.169203
Cntrob	1.11877e-20	0.16889
Fam69b	1.12936e-20	0.169253
Perp	1.17655e-20	0.169253
Pdzk1ip1	1.22307e-20	0.169193
Tnfsf9	1.22307e-20	0.169188
Snrpd3	1.29045e-20	0.168664
Ebna1bp2	1.29589e-20	0.168975
Il6ra	1.3046e-20	0.168424
Clns1a	1.36031e-20	0.168989
Tspan15	1.41894e-20	0.16893
Snrpb	1.53803e-20	0.1674
Slc16a12	2.02388e-20	0.16735
Ces1d	2.04867e-20	0.16822
Igfbp6	2.13985e-20	0.168123
Psmc6	2.18318e-20	0.167842
Cbx3	2.30091e-20	0.167557
Tsku	2.44087e-20	0.166878
Rhbg	2.51951e-20	0.16723
Eya2	2.6917e-20	0.167709
Emp2	2.69177e-20	0.166179
Ppp1r14d	2.7194e-20	0.167053
Sco2	2.76492e-20	0.167633
Mettl9	2.88819e-20	0.167562
Kif13a	3.04976e-20	0.167455
Ccdc129	3.05538e-20	0.163784
Gemin6	3.38672e-20	0.167256
Rnps1	3.62791e-20	0.167031
Eef2	3.81098e-20	0.166774
Socs2	3.89887e-20	0.166336
Nbl1	3.99661e-20	0.166632
Rpl37a	4.21453e-20	0.166665
Stip1	4.84352e-20	0.16652
Cct4	4.9638e-20	0.16614
Ltv1	5.03757e-20	0.166519
Dimt1	5.03757e-20	0.166507
Utp18	5.31468e-20	0.166412
Cdc45	5.41183e-20	0.166331
Cthrc1	6.19615e-20	0.165882
Gstm6	7.47468e-20	0.163529
Ccne2	7.51354e-20	0.165626
Brca2	7.60556e-20	0.165633
Polr1e	7.94118e-20	0.165545
Rnf7	8.635e-20	0.164951
Jagn1	8.95084e-20	0.165378
Hist1h2ae	1.05344e-19	0.16485
Hs3st1	1.21487e-19	0.164756
Plbd1	1.22644e-19	0.164599
Snrpb2	1.29603e-19	0.164687
Noc2l	1.30639e-19	0.164682
Aen	1.4966e-19	0.164419
St6galnac6	1.51848e-19	0.164047
mt-Co1	1.52616e-19	0.160616
3110082I17Rik	1.56071e-19	0.164312
Uqcrc2	1.58487e-19	0.163768
Mrps18b	1.62631e-19	0.164174
Spry1	1.67682e-19	0.164169
Ccne1	1.68211e-19	0.164068
Ruvbl2	2.07239e-19	0.163782
Nup35	2.07239e-19	0.163737
Sars	2.07239e-19	0.163586
Rplp0	2.12286e-19	0.161059
Atp1b1	2.21172e-19	0.160434
Parpbp	2.24186e-19	0.163266
Ereg	2.29322e-19	0.163161
Csrp1	2.40239e-19	0.163267
Wdr89	2.63349e-19	0.163299
Lgals3	2.63349e-19	0.162957
Ptges	2.8816e-19	0.163134
Pla2g4a	2.92972e-19	0.162976
Psma7	2.98064e-19	0.161801
Tgfbi	2.98493e-19	0.162719
Slbp	3.05274e-19	0.16296
Myom1	3.06584e-19	0.162948
Fancd2	3.17288e-19	0.162517
Tsr1	3.63306e-19	0.162656
Ptpn13	3.71362e-19	0.162616
Brip1os	3.73578e-19	0.162614
Eif3m	4.00504e-19	0.161684
Eif3i	4.19009e-19	0.16142
Ercc6l	4.19983e-19	0.162262
Arpc5l	4.45554e-19	0.161889
Hsp90aa1	4.96576e-19	0.160109
Srsf2	5.30855e-19	0.160737
Fabp12	5.41933e-19	0.161532
Myc	5.45342e-19	0.161694
Eif3e	6.4696e-19	0.16105
Tbc1d4	6.66966e-19	0.161335
Ciapin1	6.68177e-19	0.161468
Eno1	6.68177e-19	0.161319
Ptrh2	7.08069e-19	0.161336
Cdc25b	8.27784e-19	0.161027
Phf5a	8.68163e-19	0.160563
Atp6v0d1	9.35195e-19	0.160534
Mettl1	9.84403e-19	0.160698
Cinp	1.02949e-18	0.160622
Adrb2	1.08487e-18	0.160493
Rps15	1.11691e-18	0.160197
Cep70	1.12132e-18	0.160379
Fam92a	1.14495e-18	0.16037
Anxa5	1.19552e-18	0.159448
Pmvk	1.21303e-18	0.160222
Gimap5	1.2188e-18	0.138403
Ramp1	1.3158e-18	0.160084
Ccdc18	1.49265e-18	0.159569
Mrpl9	1.50305e-18	0.159846
Fads3	1.69049e-18	0.159475
Itgb4	1.739e-18	0.158842
Rcc2	1.76036e-18	0.159533
Mrpl15	1.7989e-18	0.159387
Npr1	1.83798e-18	0.159419
Acp5	1.83859e-18	0.159178
Pnrc1	1.85517e-18	0.159383
Tmem40	1.8567e-18	0.158673
Hist1h1d	1.98312e-18	0.159046
Rcl1	1.98469e-18	0.159272
4930547M16Rik	2.18812e-18	0.14742
Vtcn1	2.27255e-18	0.157934
Rps8	2.29567e-18	0.158846
Prr29	2.51425e-18	0.156356
Mthfd1l	3.30234e-18	0.157943
Pkib	3.41287e-18	0.157994
Ecscr	3.67888e-18	0.157957
Rarb	3.67888e-18	0.157254
Gsap	3.67931e-18	0.158046
Areg	4.00236e-18	0.157862
Rcc1	4.00714e-18	0.157843
Strap	5.1645e-18	0.157197
Psph	5.44051e-18	0.157239
Polr1d	5.85415e-18	0.15625
Ddhd1	6.66868e-18	0.15682
Dennd5a	6.80008e-18	0.15678
Trpv6	7.04563e-18	0.156426
Pradc1	7.57549e-18	0.156604
Rps21	7.71365e-18	0.156233
Syce2	7.85272e-18	0.156523
Dcun1d5	7.88458e-18	0.156397
Slc16a6	7.99158e-18	0.156485
Nxt1	8.30061e-18	0.156405
Rnaseh2c	8.54772e-18	0.156135
Hmgb3	9.38064e-18	0.156061
Usp33	1.00891e-17	0.15601
Spats2	1.03329e-17	0.155912
Htra2	1.24695e-17	0.155572
Ccdc141	1.35686e-17	0.155331
Serbp1	1.37429e-17	0.153477
Gm4577	1.43346e-17	0.102457
Rps28	1.45784e-17	0.154969
Eif4a3	1.48863e-17	0.155003
Prdx1	1.49431e-17	0.154899
Gm37035	1.55316e-17	0.10923
Msrb3	1.6024e-17	0.155036
Pifo	1.67278e-17	0.154118
Gstt1	1.72166e-17	0.154917
Plxna4	1.88592e-17	0.154576
Kntc1	1.93296e-17	0.154442
Tex30	1.94086e-17	0.154669
Ydjc	2.14851e-17	0.154047
Terf1	2.15699e-17	0.154433
Cenpn	2.22128e-17	0.154284
Ube2n	2.39898e-17	0.153682
Hist1h1e	2.74786e-17	0.153949
Cct7	2.78633e-17	0.153288
Hspa14	2.841e-17	0.153855
C2cd4b	2.90061e-17	0.153829
Setd8	3.04971e-17	0.153456
Plek2	3.05838e-17	0.153616
Slc25a10	3.20129e-17	0.153382
Supt16	3.2196e-17	0.153482
Hmga1	3.2196e-17	0.153473
D030056L22Rik	3.33631e-17	0.153544
Dpp9	3.43169e-17	0.153409
Fam136a	3.438e-17	0.153479
Timm50	3.51232e-17	0.153309
Cebpa	3.78654e-17	0.153144
Ywhah	3.8425e-17	0.152837
Dek	3.94766e-17	0.152637
Lsg1	4.08742e-17	0.153118
Rpa1	4.11074e-17	0.153107
Espl1	4.20331e-17	0.152687
5330417C22Rik	4.24311e-17	0.152947
Bard1	4.6649e-17	0.152628
Pfn2	5.21216e-17	0.152491
Ipo5	5.24367e-17	0.152569
Smc1a	5.41086e-17	0.152072
Ppm1g	5.65571e-17	0.152288
Ppif	6.09553e-17	0.152277
Pif1	6.19692e-17	0.15098
Ccnd1	6.2872e-17	0.15127
Capzb	6.5082e-17	0.151495
Zpr1	6.97104e-17	0.152
Klk10	7.17604e-17	0.150552
Pip5k1b	7.18554e-17	0.151928
Clic1	7.22787e-17	0.150492
Mrps6	7.61926e-17	0.151806
Slc25a4	7.9869e-17	0.150636
Snx22	8.02323e-17	0.150985
Prps1	8.45912e-17	0.151588
Smyd2	8.89002e-17	0.151481
Nhp2l1	9.08431e-17	0.150692
Lsm8	9.11909e-17	0.15136
Phb	9.23532e-17	0.151387
Fam126b	9.34173e-17	0.15136
Sox11	9.64872e-17	0.12933
Haus1	9.82508e-17	0.151256
Timm9	1.01314e-16	0.151204
Eprs	1.06394e-16	0.15093
1810008I18Rik	1.14676e-16	0.149956
Haus8	1.14825e-16	0.150938
Sssca1	1.20399e-16	0.150791
Syne4	1.4213e-16	0.150355
Sema3e	1.45167e-16	0.150061
Pomp	1.58908e-16	0.148812
Traip	1.67595e-16	0.149944
Ifrd2	1.69195e-16	0.150125
Raph1	1.83429e-16	0.149947
Paqr4	1.99636e-16	0.149748
Ttk	2.03818e-16	0.149475
Id1	2.0402e-16	0.149689
Nabp2	2.05596e-16	0.149652
Mcm10	2.0774e-16	0.149528
Ube2m	2.12604e-16	0.149146
Tmprss4	2.15302e-16	0.149589
Gapdh	2.23736e-16	0.149041
Mybl2	2.32497e-16	0.149262
Wbp5	2.40681e-16	0.147553
Arl6	2.44528e-16	0.149263
Abcf2	2.61023e-16	0.149182
Azin1	2.96562e-16	0.148753
Fdx1	2.98169e-16	0.148484
Ttf2	2.99272e-16	0.148797
Tceb1	3.09344e-16	0.148214
Magoh	3.2489e-16	0.148523
Bub3	3.38312e-16	0.148492
Dusp1	3.69468e-16	0.148433
St13	4.16904e-16	0.147914
Samd4	4.18048e-16	0.147843
RP23-455C13.7	4.25976e-16	0.119461
Pbdc1	4.44583e-16	0.147993
Tmem110	4.67951e-16	0.147938
Psma1	5.01759e-16	0.14732
Ndnf	5.43687e-16	0.1476
Lsm4	5.6241e-16	0.146924
Ace2	5.64045e-16	0.147429
Rps29	5.64045e-16	0.147303
Atp2b2	5.87949e-16	0.145698
Stil	6.24603e-16	0.147047
Cyp2s1	6.379e-16	0.146047
Rpl41	6.88876e-16	0.146948
Wls	7.09381e-16	0.146628
Cnih4	7.19571e-16	0.14684
Hnrnpa1	7.19571e-16	0.146272
Rap2b	7.28575e-16	0.146859
Retnlb	7.36783e-16	0.14408
Cat	7.61837e-16	0.146832
Snrpg	7.804e-16	0.146359
Ola1	7.8153e-16	0.146606
Sf3b5	8.09458e-16	0.146056
Mrpl36	8.83218e-16	0.146459
Ska3	8.9305e-16	0.146268
Nudc	9.27868e-16	0.145884
Anxa3	9.32865e-16	0.145397
Me2	9.83982e-16	0.146306
Arfgef3	9.83982e-16	0.146233
Ctsl	1.00607e-15	0.146232
Csrp2	1.0135e-15	0.145981
Ddx54	1.04558e-15	0.146188
Wdr74	1.27721e-15	0.145744
Rpl39	1.28946e-15	0.145235
Snrpf	1.30828e-15	0.145132
9530077C05Rik	1.45682e-15	0.145157
Hspa9	1.46468e-15	0.145136
Mogs	1.50412e-15	0.145401
Qpct	1.57492e-15	0.145209
Eri1	1.63048e-15	0.145223
Calm2	1.67426e-15	0.143463
Scarf2	1.68851e-15	0.144921
Gsn	1.71153e-15	0.144927
Ddx18	1.95348e-15	0.144799
Tshz2	2.12922e-15	0.144346
Rer1	2.15192e-15	0.143863
Cenpc1	2.34252e-15	0.14436
Dnaja2	2.49246e-15	0.143915
Rprm	2.62395e-15	0.144069
Ung	2.72406e-15	0.143973
Fam195a	2.7508e-15	0.14406
Slmo2	2.7508e-15	0.143996
Vdac3	2.92326e-15	0.143794
Acot7	2.94076e-15	0.143597
Dnaaf2	2.98141e-15	0.143893
Rps12	3.1383e-15	0.143608
Ptgfrn	3.14662e-15	0.143771
1110008P14Rik	3.25603e-15	0.143317
Ak6	3.30191e-15	0.143614
Pgrmc2	3.30795e-15	0.143654
Sprr1a	3.35876e-15	0.142426
Ntmt1	3.38087e-15	0.143604
Dis3	3.39344e-15	0.143573
Taf1d	3.70082e-15	0.143378
Trmt10a	3.98148e-15	0.143107
Naa10	4.13038e-15	0.143081
Cdk2	4.21112e-15	0.143072
H1f0	4.33731e-15	0.142949
Bnip3	4.39927e-15	0.143015
Atp6v1c2	4.7358e-15	0.142831
Nop10	4.8009e-15	0.142103
Kpnb1	4.95291e-15	0.142689
Tsc22d1	5.04605e-15	0.142458
Ralgps2	5.51992e-15	0.142147
Plekhb1	5.70027e-15	0.142436
Hpdl	5.72212e-15	0.141636
R3hdml	5.99235e-15	0.141391
Tmsb10	6.37335e-15	0.141715
Stk33	6.37785e-15	0.137318
Psma4	6.56335e-15	0.141352
Fgfr2	7.20666e-15	0.141891
Cd200	8.63194e-15	0.14138
Calca	8.76738e-15	0.139906
Cdv3	9.03485e-15	0.141255
Fam46b	9.13918e-15	0.141228
Cst3	9.83033e-15	0.140482
Pycr2	9.88738e-15	0.141176
Psrc1	1.0128e-14	0.141013
Psmd14	1.01975e-14	0.140899
Nme1	1.07618e-14	0.140392
Pgd	1.12739e-14	0.140761
4930427A07Rik	1.25072e-14	0.140519
Pla2g1b	1.27627e-14	0.140561
Kit	1.27696e-14	0.121449
mt-Nd5	1.27753e-14	0.139763
Pole	1.29121e-14	0.140479
Emc4	1.37947e-14	0.140243
Serpinf1	1.38995e-14	0.140324
Cdkn1c	1.42992e-14	0.140266
Grm4	1.43259e-14	0.0987429
Dck	1.61918e-14	0.140023
Slc24a4	1.71314e-14	0.139749
Eif2a	1.73553e-14	0.139924
Ttc38	1.75863e-14	0.139845
2010-09-01	1.80123e-14	0.13983
Slc19a1	1.81701e-14	0.139544
Zfp367	1.87535e-14	0.139734
Rsl24d1	1.95822e-14	0.13964
Utp14a	2.06604e-14	0.139538
2200002D01Rik	2.09921e-14	0.139269
Spred1	2.11493e-14	0.139423
Slc7a11	2.3058e-14	0.138243
Mdk	2.33786e-14	0.138516
Hs3st6	2.3523e-14	0.137567
Cfl1	2.35659e-14	0.137148
Sptlc2	2.50792e-14	0.138752
Eif3c	2.53787e-14	0.137854
Cdca4	2.77096e-14	0.138841
Egfl7	2.78815e-14	0.138762
Fads1	2.89186e-14	0.138756
Yars2	3.12614e-14	0.138551
Mrps26	3.29619e-14	0.138407
Naa20	3.30875e-14	0.138436
Megf6	3.54327e-14	0.138225
Exosc1	3.72408e-14	0.138189
Mpzl3	3.95058e-14	0.137911
BC030870	3.97155e-14	0.137035
Aasdhppt	4.08213e-14	0.137973
Mrpl50	4.09404e-14	0.137961
Iqgap1	4.2601e-14	0.136132
Ift80	4.3901e-14	0.137672
Fastkd2	4.40643e-14	0.137703
Gen1	4.48469e-14	0.137428
Zfp385b	4.53322e-14	0.137528
Sec61b	4.75022e-14	0.135983
Crcp	4.86531e-14	0.137555
Etf1	5.09907e-14	0.137223
Nars	5.17924e-14	0.137232
Adora2b	5.37684e-14	0.137324
Vars	5.53858e-14	0.137223
Gstk1	5.82526e-14	0.137126
Gadd45g	5.9287e-14	0.137009
Thumpd3	6.0673e-14	0.137054
Cotl1	6.12778e-14	0.137023
Commd2	6.3053e-14	0.136795
Plekhj1	6.45165e-14	0.136864
Ift20	6.5138e-14	0.136538
Txnrd1	6.54828e-14	0.136644
Fth1	6.77751e-14	0.136613
Dscc1	7.00466e-14	0.136612
Sigmar1	7.20044e-14	0.136644
Gcnt2	7.24478e-14	0.136553
Mtss1	7.37841e-14	0.136552
Prim2	7.67533e-14	0.136466
Glrx3	8.09467e-14	0.136151
Farsb	8.65388e-14	0.136218
Baz1b	8.73089e-14	0.136149
Ggct	8.75664e-14	0.136187
Zyx	9.31696e-14	0.136012
Mlana	9.54099e-14	0.135235
Tars	9.78178e-14	0.135928
Lin9	1.0412e-13	0.135689
Rrp9	1.06076e-13	0.13571
Apbb2	1.06894e-13	0.13569
Slc12a2	1.0869e-13	0.135329
Hist1h2af	1.09639e-13	0.134906
Rpa3	1.11703e-13	0.135617
Nckap5	1.157e-13	0.135522
Eif3f	1.19265e-13	0.13431
Phlda1	1.27901e-13	0.134836
Pde7b	1.32159e-13	0.134984
Mycl	1.36472e-13	0.133551
Liph	1.37921e-13	0.135115
Adk	1.41448e-13	0.134881
Rpl22l1	1.41448e-13	0.133734
Psma5	1.41686e-13	0.134675
Marcks	1.49007e-13	0.134714
Anp32e	1.49559e-13	0.134765
Pf4	1.5407e-13	0.134795
Smc3	1.66172e-13	0.134604
Dbp	1.72032e-13	0.132188
Sass6	1.74619e-13	0.134474
Aars	1.78193e-13	0.134376
Siva1	1.84073e-13	0.13384
Hspa4	1.86937e-13	0.13408
Hotairm1	1.87298e-13	0.120668
Ndufa12	1.8791e-13	0.133455
Lrr1	1.90486e-13	0.134219
Adra2a	1.9273e-13	0.118967
Cd2ap	1.98378e-13	0.134206
Ccp110	2.04429e-13	0.134126
Myof	2.07091e-13	0.134091
Gnl2	2.07586e-13	0.134138
Xpo1	2.08698e-13	0.134117
Pdcd6	2.08768e-13	0.133917
Sephs2	2.12935e-13	0.134063
Pold2	2.14754e-13	0.134051
Hint1	2.15408e-13	0.132797
Wdr55	2.19561e-13	0.133979
Arf6	2.19812e-13	0.133494
Hp1bp3	2.31507e-13	0.133448
Ndufaf4	2.44224e-13	0.133741
Psmb2	2.45515e-13	0.132905
Rpp38	2.47232e-13	0.133574
Gtse1	2.50376e-13	0.133471
Tacstd2	2.51744e-13	0.133524
Psmg2	2.65763e-13	0.133544
Rfc2	2.71385e-13	0.133472
Tbpl1	2.73001e-13	0.133429
E2f1	2.83324e-13	0.133337
Btbd11	2.8702e-13	0.132078
Snhg6	2.92391e-13	0.133309
Dclk1	3.19486e-13	0.133044
Rnf168	3.20735e-13	0.133097
Cse1l	3.20976e-13	0.133092
Tmbim6	3.20989e-13	0.131399
Acat1	3.31209e-13	0.132889
Atp10b	3.3303e-13	0.131388
Dctd	3.41633e-13	0.132628
Sptbn1	3.54618e-13	0.132476
Tox3	3.7895e-13	0.132469
Atp1a1	3.86926e-13	0.132078
Pdpn	4.08636e-13	0.132425
Lamb3	4.27278e-13	0.132394
Park7	4.34093e-13	0.131294
Akap7	4.50116e-13	0.13226
Galnt5	4.50635e-13	0.130924
Plk2	4.52565e-13	0.132192
Hcfc1r1	4.59373e-13	0.13206
Gm44275	4.82888e-13	0.131287
Mrpl35	5.15383e-13	0.13188
Rpl13a	5.81167e-13	0.131476
Kcnk1	6.45227e-13	0.131196
Ddx47	7.06912e-13	0.131193
Serpinb9	7.63366e-13	0.130996
Cebpz	7.63366e-13	0.130978
Tomm22	7.75962e-13	0.130524
Nle1	7.97805e-13	0.130756
Uchl1	8.08217e-13	0.130257
Stk17b	8.12697e-13	0.130791
Rhno1	9.18005e-13	0.130547
Ezr	9.24548e-13	0.129444
mt-Co3	9.31736e-13	0.125816
Abce1	9.37533e-13	0.13046
Glrx	9.45457e-13	0.130241
Adsl	9.62934e-13	0.130442
Mtx2	9.86217e-13	0.130352
Slc26a9	9.89723e-13	0.130369
2210011C24Rik	9.99652e-13	0.130225
Piwil4	1.00035e-12	0.130223
Bzw1	1.02861e-12	0.129762
Gpd2	1.0484e-12	0.130235
Snrpd2	1.13783e-12	0.129153
Casp4	1.14784e-12	0.129077
Cnn2	1.15653e-12	0.129505
Clmn	1.17423e-12	0.129807
Acadl	1.18114e-12	0.128935
Ccdc153	1.20878e-12	0.125383
Nudt21	1.21124e-12	0.129816
Sec14l4	1.21124e-12	0.129815
Gm684	1.22771e-12	0.129697
Nucks1	1.24064e-12	0.129016
Ncald	1.24313e-12	0.121193
Mal	1.27566e-12	0.129109
Ltbp3	1.2848e-12	0.129696
Got1	1.32786e-12	0.12963
Mybl1	1.40431e-12	0.129229
Dera	1.42185e-12	0.129478
Cltb	1.46051e-12	0.128961
Rae1	1.57155e-12	0.12923
Fam216a	1.57514e-12	0.129213
Timeless	1.65236e-12	0.129005
Filip1l	1.66666e-12	0.128929
Mrpl11	1.67761e-12	0.129014
Nop14	1.68145e-12	0.129043
Mitf	1.73409e-12	0.128856
Mrps5	1.73851e-12	0.128956
Ankrd33b	1.87047e-12	0.127988
Hmgn1	1.9062e-12	0.125564
Atp8a1	1.92238e-12	0.128384
Gart	1.96294e-12	0.128679
Id3	1.99537e-12	0.128508
Krt79	2.01245e-12	0.126732
Armc6	2.06414e-12	0.128337
Idh1	2.07217e-12	0.128529
Rnf141	2.14007e-12	0.128461
Sulf2	2.22937e-12	0.128082
Pole4	2.24852e-12	0.128186
Eif2b1	2.31408e-12	0.128268
Mlf1	2.36106e-12	0.126464
Eif4e	2.40019e-12	0.127988
Ank2	2.58537e-12	0.101911
Fstl4	2.60535e-12	0.123679
Pak1ip1	2.62957e-12	0.127855
Tnfaip8l1	2.69831e-12	0.127681
Mrpl39	2.74011e-12	0.127845
Slc29a1	2.74666e-12	0.127699
Trmt112	2.74666e-12	0.127295
Tcof1	2.74771e-12	0.12783
2700029M09Rik	2.80653e-12	0.127711
Slc31a1	2.92534e-12	0.127606
Dap3	3.0312e-12	0.12756
Gm17103	3.0312e-12	0.123354
Akap5	3.17839e-12	0.127271
Sulf1	3.21416e-12	0.0999164
Kif27	3.27371e-12	0.121577
Sf3a2	3.52206e-12	0.127213
Cyr61	3.53119e-12	0.127082
Nup37	3.60374e-12	0.127134
Cldn7	3.67376e-12	0.12622
Ethe1	3.82753e-12	0.126981
Casp3	4.09168e-12	0.126819
Cxcl3	4.09684e-12	0.1268
Pard3	4.1331e-12	0.126807
Sf3a3	4.1331e-12	0.126805
Wars	4.36168e-12	0.126667
Smarcc1	4.39461e-12	0.126637
Tmem97	4.41607e-12	0.126596
Vgll4	4.6302e-12	0.126512
Far1	4.67436e-12	0.126478
Fam101b	4.83518e-12	0.126389
Gps1	4.89335e-12	0.126267
D1Ertd622e	5.17614e-12	0.12617
Smn1	5.41214e-12	0.126128
Adrm1	5.41214e-12	0.125928
Brip1	5.51494e-12	0.125961
Calr	5.52503e-12	0.125305
Pole2	5.76865e-12	0.125872
Akr1c19	5.87091e-12	0.125804
Gmds	6.22978e-12	0.125764
Eif3l	6.26081e-12	0.125549
Nlgn3	6.32783e-12	0.119384
Irs1	6.80674e-12	0.125332
Idh2	6.94993e-12	0.124945
Pinx1	6.96484e-12	0.125478
Gm1661	7.02751e-12	0.118313
Txnl4a	7.17926e-12	0.125331
Glipr1	7.71441e-12	0.12459
Lnx1	7.74781e-12	0.124249
Gja1	7.85989e-12	0.125095
Sf3b6	8.00967e-12	0.124833
Rbm3	8.49822e-12	0.123783
Baz1a	8.64776e-12	0.124936
Ces1g	8.7905e-12	0.123377
Mesp2	9.00042e-12	0.124602
H1fx	9.07697e-12	0.124596
Glrx5	9.10039e-12	0.12456
Oaz2	9.24068e-12	0.124733
Rasl11a	9.24068e-12	0.124693
Mrps10	9.94034e-12	0.124555
Rnf126	1.05374e-11	0.12443
Gfer	1.09128e-11	0.124277
Gstm3	1.13405e-11	0.115865
Slc9a3r1	1.18783e-11	0.124052
Lamp1	1.19638e-11	0.122621
Mei4	1.28013e-11	0.121134
Tmem50b	1.28212e-11	0.123892
Cyp4f15	1.31456e-11	0.120454
Alas1	1.3378e-11	0.123756
Rerg	1.34754e-11	0.123632
Donson	1.43005e-11	0.123555
Hydin	1.43859e-11	0.117381
Rps27l	1.45056e-11	0.122387
Tst	1.50966e-11	0.12327
Idh3a	1.59889e-11	0.123269
Zbtb4	1.68113e-11	0.123189
Sfn	1.83691e-11	0.122846
Zfp11	1.83691e-11	0.120233
Calml4	1.88634e-11	0.119667
Pigf	1.93663e-11	0.122879
Gm26710	1.95759e-11	0.105062
Mrpl30	1.98779e-11	0.122411
Dpysl2	2.00406e-11	0.122783
Tpi1	2.01287e-11	0.121847
mt-Nd4l	2.06484e-11	0.121897
Fmr1	2.0677e-11	0.122704
Mtap	2.06935e-11	0.122703
Lhfp	2.11855e-11	0.122165
Psmc2	2.14856e-11	0.122376
Ccz1	2.18548e-11	0.122472
Hacd3	2.22965e-11	0.122459
Hnrnpd	2.34448e-11	0.121936
Ogfrl1	2.3459e-11	0.122347
Mrps17	2.35519e-11	0.122245
Lrrc6	2.38568e-11	0.116737
Med21	2.45788e-11	0.122216
Picalm	2.53213e-11	0.122127
Twistnb	2.55907e-11	0.12214
Mcph1	2.62918e-11	0.121966
Cars	2.63203e-11	0.12201
Ptbp3	2.65176e-11	0.121943
Arhgap32	2.77902e-11	0.121542
Retsat	2.87221e-11	0.121795
Syt7	2.87764e-11	0.121751
Arpp19	3.00949e-11	0.120751
Tcte1	3.10434e-11	0.106831
Tmem256	3.17194e-11	0.120984
Pdlim2	3.45276e-11	0.121081
Wipf3	3.56432e-11	0.120512
D430036J16Rik	3.73637e-11	0.117692
Rps24	3.75649e-11	0.120991
Cbx5	3.91534e-11	0.120868
Hist1h2ap	3.92729e-11	0.120615
Ahr	4.04745e-11	0.120898
Gtf2a2	4.11023e-11	0.120849
Coq7	4.46469e-11	0.12052
Zdhhc2	4.66295e-11	0.120522
Fam189a2	4.75317e-11	0.1205
Blm	5.06349e-11	0.120256
Lrrc8c	5.15381e-11	0.120182
Ncaph2	5.24032e-11	0.120253
Cisd2	5.32266e-11	0.120055
Psma6	5.58322e-11	0.119664
Aatf	5.72624e-11	0.120013
Nfix	5.81829e-11	0.119857
Tnfaip1	5.82665e-11	0.119706
Nudt19	5.88295e-11	0.119974
Srp9	5.89499e-11	0.119102
U2af2	5.95921e-11	0.119869
Ifrd1	5.96526e-11	0.119887
Gm16897	6.09327e-11	0.0777563
Gars	6.13781e-11	0.119782
Eri2	6.23842e-11	0.119558
Atf3	6.25643e-11	0.119486
Amd1	6.36843e-11	0.119707
Emb	6.48161e-11	0.119419
Srsf3	6.88415e-11	0.118426
Stk39	7.0426e-11	0.119471
Ubl4a	7.08266e-11	0.11934
Fdx1l	7.1153e-11	0.11944
Pmepa1	7.52236e-11	0.119277
Ccdc113	7.68678e-11	0.117226
Tmem237	7.71332e-11	0.119148
Ralgapa2	7.94276e-11	0.11916
Mettl7a1	8.15626e-11	0.119068
Elac2	8.17061e-11	0.119013
Prpf31	8.17961e-11	0.119074
Adgre5	8.41712e-11	0.118663
Zfp511	8.54102e-11	0.11896
1810037I17Rik	8.54771e-11	0.118314
Klhdc8a	8.58226e-11	0.11874
Isy1	8.77025e-11	0.118897
Vapa	8.78475e-11	0.117714
Smco4	8.91781e-11	0.118844
Zbbx	9.15299e-11	0.108726
Trmt61a	9.473e-11	0.118577
Slf1	9.83611e-11	0.118576
Fxn	1.02933e-10	0.118454
Mctp1	1.0492e-10	0.107598
Chtf18	1.07674e-10	0.118174
Fam178b	1.10531e-10	0.117838
Rnh1	1.10531e-10	0.117757
Kctd5	1.12512e-10	0.118214
Nfkbia	1.15281e-10	0.118069
Rdh10	1.16444e-10	0.118081
Fgfr3	1.23579e-10	0.117813
Wdr77	1.24978e-10	0.117936
Psme1	1.25492e-10	0.117226
Pfn1	1.27446e-10	0.116222
Rbms3	1.41275e-10	0.117526
Nono	1.43253e-10	0.117428
Zc3h15	1.43877e-10	0.117364
Grasp	1.45477e-10	0.11753
Polr2f	1.46558e-10	0.117093
Pitpnc1	1.48407e-10	0.112
Igf2bp1	1.49737e-10	0.116083
Nufip1	1.52903e-10	0.117367
Syngr2	1.55904e-10	0.117151
Sgsm3	1.57101e-10	0.117319
Myg1	1.63349e-10	0.117219
Mpc1	1.70262e-10	0.116376
H2-T23	1.71724e-10	0.117025
Rbbp4	1.76295e-10	0.11686
1110051M20Rik	1.77389e-10	0.116869
Ilf2	1.78027e-10	0.116758
Clptm1l	1.8424e-10	0.116748
1700097N02Rik	1.8424e-10	0.116202
Nop9	1.92055e-10	0.116776
Creb3l1	1.93328e-10	0.1167
Oip5	1.96272e-10	0.116565
H6pd	2.04187e-10	0.116607
Rpl7l1	2.06486e-10	0.116472
Fuom	2.06559e-10	0.116559
Wdhd1	2.10287e-10	0.116388
Slc3a2	2.13412e-10	0.116387
Smim13	2.15981e-10	0.116296
Muc1	2.19133e-10	0.1161
Ankle1	2.19243e-10	0.116019
Hacd2	2.22534e-10	0.116352
Thoc3	2.2257e-10	0.116349
Wdr18	2.38816e-10	0.116163
Coa3	2.38816e-10	0.11549
Eif6	2.43751e-10	0.115836
Rraga	2.43818e-10	0.116058
Aaas	2.50419e-10	0.116026
A430027H14Rik	2.5077e-10	0.115255
Mtx1	2.50987e-10	0.116033
Gpi1	2.52748e-10	0.115646
Eif1ax	2.59611e-10	0.115618
Gm340	2.62297e-10	0.11497
Smchd1	2.64169e-10	0.115855
Tsen34	2.68809e-10	0.115727
Col4a4	2.72357e-10	0.11576
Wbscr22	2.75889e-10	0.115754
Itm2c	2.81654e-10	0.115664
Myzap	2.82023e-10	0.114379
Chsy1	2.88291e-10	0.11563
Tmem176b	2.98288e-10	0.114827
Cklf	3.01897e-10	0.115466
Rwdd1	3.04634e-10	0.115212
Surf2	3.09251e-10	0.115444
Ptprg	3.16348e-10	0.115313
Cd63	3.28011e-10	0.112865
Pcbp1	3.32499e-10	0.114536
Itpa	3.32953e-10	0.115239
Ppil3	3.44762e-10	0.115158
Lmna	3.45324e-10	0.114932
Golm1	3.55001e-10	0.115046
Man2a1	3.57963e-10	0.115046
Prep	3.82896e-10	0.114872
Dnah5	4.07814e-10	0.110584
Cbs	4.08314e-10	0.113813
Slc4a5	4.09118e-10	0.114347
Prr18	4.1472e-10	0.111075
Rabac1	4.2042e-10	0.11429
Mpzl2	4.24105e-10	0.114578
Uqcrfs1	4.27909e-10	0.114073
Mrpl17	4.34093e-10	0.114099
Eid1	4.39791e-10	0.114471
Clec1a	4.4908e-10	0.0932684
Gpihbp1	4.55834e-10	0.0931335
Cd40	4.57869e-10	0.0931621
Sox7	4.64684e-10	0.0929418
Naa25	4.67321e-10	0.114301
Foxf1	4.67321e-10	0.0930608
Gata2	4.77458e-10	0.092929
Adgrl4	4.78667e-10	0.0929138
Itih5	4.87936e-10	0.11144
Celf4	4.94027e-10	0.113925
Sf3b4	4.9821e-10	0.114113
Trim16	4.98728e-10	0.114051
Tmod2	5.03224e-10	0.0923945
BC021614	5.32939e-10	0.113812
Creg1	5.33164e-10	0.113432
Tspo	5.39894e-10	0.113264
Emc8	5.57099e-10	0.113774
Lars	5.6049e-10	0.113765
Cycs	5.70984e-10	0.113161
Kif18a	5.85315e-10	0.113541
Cav2	6.25863e-10	0.113464
RP23-306P12.2	6.28206e-10	0.110313
Cldn3	6.2907e-10	0.111914
Mx1	6.63582e-10	0.112195
Gadd45gip1	6.93745e-10	0.113063
Ggt5	7.16248e-10	0.113026
Rps25	7.19181e-10	0.112786
Asrgl1	7.2175e-10	0.113069
Aimp2	7.23743e-10	0.113075
Cpn1	7.25602e-10	0.112817
Fhl1	7.51592e-10	0.112832
Nmral1	7.7708e-10	0.11284
Dnajc8	7.94533e-10	0.112525
Vamp5	7.97104e-10	0.112722
Riiad1	7.99018e-10	0.110444
Ssna1	8.1242e-10	0.112633
Timm17a	8.29132e-10	0.112407
Pgm1	8.44184e-10	0.11243
Pop7	8.4943e-10	0.112616
Ak7	8.65735e-10	0.110043
Plekhg3	8.73642e-10	0.111615
Scnn1a	9.62264e-10	0.112184
Mrpl49	9.83874e-10	0.112202
Thyn1	9.8996e-10	0.112197
Wnt4	9.99557e-10	0.111651
Esyt3	1.02788e-09	0.110914
Xrcc6	1.03824e-09	0.11207
Ckb	1.0481e-09	0.110557
Me1	1.05925e-09	0.111809
Mcm8	1.06252e-09	0.111775
Cdkn2aipnl	1.0708e-09	0.111979
Cyp39a1	1.09363e-09	0.111864
Anapc5	1.11157e-09	0.111723
Nob1	1.12528e-09	0.111802
Bex1	1.13225e-09	0.11173
Phf24	1.13734e-09	0.111531
Epb41l4b	1.1379e-09	0.111611
Mrpl51	1.14607e-09	0.111264
Rpl27	1.16774e-09	0.110659
Rabggtb	1.23785e-09	0.111547
Smc6	1.24724e-09	0.111498
Amy1	1.25326e-09	0.106902
Zfp428	1.26042e-09	0.111345
Ngfrap1	1.27066e-09	0.110805
Lrp5	1.28406e-09	0.111385
Cox5a	1.32822e-09	0.110022
Aqp4	1.33459e-09	0.110341
Muc20	1.35256e-09	0.110921
Dazap1	1.36708e-09	0.111166
Nol12	1.36747e-09	0.111262
Pdcd4	1.4685e-09	0.110515
Vma21	1.47817e-09	0.110959
Ankrd66	1.47817e-09	0.103515
Fam150a	1.49259e-09	0.110838
Gadd45b	1.54397e-09	0.110815
Rfc1	1.61536e-09	0.110747
Psap	1.63195e-09	0.110759
Aes	1.68497e-09	0.109508
Rb1	1.68744e-09	0.110607
Dhrs4	1.74961e-09	0.110538
Man2a2	1.75782e-09	0.11049
Eif2s2	1.81985e-09	0.109684
Gdpd1	1.83252e-09	0.110429
Ube2q2	1.89354e-09	0.11033
Tdp1	1.9143e-09	0.110185
Mrpl33	1.92473e-09	0.109418
Angptl2	1.95711e-09	0.109216
Stmnd1	1.95745e-09	0.105909
Tpm4	1.96455e-09	0.109392
Rpl23a	1.98161e-09	0.108248
Hmbs	2.06238e-09	0.110051
Galc	2.1604e-09	0.109917
Myo5b	2.18534e-09	0.109909
Eme1	2.18534e-09	0.109719
Dnttip2	2.21786e-09	0.109845
Cep57	2.23489e-09	0.109852
Cep128	2.24378e-09	0.109433
Farsa	2.39194e-09	0.109666
Nup85	2.42032e-09	0.109625
Sema3c	2.44032e-09	0.10947
Cbfb	2.47135e-09	0.109558
Carhsp1	2.48468e-09	0.109544
Entpd5	2.53466e-09	0.109432
Slc25a3	2.54537e-09	0.107286
Mrpl44	2.55359e-09	0.109472
Col4a6	2.55538e-09	0.108612
Hist2h2ac	2.61987e-09	0.109338
Cnbp	2.62186e-09	0.108301
Vnn3	2.62981e-09	0.109016
Thoc7	2.64435e-09	0.10915
Ncoa7	2.67391e-09	0.109327
Muc5b	2.78035e-09	0.107373
Hnrnpk	2.84574e-09	0.107581
2410004I01Rik	2.88797e-09	0.103137
Rab2a	2.90659e-09	0.108387
D10Wsu102e	2.91082e-09	0.109069
Ptrh1	2.94246e-09	0.108953
Eif4e2	3.1794e-09	0.108645
Ncoa2	3.27397e-09	0.108634
Psmc5	3.29867e-09	0.108485
Tmx1	3.36586e-09	0.108581
Pspc1	3.40508e-09	0.108628
6030419C18Rik	3.50372e-09	0.107959
Gm11744	3.69135e-09	0.108105
Wdr76	3.90676e-09	0.108191
Atp5g2	3.90676e-09	0.107958
Txnip	3.93861e-09	0.108168
Cep295	3.97734e-09	0.108158
Ano6	4.08793e-09	0.108069
Rps19	4.1081e-09	0.107936
Psmg4	4.13665e-09	0.108033
Tmem205	4.21245e-09	0.107942
Psmd12	4.24117e-09	0.107707
4833423E24Rik	4.30187e-09	0.0908414
Faap24	4.39774e-09	0.107793
Inhba	4.39774e-09	0.0983872
Psmd2	4.47112e-09	0.107476
Ccar1	4.54226e-09	0.10776
Zgrf1	4.56924e-09	0.107406
Nup107	4.57802e-09	0.107711
Paqr8	4.61967e-09	0.107722
Dtnbp1	4.84338e-09	0.107567
Jun	5.05124e-09	0.107369
Elp6	5.30916e-09	0.107213
Utp15	5.35447e-09	0.107264
Psmb9	5.3906e-09	0.107271
Bsg	5.43204e-09	0.104589
Cdc42ep5	5.45875e-09	0.107185
Minos1	5.51002e-09	0.105897
Ppp1r1b	5.67024e-09	0.106644
Trim27	5.78819e-09	0.107063
Nsa2	5.89377e-09	0.106456
Dph3	5.98875e-09	0.106819
Lsm12	6.01528e-09	0.106692
Rrp7a	6.03416e-09	0.106932
Mall	6.4531e-09	0.10665
Stra13	6.52868e-09	0.106417
Tagln3	6.67747e-09	0.0963888
Ncmap	6.7791e-09	0.105866
Polr3g	6.94134e-09	0.106357
Gm17509	6.95413e-09	0.0911511
Hars	7.01699e-09	0.106488
Vrk1	7.14072e-09	0.106448
Nup62	7.20207e-09	0.106421
Arl4c	7.30193e-09	0.106368
Itgb6	7.36398e-09	0.1063
Prpf4	7.38188e-09	0.106337
Atp5g3	7.54966e-09	0.105161
Tmed5	7.76273e-09	0.106107
Zw10	7.86282e-09	0.10611
Ppp2ca	7.93965e-09	0.105673
Slc45a3	8.08163e-09	0.105309
Slc25a33	8.08873e-09	0.10603
Itih2	8.15306e-09	0.105724
Trim47	8.16581e-09	0.105257
B3gnt5	8.2393e-09	0.105888
Coa7	8.24327e-09	0.105982
Mgll	8.68651e-09	0.105556
Swt1	8.95559e-09	0.105692
Atad5	9.07858e-09	0.105681
Uqcr10	9.13701e-09	0.104555
Fam102b	9.40698e-09	0.105594
Nup205	9.81499e-09	0.10546
Sarnp	9.98834e-09	0.105341
Calm3	1.0131e-08	0.104984
Isg20	1.04256e-08	0.105296
Tmem125	1.04739e-08	0.105292
Manf	1.13022e-08	0.104574
Dgkg	1.14692e-08	0.104339
Camk2d	1.24099e-08	0.104747
Ndufc1	1.24884e-08	0.103767
BC003965	1.28417e-08	0.104673
Cst8	1.28601e-08	0.104218
Mal2	1.30953e-08	0.104297
Alkbh1	1.32172e-08	0.104394
Pcx	1.32906e-08	0.104581
Eps8l2	1.34029e-08	0.104541
Eif1	1.38542e-08	0.104351
Tacc1	1.43007e-08	0.104359
2610001J05Rik	1.46129e-08	0.104287
Fam162a	1.48961e-08	0.104009
Arg2	1.49878e-08	0.104175
Pbxip1	1.53348e-08	0.104131
Phf10	1.53713e-08	0.10414
Thbs1	1.56201e-08	0.104038
Mrps7	1.57598e-08	0.103893
C330007P06Rik	1.62693e-08	0.103967
Ddx56	1.64863e-08	0.103929
Agpat3	1.66817e-08	0.103768
Srpk1	1.70053e-08	0.103794
Nme6	1.75317e-08	0.10373
Exosc2	1.78881e-08	0.103669
Impdh1	1.8438e-08	0.103464
Gm28592	1.85645e-08	0.0699148
Rac3	1.88305e-08	0.103517
Elavl1	1.89115e-08	0.103441
Prpf40a	1.9411e-08	0.103202
Akip1	1.97209e-08	0.103379
Pdik1l	2.00757e-08	0.103299
Naa15	2.01953e-08	0.103287
Klk14	2.01953e-08	0.102913
Immt	2.03114e-08	0.103003
Lars2	2.03597e-08	0.10325
Mfsd2a	2.05788e-08	0.102997
St8sia6	2.05788e-08	0.10283
Eny2	2.07629e-08	0.102877
Psmd4	2.10411e-08	0.102766
Ehd2	2.12713e-08	0.103133
Gm13822	2.15817e-08	0.0880168
Il4ra	2.17015e-08	0.103071
Tmem178	2.19596e-08	0.102444
Polr2j	2.24944e-08	0.102788
Medag	2.29591e-08	0.101085
Tmem116	2.30251e-08	0.102893
Prmt5	2.40176e-08	0.10276
Nde1	2.41202e-08	0.10275
Rps19bp1	2.41202e-08	0.10268
Atp5c1	2.44534e-08	0.101615
Adm2	2.51747e-08	0.101485
Dsg2	2.55691e-08	0.102508
Ube2i	2.55691e-08	0.101373
Gstz1	2.57026e-08	0.10255
Prpsap1	2.64577e-08	0.102464
Klf4	2.66078e-08	0.102386
Ifi30	2.67691e-08	0.102164
Mrpl22	2.74799e-08	0.10232
Hnrnpa0	2.79587e-08	0.101909
Hnrnpc	2.80171e-08	0.102117
Gins1	2.80301e-08	0.102209
Mlec	2.81921e-08	0.10203
1700061G19Rik	2.8864e-08	0.0995441
Tmem59	2.92437e-08	0.101535
Rap1gap2	3.00631e-08	0.100241
Msc	3.10717e-08	0.0984347
Vegfa	3.12869e-08	0.101925
Fkbp3	3.20975e-08	0.101709
Isyna1	3.36251e-08	0.101699
Mydgf	3.37346e-08	0.101266
Srp19	3.37603e-08	0.101498
Mrpl38	3.4207e-08	0.101626
Dcxr	3.43366e-08	0.101549
Cops5	3.49134e-08	0.101484
Smim15	3.51718e-08	0.101569
Slc10a6	3.62478e-08	0.100915
Slc9a2	3.70768e-08	0.0973346
Pdia3	3.75556e-08	0.100508
Prps2	3.8757e-08	0.101272
Acsl1	3.89199e-08	0.101201
Ccdc30	3.96876e-08	0.0991115
Dhrs3	4.05254e-08	0.101133
Gpt	4.08126e-08	0.101006
[truncated: 2,552 more rows]
